# Supplementary material for: Universal First-Trimester Screening Biomarkers for Diagnosis of Preeclampsia and Placenta Accreta Spectrum
Source: Biomolecules. 2025 Feb 4;15(2):228. doi: 10.3390/biom15020228 (PMC11852485; doi:10.3390/biom15020228)
Supplement: Supplementary file 1 [file biomolecules-15-00228-s001.zip]

Archive with 6 entries (6 files):
- File S1.pdf
- Table S1.xlsx
- Table S2.xlsx
- Table S3.xlsx
- Table S4.xlsx
- TableS5.xlsx
