# Supplementary material for: Universal First-Trimester Screening Biomarkers for Diagnosis of Preeclampsia and Placenta Accreta Spectrum
Source: Biomolecules. 2025 Feb 4;15(2):228. doi: 10.3390/biom15020228 (PMC11852485; doi:10.3390/biom15020228)
Supplement: Supplementary file 1 [file biomolecules-15-00228-s001.zip › Table S1.xlsx]

## Sheet: Лист1
Sample ID	Diagnose at Delivery, Group Name	Biochemical Data						Ultrasound Data
		1st Trimester Screening, Peripheral Blood Sampling, GW	PAPP-A (0.7–6.0 IU/L)	PAPP-A (0.5–2.0 MoM)	b-hCG (50.0–55.0 IU/mL)	b-hCG (0.5–2.0 MoM)	PLGF (21.9–71.2 пг/мл)	Crown Rump Length, CRL (43.0–84.0 mm)	Nuchal Translucency Thickness, NT (1.6–1.7 mm)	Uterine Artery Pulsatility Index, UA (PI), MoM	Uterine Artery Pulsatility Index, UA (Pi), 0.9–2.6 (5th and 95th Percentiles)
1	late-onset pre-eclampsia, PE	12.1	1.72	0.65	51.1	0.94	23.8	57.4	1.3	0.75	1.27
6		12.2	1	0.5	53.6	1.64	15.8	58	1.7	0.94	1.6
7		12.1	4.3	1.7	27.9	0.57	15.79	60.5	1.9	1.21	2.06
12		12	4.27	1.21	28.1	0.46	8.6	58.7	1.5	0.73	1.28
16		12.5	2.96	1.03	35.6	0.79	15.6	64	2	0.4	0.65
17		12.1	0.61	0.4	28.3	0.76	15.8	58.6	1.5	1.45	2.28
19		12.4	5.01	2.65	28.1	0.51	26.5	57.6	1.3	0.81	1.41
23	early-onset pre-eclampsia, PE	12.2	3.36	1.17	45.9	0.92	11.7	60.2	2.9	1.22	2.04
25		11.6	6.2	2.96	43.8	0.76	10	56	1.45	1.03	1.83
26		12.1	2.06	0.79	48.8	1.05	9.2	60.3	1.7	1.56	2.6
28		11.6	2.47	2.27	34.3	0.98	12.84	57	1.3	1.01	1.59
29		12.4	2.9	1	56.8	1.1	18	62	1.3	0.79	1.31
30		12.4	1.71	0.64	31.3	0.7	6.3	62	1.5	0.98	1.68
31		12	2.09	0.83	16.9	0.33	16	57.7	1.7	0.33	1.686
33	physiological pregnancy, N	12.5	2.28	0.86	89.7	2.17	19.7	63.9	2.2	0.7	1.12
34		12.1	2	0.71	89.8	2.25	16.39	66	1.6	1.09	1.7
35		13.4	2.57	0.83	62.2	1.81	32.7	74.7	1.8	1.19	1.77
39		12	3.02	1.52	66	1.32	16.11	54	1.1	1.028	1.75
41		13	3.1	0.88	61	1.26	26.68	67.5	1.6	0.28	0.44
43		12.2	1.62	0.52	86.7	1.77	14.7	58	1.2	1.14	1.95
44		13	3.42	1.3	56.6	1.44	15.97	66	1.21	1.02	1.6
46		12	3.011	1.23	64.2	1.15	15.49	54.5	1.2	1.002	1.77
47		12.6	2.9	0.61	52.3	1.06	32.52	65	1.17	1.3	2.15
49		12	6.9	3.15	58.8	1.105	26.2	55	1.3	0.88	1.49
51		11.2	1.05	0.41	25.5	0.36		50	1	1.33	2.48
52		13	3.38	0.68	39.8	0.74		68	2	1.15	1.92
53		11.6	1.55	1.32	23.7	0.717	12.7	59.7	1.9	1.4	2.17
54		12.1	2.1	1.07	89.8	2.5		56	1.1	1.02	1.68
55		12.2	2.25	0.97	23.2	0.48	19.99	57.6	1.6	1.19	2.02
110	Placenta percreta, PAS	12.2	13.7	4.6	101.21	2.047	37.7	61.9	1.7	1.069	1.75
111	Placenta increta, PAS	12.5	5.117	1.983	47	0.872	25.6	61	1.3	0.49	0.855
112	Placenta creta, PAS	12	4.46	2.145	38.14	0.69	22.8	53	1.2	0.981	1.715
113	Placenta increta, PAS	12.3	1.891	0.995	35	0.86		59.6	1.8	0.845	1.365
114	Placenta percreta, PAS	12.6	3.257	1.043	65.17	1.428	23.3	65	1.9	0.552	0.89
115	Placenta percreta, PAS	13.1	2.5	1.151	28.06	0.9	56.2	70	2	0.999	1.475
116	Placenta increta, PAS	12	5.84	2.021	223.6	3.97		57.9	1.2	1.164	1.995
117	Placenta increta, PAS	13	8.6	2.8	53	1.309	34.8	68	1.5	0.485	0.755
118	Placenta increta, PAS	12.1	3.838	1.562	45.84	0.865		56.8	1.6	1.312	2.21
119	Placenta percreta, PAS	12.4	2.252	0.989	86.85	2.06		61.7	1.9	0.753	1.22
120	Placenta increta, PAS	12.5	9.037	3.039	37.86	0.791		61	1.6	0.775	1.265
121	Placenta increta, PAS	12.4	4.37	1.35	93.16	2.381	30.6	67.7	1.9	0.723	1.1
