# Supplementary material for: Universal First-Trimester Screening Biomarkers for Diagnosis of Preeclampsia and Placenta Accreta Spectrum
Source: Biomolecules. 2025 Feb 4;15(2):228. doi: 10.3390/biom15020228 (PMC11852485; doi:10.3390/biom15020228)
Supplement: Supplementary file 1 [file biomolecules-15-00228-s001.zip › Table S2.xlsx]

## Sheet: Sheet 1
ALL PE VS ALL NORM
	Gene	baseMean	log2FoldChange	lfcSE	stat	pvalue	padj	Epe_S10	Epe_S15	Epe_S16	Epe_S24	Epe_S25	Epe_S26	Epe_S3	Lpe_S12	Lpe_S20	Lpe_S29	Lpe_S38	Lpe_S40	Lpe_S45	Lpe_S48	N_S1	N_S11	N_S14	N_S19	N_S2	N_S23	N_S27	N_S30	N_S31	N_S35	N_S13	N_S18	N_S21	N_S32	N_S34
1	hsa_piR_018629	26.6899	2.49022	0.323997	7.68594	1.52e-14	3.61e-12	42.6102	27.2713	96.968	40.7504	29.59	69.0945	38.0871	49.6298	42.2804	20.6366	11.2512	47.7426	69.2698	42.2121	2.76648	1.37231	2.19039	9.69215	4.87084	2.30566	5.9434	15.8126	39.3043	2.02816	7.7708	7.46348	9.3516	1.29095	16.8084
2	hsa_piR_011324	3.88735	3.68212	0.490715	7.50357	6.21e-14	7.39e-12	5.32627	10.9085	18.1815	7.70953	8.21945	5.75787	3.36063	14.6633	7.82969	4.12733	2.67885	6.94438	10.137	3.01515	0	1.14359	0	0.881104	0	0	0.660377	0	4.79321	0	2.91405	0	0	0	0
7	hsa_piR_004880	269.081	2.58055	0.365035	7.06932	1.56e-12	6.15e-11	364.85	436.34	742.411	354.088	562.21	683.268	256.528	583.15	389.919	248.465	155.373	497.391	760.278	339.204	11.6807	9.37743	9.49167	223.8	28.4132	9.22263	40.9434	188.169	315.393	16.2253	36.9113	121.904	34.856	71.0024	43.9604
8	hsa_piR_000807	542.388	2.5706	0.364839	7.04584	1.84e-12	6.15e-11	737.689	879.498	1490.88	710.378	1131	1381.89	515.296	1168.56	776.706	496.93	311.818	1003.46	1537.45	681.423	23.3614	19.6697	18.9833	449.363	56.8265	20.2898	83.2075	379.501	649.959	32.4506	75.7653	243.807	69.7119	142.005	87.9208
3	hsa_piR_012466	271.443	2.57047	0.36488	7.04471	1.86e-12	6.15e-11	368.844	439.749	746.957	355.189	565.498	690.945	257.648	584.278	391.485	248.465	155.909	501.732	768.725	340.712	11.6807	9.83487	9.49167	224.682	28.4132	10.1449	41.6038	189.751	327.855	16.2253	37.8826	121.904	34.856	72.2934	43.9604
4	hsa_piR_013950	271.443	2.57047	0.36488	7.04471	1.86e-12	6.15e-11	368.844	439.749	746.957	355.189	565.498	690.945	257.648	584.278	391.485	248.465	155.909	501.732	768.725	340.712	11.6807	9.83487	9.49167	224.682	28.4132	10.1449	41.6038	189.751	327.855	16.2253	37.8826	121.904	34.856	72.2934	43.9604
6	hsa_piR_004695	271.399	2.57021	0.364874	7.04408	1.87e-12	6.15e-11	368.844	439.749	746.957	355.189	565.498	690.945	257.648	584.278	391.485	248.465	155.909	499.995	768.725	340.712	11.6807	9.83487	9.49167	224.682	28.4132	10.1449	41.6038	189.751	327.855	16.2253	37.8826	121.904	34.856	72.2934	43.9604
5	hsa_piR_015462	542.858	2.5672	0.365185	7.02986	2.07e-12	6.15e-11	737.689	879.498	1493.91	710.378	1131	1381.89	515.296	1168.56	782.969	496.93	311.818	999.991	1537.45	681.423	23.3614	19.6697	18.9833	449.363	56.8265	20.2898	83.2075	379.501	655.711	32.4506	75.7653	243.807	69.7119	144.587	87.9208
9	hsa_piR_020668	44.7368	2.24182	0.331577	6.76109	1.37e-11	3.62e-10	126.499	89.9952	81.8167	32.4902	59.18	105.561	43.6881	110.539	109.616	47.877	17.1446	44.2704	94.6124	70.856	17.5211	14.8667	8.39648	24.6709	5.27675	3.68905	2.64151	39.5314	25.8833	0	5.8281	19.9026	11.902	21.9462	10.3436
10	hsa_piR_006927	39.7253	3.04838	0.457502	6.66308	2.68e-11	6.38e-10	67.91	43.634	124.24	46.8079	80.5506	88.2874	33.6063	125.202	75.1651	57.7826	28.3958	56.4231	108.128	94.9772	1.84432	5.03179	0	24.6709	2.02952	0	1.32075	33.2064	32.5938	14.1972	6.79945	7.46348	0	16.7824	1.29295
12	hsa_piR_019269	40.6313	2.9692	0.468082	6.34332	2.25e-10	4.77e-09	70.5731	45.6794	125.755	50.6626	85.4823	90.2067	33.6063	125.202	75.1651	57.7826	28.3958	56.4231	108.128	97.9923	1.84432	5.03179	0	29.0764	2.02952	0	1.32075	33.2064	39.3043	14.1972	6.79945	7.46348	0	16.7824	1.29295
11	hsa_piR_019122	40.5108	2.96439	0.468094	6.33289	2.41e-10	4.77e-09	70.5731	44.9976	125.755	50.6626	85.4823	90.2067	33.6063	125.202	75.1651	57.7826	28.3958	56.4231	108.128	94.9772	1.84432	5.03179	0	29.0764	2.02952	0	1.32075	33.2064	39.3043	14.1972	6.79945	7.46348	0	16.7824	1.29295
13	hsa_piR_008114	6421.97	-1.60322	0.265185	-6.04565	1.49e-09	2.72e-08	2897.49	1852.4	4130.23	1675.17	4104.79	5063.09	2552.96	1888.19	2807.73	2304.7	2674.56	5525.12	4676.55	3462.9	6633.72	4042.82	8802.8	3025.71	17524.5	10372.2	39048.8	2711.85	4477.81	12779.5	3193.8	5105.02	10041.1	7233.21	9232.33
14	hsa_piR_001312	3662.15	-0.929117	0.173117	-5.36697	8.01e-08	1.36e-06	1210.4	2761.22	2904.49	2423.55	1878.97	2003.74	3770.62	2070.92	2917.34	4041.48	2280.77	2523.41	3056.32	1913.11	5131.83	3911.08	4806.8	3473.31	9395.85	7312.62	11108.2	3045.5	3200.9	4015.77	3426.92	2933.15	6633.69	3473.95	5236.46
15	hsa_piR_003908	34.5901	3.91156	0.735224	5.32024	1.04e-07	1.64e-06	63.9153	122.721	36.363	14.8684	113.428	138.189	6.72125	87.9801	65.7694	17.3348	38.5754	26.0414	116.576	54.2727	0	0	0	10.5733	0	0	0	23.7188	34.5111	0	5.8281	0	0	0	0
16	hsa_piR_001311	1204.23	-0.931299	0.175545	-5.30519	1.13e-07	1.67e-06	403.465	920.405	963.619	801.24	626.322	667.913	1216.55	676.77	967.75	1319.92	745.791	830.722	1003.57	606.045	1671.88	1301.63	1585.84	1091.69	3130.73	2393.27	3684.91	920.29	1052.59	1332.5	1118.99	970.253	2211.23	1123.13	1731.91
17	hsa_piR_016742	136.196	1.34125	0.254067	5.27912	1.3e-07	1.81e-06	233.024	126.13	265.147	112.89	156.17	182.333	229.643	191.751	195.742	94.9285	58.9346	199.651	295.664	195.985	23.054	29.7333	40.1571	110.138	52.7675	69.1697	92.4528	213.469	134.21	20.2816	43.7107	111.952	17.0029	83.9119	48.4857
18	hsa_piR_017591	88.6503	2.49022	0.472558	5.26966	1.37e-07	1.81e-06	169.109	146.583	230.299	115.092	177.54	180.413	107.54	155.657	139.369	62.7354	36.9681	192.707	190.914	143.22	3.07387	0	7.30129	78.4183	14.2066	1.84453	13.2075	85.3878	128.458	0	50.5102	42.2931	1.70029	0	5.17181
19	hsa_piR_020498	17.616	1.91761	0.366443	5.23303	1.67e-07	2.09e-06	31.9576	22.4988	16.6664	20.3752	19.7267	28.7894	14.5627	29.3267	25.055	5.77826	11.7869	29.5136	28.7216	36.1818	0.922161	2.05846	1.46026	15.8599	3.24723	6.91697	0	22.1376	13.421	8.11266	10.6848	12.4391	5.10087	14.2005	8.40419
20	hsa_piR_016735	679.237	1.37702	0.265576	5.18502	2.16e-07	2.57e-06	609.858	2034.44	915.135	694.408	914.003	2111.22	500.733	867.394	490.139	756.126	1165.83	1423.6	523.747	1032.69	207.179	275.148	271.608	767.442	230.959	61.3305	138.019	823.834	399.753	135.887	479.847	276.149	343.459	305.956	169.377
21	hsa_piR_022553	20.7754	7.74807	1.51573	5.11178	3.19e-07	3.62e-06	119.841	12.2721	27.2722	0	207.13	0	0	0	0	29.7167	0	0	0	81.409	0	0	0	0	0	0	0	0	51.7666	0	0	0	0	0	0
22	hsa_piR_020793	21.8945	1.42549	0.287928	4.95088	7.39e-07	7.99e-06	49.268	11.5903	43.9386	23.1286	23.0145	46.063	20.1638	55.2695	15.6594	9.90558	15.5373	25.1734	35.4796	39.1969	10.1438	4.57436	3.65064	30.8387	5.27675	4.15018	4.62264	36.3689	23.966	6.08449	10.6848	17.4148	5.95102	16.7824	7.75771
23	hsa_piR_009903	28.3684	2.94781	0.608681	4.84294	1.28e-06	1.32e-05	50.5996	29.3166	86.3621	11.5643	72.3312	67.1752	41.4477	30.4546	82.9948	21.4621	24.1096	39.9302	74.3383	70.856	2.76648	0	0.365064	7.92994	0.405903	0	0	30.0438	59.4358	0	1.9427	2.48783	0	0	0
24	hsa_piR_019949	362.847	2.37451	0.49151	4.83106	1.36e-06	1.35e-05	1257	399.524	521.203	225.779	831.808	809.941	526.498	460.204	601.321	283.96	346.107	446.176	868.406	554.787	3.07387	7.77641	13.1423	294.289	17.8598	24.9011	13.2075	648.315	425.637	0	106.848	238.831	5.10087	95.5305	12.9295
25	hsa_piR_019825	22810.8	-0.981753	0.205959	-4.76674	1.87e-06	1.78e-05	6230.41	16683.2	19261.8	11279	15327.6	15385	19169	7726.46	11406.3	23621.5	10707.3	9337.59	20843.4	11125.9	40792.7	18332.2	38099.2	20888.3	51262.4	40244.8	70044.2	11500.5	28098.7	20091	17139.5	23840.8	46089.8	14639.4	29722.4
26	hsa_piR_009295	224.34	-0.949706	0.200413	-4.73874	2.15e-06	1.97e-05	89.215	182.036	181.815	90.8623	167.677	118.996	237.484	151.145	184.781	231.956	95.9027	129.339	216.257	91.962	329.212	212.708	373.461	179.745	619.003	411.329	787.17	145.475	213.777	265.69	158.33	189.075	378.315	189.77	318.066
27	hsa_piR_000753	24.2387	1.53917	0.326487	4.71435	2.42e-06	2.14e-05	35.9523	36.1344	34.8479	8.26021	42.7411	72.9331	62.7317	50.7577	34.4507	11.5565	12.8585	36.458	62.5117	30.1515	6.45513	4.11692	5.47597	45.8174	6.08855	16.6007	4.62264	15.8126	13.421	12.169	31.0832	0	11.0519	6.45476	1.93943
28	hsa_piR_008113	4548.94	-1.05531	0.228992	-4.6085	4.06e-06	3.45e-05	2724.39	1602.19	5454.45	2018.24	4607.82	3953.74	2493.58	1534.01	3808.36	2535.83	3902.01	4000.83	3625.68	2823.69	5432.45	3336.08	7619.62	1953.41	11539.8	8969.47	14446.4	2926.9	3578.61	10372	2200.11	4383.55	6466.21	5042.46	7717.63
29	hsa_piR_016659	264.811	-1.19605	0.261038	-4.58189	4.61e-06	3.78e-05	13.3157	94.0859	187.875	82.6021	207.13	153.543	172.512	81.2124	178.517	275.705	454.332	126.735	192.604	199	382.39	301.908	572.421	119.83	733.062	848.482	298.491	129.663	113.12	466.478	135.989	303.515	720.923	356.303	362.027
30	hsa_piR_019068	48.5493	2.0026	0.439715	4.55432	5.26e-06	4.17e-05	45.2733	31.362	45.4537	21.4765	208.774	155.463	21.284	87.9801	101.786	33.0186	26.7885	46.8746	33.7901	170.356	1.22955	1.14359	1.46026	52.8663	10.1476	6.91697	5.28302	86.969	44.0975	6.08449	3.8854	19.9026	14.4525	42.6014	12.283
31	hsa_piR_019951	51.7877	1.66168	0.368948	4.50384	6.67e-06	5.12e-05	97.2044	53.8607	99.9982	49.0106	100.277	71.0138	72.8135	99.2596	90.8245	54.4807	25.7169	87.6728	106.439	60.303	7.68468	5.26051	11.6821	44.9363	4.87084	9.22263	21.7925	75.9002	48.8907	4.05633	15.5416	54.7322	0	23.2371	0
32	hsa_piR_020490	105.034	1.3877	0.3105	4.46923	7.85e-06	5.84e-05	114.515	79.0867	124.24	116.744	138.087	165.059	185.955	146.633	306.924	105.66	57.8631	126.735	162.193	99.4999	17.8285	12.8082	13.1423	103.97	25.9778	15.6785	68.6792	154.963	82.4432	8.11266	52.4529	49.7565	39.1067	30.9829	21.9802
33	hsa_piR_020499	220.927	1.89613	0.429178	4.41804	9.96e-06	7.18e-05	846.877	261.804	272.722	198.245	286.037	276.378	181.474	399.294	319.452	69.3391	163.945	213.54	283.837	488.454	9.22161	35.68	24.0942	137.452	43.8376	33.2015	0	199.238	184.059	60.8449	69.9372	507.517	51.0087	123.931	143.518
34	hsa_piR_001884	25.4676	1.87662	0.431414	4.34993	1.36e-05	9.53e-05	29.2945	87.268	56.0596	3.30408	6.57556	34.5472	25.7648	11.2795	54.8079	1.65093	11.2512	65.9716	23.6531	48.2424	6.76252	16.4677	13.5074	30.8387	8.92988	6.45584	6.60377	7.90628	37.387	2.02816	3.8854	4.97565	12.7522	5.16381	10.9901
35	hsa_piR_020500	1629.79	1.20759	0.280017	4.31256	1.61e-05	0.000109737	2428.78	1190.39	2363.59	1169.65	2308.02	3305.02	1976.05	2422.84	2386.49	1272.87	848.658	1562.49	3183.03	2179.95	306.158	193.495	317.606	3320	613.726	309.88	602.264	1679.29	2064.91	304.225	1188.93	1194.16	811.039	1812.5	333.582
36	hsa_piR_020497	277.75	1.25853	0.292542	4.30204	1.69e-05	0.000111882	424.77	210.671	412.114	196.042	396.178	571.949	334.942	425.237	410.276	216.272	144.122	269.095	547.4	372.371	47.3376	25.6164	50.0138	553.333	94.9814	48.4188	95.0943	317.832	355.656	48.676	198.155	204.002	127.522	290.464	51.0716
37	hsa_piR_013027	21.1386	2.97108	0.70527	4.21269	2.52e-05	0.000162321	11.9841	32.7255	22.7269	22.0272	85.4823	97.8839	16.8031	30.4546	40.7144	12.382	12.3227	8.68048	47.3062	36.1818	0	0	0	27.3142	0	0	0	17.3938	31.6352	0	4.85675	0	0	0	0
38	hsa_piR_020326	411202	-1.033	0.249153	-4.14604	3.38e-05	0.000206503	66165.6	278627	305851	214479	261453	205316	479494	119608	264949	525310	185446	204495	338670	259280	610498	402544	749921	376795	935433	630512	2.15173e+06	231820	431719	314082	262342	352475	883803	204842	524434
39	hsa_piR_000765	493439	-1.03296	0.249149	-4.14596	3.38e-05	0.000206503	79398.7	334344	367039	257358	313743	246379	575305	143543	317986	630371	222532	245394	406374	311136	732609	483033	899850	452155	1.12249e+06	756581	2.58201e+06	278212	518063	376898	314787	422970	1.06056e+06	245810	629321
40	hsa_piR_018569	559.41	-0.733898	0.181256	-4.04895	5.14e-05	0.000306112	292.945	477.247	515.142	292.962	256.447	337.795	757.261	582.022	557.474	541.505	447.903	385.413	398.724	470.363	871.75	548.923	715.526	518.089	1531.07	922.263	1487.17	303.601	509.997	843.717	520.643	378.15	867.149	423.432	731.811
41	hsa_piR_020485	2192.06	0.631951	0.157221	4.0195	5.83e-05	0.000338548	3840.24	1708.54	2471.17	2093.14	1967.74	3721.51	1897.63	2463.44	2356.74	1918.38	1530.16	1585.92	3358.74	2722.68	989.786	878.963	1022.18	2460.92	1298.49	1652.7	1594.81	2944.3	2335.25	1362.93	2461.4	1306.11	1844.82	1554.31	1258.04
42	hsa_piR_020388	422	-0.50427	0.127566	-3.95302	7.72e-05	0.000437295	279.629	417.25	415.144	443.298	480.016	243.75	322.62	195.135	331.979	646.339	222.344	280.379	415.619	327.144	414.05	443.484	491.012	503.111	585.719	660.801	644.528	469.633	558.888	440.112	322.488	524.932	528.791	398.904	521.06
43	hsa_piR_020837	54.0369	3.28303	0.83417	3.93569	8.3e-05	0.00045917	85.2203	43.634	193.936	105.731	157.813	153.543	116.502	108.283	0	85.8484	12.8585	55.555	202.741	36.1818	0	0	0	21.1465	9.74168	0	0	63.2502	53.6839	0	0	19.9026	0	0	0
44	hsa_piR_018766	28.4725	4.36581	1.1329	3.85365	0.00011637	0.000629458	93.2097	13.6356	90.9075	0	147.95	115.157	0	67.677	62.6376	41.2733	10.7154	69.4438	118.265	0	0	0	0	0	0	0	0	0	47.9321	0	0	0	0	0	0
45	hsa_piR_001634	56.452	2.9741	0.773349	3.84574	0.00012019	0.000635671	87.8835	124.766	178.785	35.2436	101.921	124.754	50.4094	87.9801	117.445	45.4006	43.9331	99.8255	118.265	90.4544	0	0	0	46.6985	0	0	0	82.2253	91.0709	0	0	2.48783	0	1.29095	0
46	hsa_piR_004553	54.9347	2.94724	0.772799	3.81371	0.000136894	0.000708277	83.8888	122.721	174.239	34.1422	96.9895	118.996	45.9285	83.4683	115.879	42.9242	41.79	94.6172	116.576	88.9469	0	0	0	45.8174	0	0	0	80.644	91.0709	0	0	2.48783	0	1.29095	0
47	hsa_piR_018570	1339.4	-0.654613	0.174984	-3.74099	0.000183295	0.000928176	707.063	1073.81	1281.8	708.726	739.751	915.502	1774.41	1309.55	1395.25	1233.24	1176.55	1015.62	1003.57	1071.89	2052.73	1323.59	1675.65	1268.79	3536.23	2191.3	3399.62	683.102	1268.28	2099.15	1241.38	850.837	1951.08	952.723	1681.48
48	hsa_piR_019305	22.6328	2.95124	0.796278	3.70629	0.000210317	0.00104282	50.5996	42.9522	39.3932	19.2738	26.3022	80.6102	13.4425	57.5254	17.2253	31.3677	13.3942	30.3817	55.7537	39.1969	0	0	0	12.3355	0	0	0	30.0438	48.8907	0	0	0	0	0	0
49	hsa_piR_018734	90.5837	2.63903	0.715609	3.6878	0.0002262	0.00109869	354.197	119.312	116.665	80.95	264.666	201.526	141.146	134.226	43.8463	121.343	78.7581	66.8397	224.704	147.742	2.15171	0	0	80.1805	0	0	4.62264	33.2064	140.92	0	6.79945	121.904	0	54.22	4.52533
50	hsa_piR_020364	146.427	1.78196	0.48814	3.65052	0.000261707	0.00124573	95.8729	204.534	181.815	59.4735	355.08	230.315	174.753	663.235	338.243	79.2447	64.2923	229.165	324.385	325.636	14.7546	0	4.38077	95.1593	68.1918	55.3358	79.2453	94.8753	161.052	0	81.5933	149.27	71.4122	123.931	0
51	hsa_piR_020362	15.9267	2.0685	0.56915	3.63437	0.000278658	0.0013004	3.9947	36.8162	22.7269	8.26021	14.795	46.063	40.3275	23.6869	42.2804	12.382	1.60731	15.6249	10.137	67.8408	0	0	1.09519	13.2166	0	12.4505	5.9434	9.48753	34.5111	0	5.8281	7.46348	0	7.74572	0
53	hsa_piR_000794	172.386	0.739797	0.208636	3.54588	0.000391311	0.00177545	346.208	146.583	156.058	144.278	205.486	236.073	191.556	119.563	206.704	127.122	106.082	118.054	211.188	170.356	76.5394	74.562	79.219	140.096	143.69	169.235	159.151	173.938	147.631	40.5633	167.072	164.197	104.568	135.55	128.649
52	hsa_piR_004536	48.8565	3.30024	0.93144	3.54315	0.000395373	0.00177545	138.483	107.04	30.3025	49.0106	149.594	209.203	14.5627	28.1987	81.4288	47.0515	18.2162	55.555	101.37	170.356	0	0	0	34.3631	0	0	0	102.782	28.7592	0	0	0	0	0	0
54	hsa_piR_017716	36752.5	-0.689777	0.197055	-3.50042	0.000464519	0.00204733	34847.1	58554.8	32870.6	54421	12863.4	23693.7	26369.7	18943.9	28312.2	37207.8	36196.6	13111.9	23678.4	11992.8	31339.7	54779.1	33100.4	34927	41363.6	41803.9	44017.4	27814.3	29751.4	32440.5	50607.3	20723.6	93792.3	42330.3	43918.4
55	hsa_piR_016945	162.625	0.974662	0.279208	3.49081	0.000481555	0.00205351	213.051	115.903	303.025	118.396	263.022	191.929	235.244	186.112	258.38	86.6738	66.9712	221.352	363.244	188.447	12.2955	73.1897	67.5369	167.41	50.7379	83.0037	56.1321	260.907	167.762	40.5633	43.7107	348.296	29.7551	148.46	45.2533
56	hsa_piR_004768	63.0983	3.32542	0.952866	3.48991	0.000483178	0.00205351	169.109	126.811	42.4235	62.7776	198.911	339.715	19.0435	45.118	112.748	56.1316	21.9665	68.5758	116.576	209.553	0	0	0	41.4119	0	0	0	129.663	39.3043	0	0	0	0	0	0
57	hsa_piR_010968	62.9785	3.3224	0.953939	3.48282	0.00049616	0.00207169	169.109	126.811	42.4235	62.7776	198.911	339.715	19.0435	45.118	112.748	56.1316	21.9665	68.5758	116.576	209.553	0	0	0	41.4119	0	0	0	129.663	39.3043	0	0	0	0	0	0
58	hsa_piR_004153	31951.8	-0.709199	0.207862	-3.41187	0.000645189	0.0026475	12468.8	46333.2	21464.8	44235.1	11093	22714.8	20654.4	16633.9	26891.9	30831.9	30055.6	16987.7	19123.5	15169.2	36833	64422.7	32132.2	23490.2	39400.2	51238.6	30630.3	16921	31253.6	26398.6	41275.6	20462.4	59735.5	32658.5	33642.6
59	hsa_piR_000823	14.1041	-1.13934	0.334998	-3.40104	0.000671303	0.00270797	9.32097	15.681	19.6966	9.36157	0	9.59646	4.48083	5.63975	17.2253	14.0329	20.3592	5.20829	6.75803	1.50757	15.062	13.9518	12.4122	13.2166	30.8487	17.523	36.3208	1.58126	13.421	20.2816	25.2551	4.97565	22.9539	12.9095	16.1619
60	hsa_piR_005026	23.7671	4.25166	1.27182	3.34298	0.00082884	0.00328773	83.8888	12.2721	81.8167	0	133.155	103.642	0	60.9093	56.3738	37.1459	9.64385	62.4994	106.439	0	0	0	0	0	0	0	0	0	43.1389	0	0	0	0	0	0
61	hsa_piR_015026	352.482	-0.632594	0.19975	-3.16693	0.00154058	0.00601081	186.419	207.943	333.327	187.231	205.486	163.14	683.327	524.497	281.869	354.95	380.396	221.352	228.083	376.893	348.884	309.913	496.488	326.009	704.243	562.58	970.755	339.97	278.006	801.125	339.972	223.904	416.571	219.462	591.526
62	hsa_piR_008112	2925.2	-0.736777	0.235939	-3.12275	0.0017917	0.0068778	1880.17	998.81	4625.68	1348.62	3649.44	3103.49	1899.87	945.222	2690.28	2241.14	3492.68	2792.51	2693.07	2199.55	3354.82	2079.96	4338.42	1227.38	6661.28	5752.62	8701.13	1971.83	2312.24	4841.23	1322.98	2754.02	4212.47	2672.27	4612.61
63	hsa_piR_020249	28.6806	2.1612	0.697513	3.09844	0.00194541	0.00734934	106.525	19.0899	24.242	15.4191	59.18	76.7717	35.8467	13.5354	75.1651	6.60372	27.86	62.4994	27.0321	36.1818	0	0	0	77.5372	4.87084	0	0	12.65	53.6839	0	0	9.95131	6.80116	10.3276	5.17181
64	hsa_piR_000775	34.9458	1.25212	0.406838	3.07769	0.00208614	0.00775782	26.6314	20.4534	57.5747	18.7231	29.59	11.5157	87.3763	54.1416	134.671	24.764	32.1462	39.9302	43.9272	24.1212	16.5989	0.457436	0	21.1465	25.9778	4.61131	25.0943	22.1376	32.5938	8.11266	33.0259	39.8052	22.1038	5.16381	9.05067
65	hsa_piR_004152	815.948	-0.672284	0.222478	-3.0218	0.00251273	0.00920044	1013.32	1315.84	686.352	1139.36	212.062	573.868	654.202	382.375	662.392	1138.32	773.115	266.491	522.058	247.242	737.114	1125.06	721.002	900.489	816.272	699.536	960.189	632.502	752.533	750.421	1051	348.296	2201.03	977.251	848.177
66	hsa_piR_016677	101.116	-0.63822	0.211675	-3.01509	0.00256901	0.009264	101.199	152.037	63.6352	132.163	34.5217	84.4488	72.8135	40.6062	100.22	87.4993	128.585	38.1941	55.7537	36.1818	76.5394	150.039	96.7421	92.516	108.376	113.438	140.66	75.9002	69.0222	62.8731	132.104	64.6835	311.153	122.641	111.84
67	hsa_piR_006465	608411	-0.701985	0.23919	-2.93484	0.0033372	0.0118545	245253	583019	478392	478154	562302	808006	471599	445179	329624	619010	345380	548162	533452	555342	549982	902704	134478	382530	309724	533865	686346	520075	441416	587016	3.0542e+06	589137	469750	543481	1.12267e+06
68	hsa_piR_020492	25.314	-0.861709	0.301391	-2.85911	0.00424828	0.014869	10.6525	17.0445	19.6966	6.60817	27.9461	19.1929	13.4425	11.2795	18.7913	10.731	23.0381	6.07633	16.8951	22.6136	7.0699	23.7867	24.8244	21.1465	25.9778	16.1396	160.472	30.0438	18.2142	28.3943	87.4214	2.48783	21.2536	27.11	20.6872
69	hsa_piR_001318	41.5746	-0.778217	0.273325	-2.84723	0.00441018	0.0152119	19.9735	52.4972	30.3025	19.8245	55.8923	28.7894	26.885	32.7105	43.8463	14.0329	75.5435	19.9651	32.1006	34.6742	53.7927	31.1056	49.2837	27.3142	64.9446	42.4241	15.8491	50.6002	14.3796	52.7323	105.877	62.1957	27.2047	123.931	29.7379
70	hsa_piR_018573	29.8492	-0.787337	0.293793	-2.6799	0.00736442	0.025039	14.6472	34.7709	16.6664	17.6218	52.6045	21.1122	15.6829	28.1987	29.7528	14.0329	49.8265	16.4929	18.5846	27.1363	34.12	20.5846	41.2523	14.9788	39.3726	29.5124	9.24528	22.1376	14.3796	42.5915	87.4214	49.7565	20.4035	99.4034	20.0408
71	hsa_piR_004150	20.5236	-0.85768	0.320779	-2.67374	0.00750106	0.0251444	30.6261	30.6802	27.2722	22.0272	6.57556	15.3543	14.5627	9.0236	9.39563	12.382	18.7519	4.34024	16.8951	6.0303	11.9881	18.5262	18.2532	15.8599	16.642	10.1449	17.8302	22.1376	6.71049	12.169	19.427	9.95131	32.3055	27.11	149.982
72	hsa_piR_007676	28.0213	4.189	1.58819	2.6376	0.00834951	0.0275998	53.2627	0	90.9075	0	0	115.157	89.6167	45.118	125.275	66.0372	0	17.361	0	211.06	0	0	0	52.8663	0	0	0	0	0	0	0	0	0	0	0
73	hsa_piR_013745	401173	-0.569673	0.216782	-2.62787	0.00859224	0.0280131	242966	413336	249705	486196	425741	372799	296710	258925	193559	374119	359503	383200	358000	275081	470413	749852	116034	202261	267585	255137	415907	279218	389337	465573	1.84099e+06	468587	230182	417920	677318
74	hsa_piR_000681	62.7754	3.20136	1.24407	2.5733	0.0100734	0.0323981	82.5572	211.352	187.875	51.2133	152.882	118.996	104.179	139.866	0	0	0	26.9095	366.623	0	0	0	0	109.257	0	0	0	0	89.1536	0	0	0	26.3545	0	0
75	hsa_piR_015249	636.198	-0.461208	0.18466	-2.49761	0.0125034	0.0396774	472.707	409.069	704.533	757.186	624.678	499.016	341.664	281.987	689.013	685.136	479.513	447.045	633.565	361.818	757.709	511.185	1914.76	603.556	850.368	800.063	610.849	395.314	546.426	354.929	495.388	684.152	943.662	464.743	407.28
76	hsa_piR_014923	29.3581	-0.738262	0.299919	-2.46154	0.0138343	0.0433233	15.9788	34.7709	24.242	17.0711	44.385	23.0315	15.6829	28.1987	25.055	14.0329	51.4338	16.4929	13.5161	28.6439	34.12	18.9836	41.2523	7.92994	38.9667	27.6679	9.24528	23.7188	14.3796	40.5633	87.4214	49.7565	20.4035	98.1124	20.0408
77	hsa_piR_011860	21.8174	3.09075	1.27816	2.41812	0.0156008	0.0482207	155.793	8.86316	196.966	14.3177	21.3706	99.8032	14.5627	73.3167	40.7144	0	0	11.2846	0	19.5985	0	0	0	45.8174	0	0	0	0	0	0	37.8826	0	0	0	0
78	hsa_piR_019752	410.253	-0.549284	0.227626	-2.4131	0.0158175	0.0482636	155.793	398.842	272.722	307.28	147.95	380.02	403.275	274.092	267.776	289.738	313.425	398.434	547.4	407.045	843.778	413.751	673.544	436.147	624.685	498.022	433.868	441.17	422.761	456.337	673.145	291.076	703.921	395.032	343.279
	25 common elements in "PAS vs N" and "PE vs N":				13 elements included exclusively in "PAS vs N":		53 elements included exclusively in "PE vs N":
	hsa_piR_019825				hsa_piR_020829		hsa_piR_018629
	hsa_piR_020362				hsa_piR_001043		hsa_piR_011324
	hsa_piR_004152				hsa_piR_021456		hsa_piR_004880
	hsa_piR_020364				hsa_piR_020363		hsa_piR_000807
	hsa_piR_017716				hsa_piR_020365		hsa_piR_012466
	hsa_piR_000765				hsa_piR_019675		hsa_piR_013950
	hsa_piR_020326				hsa_piR_020381		hsa_piR_004695
	hsa_piR_009903				hsa_piR_004987		hsa_piR_015462
	hsa_piR_008114				hsa_piR_005931		hsa_piR_020668
	hsa_piR_016677				hsa_piR_008560		hsa_piR_006927
	hsa_piR_020490				hsa_piR_020541		hsa_piR_019269
	hsa_piR_009295				hsa_piR_016658		hsa_piR_019122
	hsa_piR_015249				hsa_piR_016552		hsa_piR_003908
	hsa_piR_020485						hsa_piR_001311
	hsa_piR_020497						hsa_piR_016742
	hsa_piR_019949						hsa_piR_017591
	hsa_piR_020500						hsa_piR_020498
	hsa_piR_018570						hsa_piR_016735
	hsa_piR_015026						hsa_piR_022553
	hsa_piR_020388						hsa_piR_020793
	hsa_piR_018569						hsa_piR_000753
	hsa_piR_019951						hsa_piR_008113
	hsa_piR_016659						hsa_piR_019068
	hsa_piR_018734						hsa_piR_020499
	hsa_piR_001312						hsa_piR_001884
							hsa_piR_013027
							hsa_piR_020837
							hsa_piR_018766
							hsa_piR_001634
							hsa_piR_004553
							hsa_piR_019305
							hsa_piR_000794
							hsa_piR_004536
							hsa_piR_016945
							hsa_piR_004768
							hsa_piR_010968
							hsa_piR_004153
							hsa_piR_000823
							hsa_piR_005026
							hsa_piR_008112
							hsa_piR_020249
							hsa_piR_000775
							hsa_piR_006465
							hsa_piR_020492
							hsa_piR_001318
							hsa_piR_018573
							hsa_piR_004150
							hsa_piR_007676
							hsa_piR_013745
							hsa_piR_000681
							hsa_piR_014923
							hsa_piR_011860
							hsa_piR_019752

## Sheet: Sheet 2
ACCRETA VS NORM
	Gene	baseMean	log2FoldChange	lfcSE	stat	pvalue	padj	norm_S1	norm_S14	norm_S19	norm_S2	norm_S23	norm_S27	norm_S30	norm_S31	norm_S35	norm_S46	acc_S11	acc_S13	acc_S18	acc_S21	acc_S32	acc_S34	acc_S4	acc_S41	acc_S43	acc_S47
1	hsa_piR_019825	6895.19	-1.31323	0.199714	-6.57555	4.85e-11	6.45e-09	5113.48	3021.87	3511.73	3975.31	3638.38	2370.55	4807.53	3627.1	3298.36	6209.94	11367.5	6699.11	9079.98	15217.5	9924.83	8525.58	14315.8	5929.5	6616.98	10652.8
2	hsa_piR_020362	53.1144	0.988283	0.181847	5.43471	5.49e-08	3.65e-06	77.7388	71.1362	92.1444	72.6269	39.3174	65.9505	60.0942	61.033	96.4432	76.1229	27.3716	37.5885	47.5084	39.0451	25.5301	40.8329	49.678	40.9985	28.0021	13.1246
3	hsa_piR_004152	129.977	-1.80998	0.346639	-5.22151	1.77e-07	7.87e-06	116.128	28.4545	42.8146	29.2525	28.2279	28.7007	94.8153	81.3773	34.2909	94.7307	165.059	176.606	153.083	88.9361	227.112	149.721	488.214	120.584	254.564	196.869
4	hsa_piR_020364	249.56	0.930772	0.20228	4.60141	4.2e-06	0.00013953	391.573	364.217	390.916	254.194	217.758	322.424	288.452	279.008	385.773	385.689	149.3	207.632	211.149	208.241	114.886	204.165	219.268	221.874	122.191	52.4984
5	hsa_piR_020829	2649.94	-1.6994	0.373431	-4.55077	5.35e-06	0.000142179	3019.34	887.78	1104.8	429.709	888.171	714.463	1968.42	1319.47	452.212	1693.31	4530.41	2854.34	2834.67	3542.98	5095.92	2567.37	10819.5	1557.94	4106.12	2611.8
6	hsa_piR_017716	7815.32	-1.47161	0.32896	-4.47352	7.69e-06	0.000170554	10230.8	3367.11	2778.29	2183.85	2096.93	2048.74	5254.9	5376.71	2336.07	5751.51	10251.9	8427.58	8325.71	7169.11	13132.1	8659.99	25407.1	6109.57	15006.6	12391.8
7	hsa_piR_001043	39.9475	0.816885	0.186883	4.3711	1.24e-05	0.000234886	49.9064	45.5272	36.2993	68.5921	47.3826	67.7824	25.3731	49.4076	40.7205	79.5061	42.3016	31.6221	29.9127	33.2606	19.6795	23.8192	28.5506	28.9401	26.305	24.0618
8	hsa_piR_021456	45.1863	1.59069	0.378605	4.20147	2.65e-05	0.000440882	24.9532	49.3211	36.2993	118.019	65.5291	55.5694	138.884	37.7823	111.446	43.9821	32.3482	46.5382	30.4992	18.7995	13.8288	22.1178	14.8463	20.9012	22.0622	0
10	hsa_piR_020363	32.8064	0.863554	0.209895	4.11421	3.89e-05	0.00047156	51.8259	45.5272	61.4296	32.2786	18.1465	39.0818	37.3919	40.6886	64.2955	37.2156	21.5655	22.6724	31.6723	24.584	17.0201	27.222	31.9766	24.1167	18.6681	8.74973
11	hsa_piR_020365	135.197	-1.60271	0.390852	-4.10055	4.12e-05	0.00047156	152.598	56.909	46.5376	38.3309	16.1302	35.4178	80.1256	103.175	30.0046	111.647	131.881	113.959	174.198	108.459	268.066	100.381	500.777	113.349	320.751	201.244
12	hsa_piR_000765	136306	-0.997945	0.243698	-4.095	4.22e-05	0.00047156	123806	78284	67298.9	109007	75404.8	49821.9	125228	82699.6	74235.6	123786	230026	116589	147955	372286	160549	167864	227809	96766	100441	196265
9	hsa_piR_020326	113589	-0.997946	0.243806	-4.0932	4.25e-05	0.00047156	103177	65236.7	56082.4	90839.1	62837.3	41518.3	104357	68916.4	61863	103155	191688	97157.4	123296	310246	133791	139887	189853	80638.3	83692.3	163554
16	hsa_piR_009903	29.8235	0.792185	0.198478	3.99131	6.57e-05	0.000571295	24.9532	46.4757	32.5763	66.5747	44.3581	34.1965	29.3794	45.0481	23.575	28.7575	17.4183	17.3026	26.9801	23.8609	15.4244	15.3124	26.2665	24.1167	25.4564	28.4366
13	hsa_piR_019675	2501.52	0.696251	0.174492	3.99016	6.6e-05	0.000571295	2288.02	2591.26	2906.74	4038.86	4594.09	3308.51	2096.62	1849.88	3300.5	3958.39	1781.64	2123.45	1836.99	1942.13	1237.68	1599.29	1565.71	2481.61	1934.69	2594.3
14	hsa_piR_020381	7997.97	0.632608	0.158756	3.98479	6.75e-05	0.000571295	7506.11	8664.39	8521.96	12703.7	13029.2	11202.4	7768.17	6818.25	8628.45	12392.8	6330.3	7310.07	6158.5	5674.55	3853.45	4823.39	5271	8079.11	7407.82	7815.7
15	hsa_piR_008114	610.185	-0.687776	0.17278	-3.98065	6.87e-05	0.000571295	532.655	440.096	537.974	397.431	352.849	455.547	324.509	700.426	340.766	592.067	981.23	600.223	1009.41	772.225	591.448	1059.96	593.281	801.48	612.652	507.485
17	hsa_piR_004987	419.347	-1.52821	0.410472	-3.72307	0.000196819	0.00153981	470.272	192.542	130.305	162.402	21.1709	158.159	168.264	376.37	90.0137	390.764	447.069	522.063	414.672	415.035	1023.86	357.288	1430.95	326.38	784.058	505.297
18	hsa_piR_016677	25.6069	-1.06709	0.329916	-3.23443	0.00121887	0.0090061	27.8324	18.9697	23.2688	5.04353	10.0814	4.27457	24.0377	20.3443	17.1455	16.9162	30.6894	25.6557	39.8836	23.8609	44.6777	27.222	66.8083	16.8817	46.6701	21.8743
19	hsa_piR_005931	281.788	-4.85425	1.54441	-3.1431	0.00167166	0.0117016	58.544	0	0	0	0	0	0	0	130.734	0	1568.48	145.581	322.002	485.172	0	934.054	1149.45	294.224	414.091	133.433
22	hsa_piR_020490	61.3975	0.822742	0.266749	3.08434	0.00204007	0.0133155	57.5843	87.2604	55.8451	74.6443	133.074	89.1553	66.7713	26.157	120.018	77.8145	33.1777	26.2523	31.6723	63.6291	58.5065	37.4302	66.2373	61.0957	44.1245	17.4995
23	hsa_piR_008560	282.809	-4.74128	1.54819	-3.06247	0.00219519	0.0133155	63.3427	0	0	0	0	0	0	0	141.45	0	1368.58	157.514	348.395	524.94	0	1010.62	1130.6	318.341	448.033	144.371
24	hsa_piR_009295	63.8656	-1.26828	0.416817	-3.04278	0.00234402	0.0133155	21.1142	36.9908	14.892	44.3831	62.5046	26.2581	24.0377	40.6886	72.8682	33.8324	69.6731	69.2106	100.296	360.806	74.9947	30.6247	52.533	57.8802	50.9129	32.8115
20	hsa_piR_015249	831.629	0.67585	0.222354	3.03952	0.00236953	0.0133155	753.394	1176.12	604.988	1210.45	1174.48	949.564	981.538	574	2100.32	710.48	617.934	620.509	741.953	1117.12	601.022	433.85	579.576	562.724	619.44	503.11
21	hsa_piR_020485	35815.9	0.676124	0.222752	3.03532	0.00240279	0.0133155	23815.9	44497.1	35195.4	74471.8	47521.7	43455.2	34223	40210.5	48622.4	48561.3	20356.2	27894.9	22634.5	28642.5	16139.8	28845.1	16535.9	37803.8	23896	52994.9
25	hsa_piR_020497	148.28	0.72043	0.240613	2.99415	0.00275214	0.0146414	110.37	171.675	122.859	304.63	273.206	172.204	138.884	158.395	263.611	130.255	80.4559	73.3871	184.755	157.627	64.3572	93.5755	77.0865	122.995	149.344	115.934
26	hsa_piR_019949	497.97	0.786021	0.269482	2.91679	0.00353657	0.0176547	305.197	798.623	407.669	792.844	911.358	563.022	723.801	523.14	827.269	453.354	230.585	674.207	327.28	725.95	215.942	214.373	221.552	315.125	417.486	310.616
27	hsa_piR_020500	911.55	0.647213	0.222209	2.91263	0.00358404	0.0176547	702.528	1024.36	742.74	1773.31	1639.23	1047.88	881.381	1020.12	1504.51	791.678	572.315	451.062	1140.2	984.804	418.056	602.286	537.892	800.676	926.614	669.355
28	hsa_piR_018570	806.138	-0.982249	0.341426	-2.87691	0.00401595	0.0190758	492.346	426.817	385.331	390.37	689.567	384.711	348.546	980.887	790.834	532.86	880.868	757.14	1272.17	3514.06	832.92	689.056	966.151	759.677	733.145	295.304
30	hsa_piR_020541	61.9216	-1.23262	0.444327	-2.77412	0.00553507	0.0248933	60.4635	8.53635	21.4073	29.2525	20.1628	48.8522	92.1444	23.2506	53.5796	13.533	72.9909	54.8912	114.959	149.673	98.3973	40.8329	216.413	16.0778	63.6411	39.3738
29	hsa_piR_015026	143.214	-0.647556	0.233821	-2.76945	0.00561504	0.0248933	110.37	85.3635	102.383	110.958	90.7326	88.5446	113.511	174.38	117.875	126.872	223.949	232.691	55.7198	184.38	154.244	136.11	285.506	204.992	178.195	87.4973
31	hsa_piR_016658	485.064	-0.969375	0.358336	-2.70521	0.00682616	0.0292864	463.553	596.596	410.461	132.141	242.962	132.512	237.706	473.732	135.021	455.046	486.883	488.651	874.507	325.376	693.036	995.303	351.172	636.682	1368.71	201.244
32	hsa_piR_020388	794.504	-0.66997	0.249642	-2.68373	0.00728065	0.0302602	905.033	511.232	455.137	492.249	402.248	275.404	1020.27	725.13	525.08	823.819	1027.68	601.416	859.258	1269.69	741.437	804.749	1967.13	717.875	730.6	1034.66
33	hsa_piR_018569	324.053	-0.977314	0.367348	-2.66046	0.00780349	0.0314504	188.109	174.521	148.92	173.498	290.344	161.212	144.226	383.636	325.764	196.228	338.412	303.095	476.257	1553.13	342.529	224.581	406.56	270.107	274.93	104.997
35	hsa_piR_019951	52.1444	0.803607	0.305096	2.63395	0.0084398	0.0329023	35.5103	95.7968	46.5376	76.6617	96.7814	86.102	60.0942	43.595	83.5841	38.9073	30.6894	102.623	26.3936	46.2757	20.2113	28.9233	17.7013	41.8023	29.6992	34.9989
34	hsa_piR_016659	129.429	-0.908674	0.346128	-2.62525	0.00865851	0.0329023	105.571	149.86	91.2136	40.3483	90.7326	40.3031	69.4422	130.785	30.0046	152.246	127.734	134.841	251.032	111.351	208.496	241.595	109.634	139.877	324.145	39.3738
36	hsa_piR_018734	41.0476	1.56142	0.597738	2.61221	0.00899601	0.0332353	20.1545	86.3119	13.0305	134.158	49.3988	89.7659	46.7399	20.3443	45.0068	106.572	0	25.059	12.317	15.1842	14.8926	0	11.9912	45.0179	23.7593	61.2481
37	hsa_piR_001312	1021.54	-0.775003	0.304881	-2.54199	0.0110223	0.0396208	786.025	589.008	443.968	590.094	807.52	604.546	456.716	1556.34	867.989	837.352	1045.1	869.906	1272.17	3800.39	1057.9	918.741	1274.5	940.553	1160.81	551.233
38	hsa_piR_016552	84.4954	-4.35197	1.735	-2.50834	0.0121301	0.0424552	0	0	0	0	78.6349	0	0	0	0	0	646.965	93.0763	114.372	0	62.2297	265.414	267.233	62.7035	99.2801	0

## Sheet: Sheet 3
25 common elements in "PAS vs N" and "PE vs N":				13 elements included exclusively in "PAS vs N":		53 elements included exclusively in "PE vs N":
hsa_piR_019825				hsa_piR_020829		hsa_piR_018629
hsa_piR_020362				hsa_piR_001043		hsa_piR_011324
hsa_piR_004152				hsa_piR_021456		hsa_piR_004880
hsa_piR_020364				hsa_piR_020363		hsa_piR_000807
hsa_piR_017716				hsa_piR_020365		hsa_piR_012466
hsa_piR_000765				hsa_piR_019675		hsa_piR_013950
hsa_piR_020326				hsa_piR_020381		hsa_piR_004695
hsa_piR_009903				hsa_piR_004987		hsa_piR_015462
hsa_piR_008114				hsa_piR_005931		hsa_piR_020668
hsa_piR_016677				hsa_piR_008560		hsa_piR_006927
hsa_piR_020490				hsa_piR_020541		hsa_piR_019269
hsa_piR_009295				hsa_piR_016658		hsa_piR_019122
hsa_piR_015249				hsa_piR_016552		hsa_piR_003908
hsa_piR_020485						hsa_piR_001311
hsa_piR_020497						hsa_piR_016742
hsa_piR_019949						hsa_piR_017591
hsa_piR_020500						hsa_piR_020498
hsa_piR_018570						hsa_piR_016735
hsa_piR_015026						hsa_piR_022553
hsa_piR_020388						hsa_piR_020793
hsa_piR_018569						hsa_piR_000753
hsa_piR_019951						hsa_piR_008113
hsa_piR_016659						hsa_piR_019068
hsa_piR_018734						hsa_piR_020499
hsa_piR_001312						hsa_piR_001884
						hsa_piR_013027
						hsa_piR_020837
						hsa_piR_018766
						hsa_piR_001634
						hsa_piR_004553
						hsa_piR_019305
						hsa_piR_000794
						hsa_piR_004536
						hsa_piR_016945
						hsa_piR_004768
						hsa_piR_010968
						hsa_piR_004153
						hsa_piR_000823
						hsa_piR_005026
						hsa_piR_008112
						hsa_piR_020249
						hsa_piR_000775
						hsa_piR_006465
						hsa_piR_020492
						hsa_piR_001318
						hsa_piR_018573
						hsa_piR_004150
						hsa_piR_007676
						hsa_piR_013745
						hsa_piR_000681
						hsa_piR_014923
						hsa_piR_011860
						hsa_piR_019752
