# Supplementary material for: Universal First-Trimester Screening Biomarkers for Diagnosis of Preeclampsia and Placenta Accreta Spectrum
Source: Biomolecules. 2025 Feb 4;15(2):228. doi: 10.3390/biom15020228 (PMC11852485; doi:10.3390/biom15020228)
Supplement: Supplementary file 1 [file biomolecules-15-00228-s001.zip › Table S3.xlsx]

## Sheet: Sheet 1
For Figure 2A
Column1	Wald	p-Value	Coefficients	Treshold	Sensitivity	Specificity
1 Model				0.46	0.83	0.79
(Intercept)	1.66	0.11	0.93
piR_016742	-2.26	0.02	-1.3
piR_016735	2.36	0.02	1.51
2 Model				0.48	0.75	0.79
(Intercept)	2.05	0.04	4.77
piR_020497	1.45	0.15	0.44
piR_019122	1.58	0.11	1.15
3 Model				0.32	0.92	0.63
(Intercept)	1.51	0.13	1.82
piR_019949	-0.79	0.43	-0.17
piR_020497	2.05	0.04	0.68
4 Model				0.27	1	0.58
(Intercept)	1.68	0.1	1.44
piR_019949	-2.06	0.04	-0.89
piR_016735	2.22	0.03	1.19
5 Model				0.3	0.92	0.58
(Intercept)	1.4	0.16	1.64
piR_016742	-0.81	0.42	-0.19
piR_020497	2.07	0.04	0.67
6 Model				0.28	0.92	0.58
(Intercept)	0.32	0.75	0.51
piR_020497	2.1	0.04	0.94
piR_019675	-1.1	0.27	-0.47
7 Model				0.31	0.92	0.58
(Intercept)	0.89	0.38	1.53
piR_020497	1.94	0.05	0.64
piR_020500	-0.14	0.89	-0.03
8 Model				0.36	0.83	0.58
(Intercept)	1.87	0.06	4.07
piR_016742	-0.52	0.6	-0.13
piR_019122	2.1	0.04	1.45
9 Model				0.45	0.67	0.74
(Intercept)	1.87	0.06	4.15
piR_016735	0.56	0.58	0.13
piR_019122	1.9	0.06	1.35
10 Model				0.6	0.42	1
(Intercept)	1.65	0.1	4.07
piR_020500	-0.06	0.96	-0.01
piR_019122	2.06	0.04	1.43
11 Model				0.32	0.92	0.58
(Intercept)	1.49	0.14	1.72
piR_020497	2	0.05	0.63
12 Model				0.4	0.67	0.74
(Intercept)	1.65	0.1	2.11
piR_020497	1.9	0.06	0.6
piR_016735	0.9	0.37	0.24
13 Model				0.6	0.42	1
(Intercept)	1.9	0.06	4.14
piR_019122	2.08	0.04	1.43
14 Model				0.43	0.75	0.68
(Intercept)	1.9	0.06	4.14
piR_019949	-0.43	0.67	-0.09
piR_019122	2.1	0.04	1.44
15 Model				0.6	0.42	1
(Intercept)	1.73	0.08	4.09
piR_019122	2	0.05	1.44
piR_019675	-0.05	0.96	-0.01

## Sheet: Sheet 2
For Figure 2B
	Wald	p-Value	Coefficients	Treshold	Sensitivity	Specificity
1 Model				0.27	1	0.85
(Intercept)	1.2	0.23	44.94
piR_019122	1.04	0.3	8.41
piR_019675	1.39	0.16	3.71
2 Model				0.45	1	0.92
(Intercept)	2.13	0.03	18.58
piR_019949	-1.2	0.23	-0.72
piR_019122	2.12	0.03	5.81
3 Model				0.4	1	0.85
(Intercept)	2.04	0.04	17.3
piR_016742	-0.91	0.36	-0.68
piR_019122	2.02	0.04	5.56
4 Model				0.26	1	0.77
(Intercept)	2.15	0.03	16.14
piR_020500	0.58	0.56	0.26
piR_019122	2.28	0.02	4.42
5 Model				0.36	1	0.77
(Intercept)	2.28	0.02	13.99
piR_019122	2.25	0.02	4.4
6 Model				0.52	0.91	0.85
(Intercept)	2.06	0.04	11.53
piR_016735	1.47	0.14	1.12
piR_019675	1.83	0.07	1.96
7 Model				0.36	1	0.77
(Intercept)	2.17	0.03	12.74
piR_016735	0.85	0.39	0.55
piR_019122	1.92	0.06	3.74
8 Model				0.23	1	0.69
(Intercept)	2.03	0.04	16.84
piR_020497	1.29	0.2	0.72
piR_019122	1.88	0.06	4.5
9 Model				0.25	1	0.69
(Intercept)	2.26	0.02	12.64
piR_019949	-0.57	0.57	-0.62
piR_019675	2.26	0.02	2.61
10 Model				0.3	1	0.69
(Intercept)	2.07	0.04	18.73
piR_020500	1.18	0.24	0.57
piR_019675	2.18	0.03	2.94
11 Model				0.25	1	0.69
(Intercept)	2.35	0.02	10.44
piR_019675	2.35	0.02	2.15
12 Model				0.25	1	0.69
(Intercept)	2.35	0.02	10.61
piR_016742	-0.02	0.99	-0.16
piR_019675	2.32	0.02	2.21
13 Model				0.24	1	0.69
(Intercept)	2.34	0.02	10.47
piR_020497	0.19	0.85	0.15
piR_019675	2.07	0.04	2.04
14 Model				0.49	0.82	0.85
(Intercept)	2.14	0.03	3.33
piR_019949	-1.2	0.23	-0.81
piR_016735	2.29	0.02	1.84
15 Model				0.23	1	0.62
(Intercept)	2.2	0.03	3.01
piR_016742	-1.41	0.16	-1.19
piR_016735	2.31	0.02	2.12

## Sheet: Sheet 3
For Figure 2C
	Wald	p-Value	Coefficients	Treshold	Sensitivity	Specificity
1 Model				0.79	0.83	1
(Intercept)	2.33	0.02	2.98
piR_016742	-2.37	0.02	-2.39
piR_016735	2.45	0.01	2.93
2 Model				0.79	0.83	0.92
(Intercept)	3.25	0	10.23
piR_020497	1.65	0.1	0.77
piR_019122	2.6	0.01	2.15
3 Model				0.73	0.79	0.92
(Intercept)	2.45	0.01	3.8
piR_019949	-2.39	0.02	-1.64
piR_016735	2.47	0.01	2.28
4 Model				0.74	0.79	1
(Intercept)	2.77	0.01	11.08
piR_019122	2.71	0.01	2.25
piR_019675	1.52	0.13	0.66
5 Model				0.53	0.92	0.85
(Intercept)	2.8	0.01	8.32
piR_016742	-1.35	0.18	-0.52
piR_019122	2.85	0	2.62
6 Model				0.66	0.83	0.92
(Intercept)	2.83	0	8.55
piR_019949	-1.36	0.17	-0.46
piR_019122	2.84	0	2.57
7 Model				0.7	0.83	0.92
(Intercept)	2.96	0	7.96
piR_016735	0.95	0.34	0.28
piR_019122	2.59	0.01	2.16
8 Model				0.52	0.96	0.85
(Intercept)	2.76	0.01	5.65
piR_019949	-2.23	0.03	-0.79
piR_020497	2.86	0	1.6
9 Model				0.68	0.83	0.92
(Intercept)	3.21	0	8.49
piR_019122	3.11	0	2.49
10 Model				0.61	0.83	0.85
(Intercept)	2.55	0.01	4.73
piR_016742	-2.05	0.04	-0.76
piR_020497	2.89	0	1.49
11 Model				0.57	0.83	0.85
(Intercept)	2.57	0.01	4.59
piR_020497	1.87	0.06	0.92
piR_016735	1.61	0.11	0.46
12 Model				0.56	0.88	0.85
(Intercept)	2.95	0	6.18
piR_020497	2.06	0.04	1.02
piR_019675	1.67	0.1	0.44
13 Model				0.7	0.71	1
(Intercept)	2.11	0.04	3.08
piR_016735	1.63	0.1	0.49
piR_019675	1.24	0.22	0.38
14 Model				0.73	0.63	1
(Intercept)	2.04	0.04	6.18
piR_019949	-1.83	0.07	-0.74
piR_019675	2.07	0.04	1.26
15 Model				0.72	0.71	0.92
(Intercept)	2.75	0.01	1.68
piR_016735	2.83	0	0.74
16 Model				0.67	0.67	1
(Intercept)	1.99	0.05	4.65
piR_016742	-1.82	0.07	-0.64
piR_019675	2.09	0.04	1.04
17 Model				0.53	0.92	0.77
(Intercept)	2.95	0	5.48
piR_020497	2.79	0.01	1.35
18 Model				0.68	0.63	1
(Intercept)	2.64	0.01	3.48
piR_019675	2.54	0.01	0.65
19 Model				0.68	0.63	0.85
(Intercept)	0.38	0.7	0.15
piR_019949	-2.1	0.04	-0.44
20 Model				0.72	0.58	0.92
(Intercept)	0.85	0.4	0.76
piR_016742	0.76	0.45	0.83
piR_019949	-1.17	0.24	-1.14
21 Model				0.71	0.63	0.85
(Intercept)	-0.25	0.8	-0.13
piR_016742	-1.94	0.05	-0.46

## Sheet: Sheet 4
For Figure 2D
	Wald	p-Value	Coefficients	Treshold	Sensitivity	Specificity
1 Model				0.69	0.83	1
(Intercept)	-0.36	0.72	-0.2
piR_016735	2.47	0.01	1.65
2 Model				0.76	0.83	1
(Intercept)	2.32	0.02	2.44
piR_019675	2.8	0.01	0.87
3 Model				0.45	1	0.83
(Intercept)	-1.76	0.08	-1.44
piR_019949	-2.26	0.02	-0.74
4 Model				0.42	1	0.75
(Intercept)	-1.79	0.07	-1.75
piR_016742	-2.06	0.04	-0.77
5 Model				0.47	0.83	0.83
(Intercept)	2.31	0.02	7.29
piR_019122	2.35	0.02	2.99
6 Model				0.5	0.75	0.58
(Intercept)	-0.16	0.87	-0.16
piR_020497	-0.18	0.86	-0.06
