# Supplementary material for: Universal First-Trimester Screening Biomarkers for Diagnosis of Preeclampsia and Placenta Accreta Spectrum
Source: Biomolecules. 2025 Feb 4;15(2):228. doi: 10.3390/biom15020228 (PMC11852485; doi:10.3390/biom15020228)
Supplement: Supplementary file 1 [file biomolecules-15-00228-s001.zip › Table S4.xlsx]

## Sheet: Correl coeff
Column1	Column2	Column3	Column4	Column5	Column6	Column7	Column8	Column9	Column10	Column11	Column12	Column13	Column14	Column15	Column16	Column17	Column18	Column19	Column20	Column21	Column22	Column23
	Endoglin	sCD-40L	sFASL	IL-18	VEGF-D	VEGF-A	Angiopoietin-2	HB-EGF	PAI-1	IGFBP-1	VEGF-C	TGFa	uPA	piR_016742	piR_019949	piR_020497	piR_020500	piR_016735	piR_019122	piR_019675	Clusterin_Elisa	Clusterin_WB
Endoglin	1	0.49	0.23	0.23	0.17	0.25	0.45	0.47	0.27	0.03	0.27	0.42	0.15	-0.33	-0.42	-0.58	-0.55	-0.12	-0.28	-0.39	0.26	0.05
sCD-40L	0.49	1	0.39	0.24	0.53	0.49	0.39	0.77	0.02	0.47	0.3	0.77	0.1	0.09	-0.08	-0.32	-0.43	-0.16	0.04	-0.11	0.28	0.2
sFASL	0.23	0.39	1	0.66	0.43	0.6	0.64	0.67	0.08	0.42	0.73	0.51	0.34	-0.21	-0.33	-0.38	-0.34	-0.28	-0.06	-0.22	0.37	0.23
IL-18	0.23	0.24	0.66	1	0.22	0.4	0.63	0.4	-0.02	0.26	0.64	0.32	0.09	-0.28	-0.35	-0.47	-0.45	-0.04	-0.45	-0.47	0.44	0.47
VEGF-D	0.17	0.53	0.43	0.22	1	0.34	0.22	0.57	0.01	0.63	0.32	0.54	-0.15	0.08	-0.12	-0.21	-0.18	-0.05	0.23	0.06	0.19	0.05
VEGF-A	0.25	0.49	0.6	0.4	0.34	1	0.55	0.62	0.16	0.37	0.63	0.52	0.11	-0.03	-0.16	-0.35	-0.37	-0.17	0.16	-0.21	0.2	0.07
Angiopoietin-2	0.45	0.39	0.64	0.63	0.22	0.55	1	0.59	0.23	0.26	0.7	0.48	0.15	-0.37	-0.43	-0.49	-0.56	-0.18	-0.44	-0.57	0.39	0.29
HB-EGF	0.47	0.77	0.67	0.4	0.57	0.62	0.59	1	0.02	0.42	0.47	0.92	0.31	0	-0.26	-0.49	-0.49	-0.22	-0.01	-0.24	0.34	0.17
PAI-1	0.27	0.02	0.08	-0.02	0.01	0.16	0.23	0.02	1	0.23	0.35	0.03	0.05	-0.09	-0.08	-0.13	-0.05	-0.06	-0.15	-0.11	-0.15	-0.19
IGFBP-1	0.03	0.47	0.42	0.26	0.63	0.37	0.26	0.42	0.23	1	0.32	0.43	-0.06	0.18	0.06	-0.01	-0.09	-0.12	0.15	0.16	-0.01	0.04
VEGF-C	0.27	0.3	0.73	0.64	0.32	0.63	0.7	0.47	0.35	0.32	1	0.38	0.22	-0.17	-0.21	-0.45	-0.35	-0.13	-0.17	-0.27	0.26	0.16
TGFa	0.42	0.77	0.51	0.32	0.54	0.52	0.48	0.92	0.03	0.43	0.38	1	0.21	0.04	-0.21	-0.51	-0.53	-0.16	-0.05	-0.17	0.21	0.06
uPA	0.15	0.1	0.34	0.09	-0.15	0.11	0.15	0.31	0.05	-0.06	0.22	0.21	1	-0.25	-0.3	0	0.11	-0.31	0.03	0.02	0.18	-0.04
piR_016742	-0.33	0.09	-0.21	-0.28	0.08	-0.03	-0.37	0	-0.09	0.18	-0.17	0.04	-0.25	1	0.85	0.33	0.42	0.63	0.53	0.51	-0.18	-0.1
piR_019949	-0.42	-0.08	-0.33	-0.35	-0.12	-0.16	-0.43	-0.26	-0.08	0.06	-0.21	-0.21	-0.3	0.85	1	0.39	0.5	0.68	0.37	0.45	-0.41	-0.24
piR_020497	-0.58	-0.32	-0.38	-0.47	-0.21	-0.35	-0.49	-0.49	-0.13	-0.01	-0.45	-0.51	0	0.33	0.39	1	0.8	0.18	0.5	0.59	-0.25	-0.2
piR_020500	-0.55	-0.43	-0.34	-0.45	-0.18	-0.37	-0.56	-0.49	-0.05	-0.09	-0.35	-0.53	0.11	0.42	0.5	0.8	1	0.35	0.56	0.68	-0.27	-0.18
piR_016735	-0.12	-0.16	-0.28	-0.04	-0.05	-0.17	-0.18	-0.22	-0.06	-0.12	-0.13	-0.16	-0.31	0.63	0.68	0.18	0.35	1	0.12	0.17	-0.1	-0.03
piR_019122	-0.28	0.04	-0.06	-0.45	0.23	0.16	-0.44	-0.01	-0.15	0.15	-0.17	-0.05	0.03	0.53	0.37	0.5	0.56	0.12	1	0.72	-0.08	-0.16
piR_019675	-0.39	-0.11	-0.22	-0.47	0.06	-0.21	-0.57	-0.24	-0.11	0.16	-0.27	-0.17	0.02	0.51	0.45	0.59	0.68	0.17	0.72	1	-0.3	-0.24
Clusterin_Elisa	0.26	0.28	0.37	0.44	0.19	0.2	0.39	0.34	-0.15	-0.01	0.26	0.21	0.18	-0.18	-0.41	-0.25	-0.27	-0.1	-0.08	-0.3	1	0.76
Clusterin_WB	0.05	0.2	0.23	0.47	0.05	0.07	0.29	0.17	-0.19	0.04	0.16	0.06	-0.04	-0.1	-0.24	-0.2	-0.18	-0.03	-0.16	-0.24	0.76	1

## Sheet: p-value
Column1	Column2	Column3	Column4	Column5	Column6	Column7	Column8	Column9	Column10	Column11	Column12	Column13	Column14	Column15	Column16	Column17	Column18	Column19	Column20	Column21	Column22	Column23
	Endoglin	sCD-40L	sFASL	IL-18	VEGF-D	VEGF-A	Angiopoietin-2	HB-EGF	PAI-1	IGFBP-1	VEGF-C	TGFa	uPA	piR_016742	piR_019949	piR_020497	piR_020500	piR_016735	piR_019122	piR_019675	Clusterin_Elisa	Clusterin_WB
Endoglin	0	0.0023	0.1672	0.1621	0.312	0.1304	0.0047	0.0035	0.1122	0.8462	0.1022	0.01	0.361	0.0433	0.0107	2e-04	6e-04	0.4912	0.0878	0.0192	0.1145	0.7821
sCD-40L	0.0023	0	0.0173	0.1488	8e-04	0.0023	0.0185	0	0.8859	0.0031	0.0703	0	0.5693	0.6154	0.6353	0.0554	0.008	0.3325	0.8052	0.5328	0.0964	0.2344
sFASL	0.1672	0.0173	0	0	0.008	1e-04	0	0	0.6501	0.0088	0	0.0014	0.0413	0.2212	0.0468	0.0209	0.0407	0.0888	0.7232	0.2007	0.0239	0.1752
IL-18	0.1621	0.1488	0	0	0.2005	0.0144	0	0.0143	0.8986	0.1251	0	0.0575	0.5948	0.0912	0.0318	0.0034	0.0047	0.8052	0.0052	0.0036	0.0069	0.0036
VEGF-D	0.312	8e-04	0.008	0.2005	0	0.037	0.1899	3e-04	0.9561	0	0.057	5e-04	0.3737	0.6298	0.4926	0.2166	0.2731	0.7501	0.172	0.7165	0.2717	0.7901
VEGF-A	0.1304	0.0023	1e-04	0.0144	0.037	0	5e-04	0	0.3541	0.0261	0	9e-04	0.5007	0.8792	0.3533	0.0324	0.0231	0.3218	0.3413	0.2024	0.243	0.6596
Angiopoietin-2	0.0047	0.0185	0	0	0.1899	5e-04	0	1e-04	0.1776	0.1181	0	0.0025	0.3753	0.0262	0.0082	0.0019	3e-04	0.2788	0.0063	2e-04	0.0164	0.077
HB-EGF	0.0035	0	0	0.0143	3e-04	0	1e-04	0	0.9024	0.0091	0.0031	0	0.06	0.9944	0.1244	0.0023	0.002	0.1899	0.9678	0.151	0.0399	0.3185
PAI-1	0.1122	0.8859	0.6501	0.8986	0.9561	0.3541	0.1776	0.9024	0	0.1791	0.0315	0.8536	0.7686	0.6015	0.6452	0.4336	0.7649	0.7457	0.3656	0.5119	0.3744	0.2473
IGFBP-1	0.8462	0.0031	0.0088	0.1251	0	0.0261	0.1181	0.0091	0.1791	0	0.05	0.0085	0.7404	0.2771	0.7037	0.9682	0.5976	0.4957	0.3701	0.3486	0.9328	0.8048
VEGF-C	0.1022	0.0703	0	0	0.057	0	0	0.0031	0.0315	0.05	0	0.0186	0.1996	0.3189	0.2026	0.0052	0.0338	0.4528	0.3214	0.1115	0.1179	0.3474
TGFa	0.01	0	0.0014	0.0575	5e-04	9e-04	0.0025	0	0.8536	0.0085	0.0186	0	0.2143	0.8084	0.2217	0.0014	8e-04	0.3312	0.757	0.3104	0.2151	0.7077
uPA	0.361	0.5693	0.0413	0.5948	0.3737	0.5007	0.3753	0.06	0.7686	0.7404	0.1996	0.2143	0	0.133	0.0763	0.9983	0.5043	0.0664	0.8393	0.8836	0.2984	0.8267
piR_016742	0.0433	0.6154	0.2212	0.0912	0.6298	0.8792	0.0262	0.9944	0.6015	0.2771	0.3189	0.8084	0.133	0	0	0.0466	0.0098	0	0.001	0.0015	0.2988	0.5677
piR_019949	0.0107	0.6353	0.0468	0.0318	0.4926	0.3533	0.0082	0.1244	0.6452	0.7037	0.2026	0.2217	0.0763	0	0	0.0165	0.0018	0	0.0229	0.0061	0.0119	0.1453
piR_020497	2e-04	0.0554	0.0209	0.0034	0.2166	0.0324	0.0019	0.0023	0.4336	0.9682	0.0052	0.0014	0.9983	0.0466	0.0165	0	0	0.288	0.0019	2e-04	0.1367	0.2404
piR_020500	6e-04	0.008	0.0407	0.0047	0.2731	0.0231	3e-04	0.002	0.7649	0.5976	0.0338	8e-04	0.5043	0.0098	0.0018	0	0	0.0346	4e-04	0	0.1118	0.2965
piR_016735	0.4912	0.3325	0.0888	0.8052	0.7501	0.3218	0.2788	0.1899	0.7457	0.4957	0.4528	0.3312	0.0664	0	0	0.288	0.0346	0	0.4806	0.3024	0.5695	0.8506
piR_019122	0.0878	0.8052	0.7232	0.0052	0.172	0.3413	0.0063	0.9678	0.3656	0.3701	0.3214	0.757	0.8393	0.001	0.0229	0.0019	4e-04	0.4806	0	0	0.6379	0.337
piR_019675	0.0192	0.5328	0.2007	0.0036	0.7165	0.2024	2e-04	0.151	0.5119	0.3486	0.1115	0.3104	0.8836	0.0015	0.0061	2e-04	0	0.3024	0	0	0.0731	0.159
Clusterin_Elisa	0.1145	0.0964	0.0239	0.0069	0.2717	0.243	0.0164	0.0399	0.3744	0.9328	0.1179	0.2151	0.2984	0.2988	0.0119	0.1367	0.1118	0.5695	0.6379	0.0731	0	0
Clusterin_WB	0.7821	0.2344	0.1752	0.0036	0.7901	0.6596	0.077	0.3185	0.2473	0.8048	0.3474	0.7077	0.8267	0.5677	0.1453	0.2404	0.2965	0.8506	0.337	0.159	0	0
