# Supplementary material for: Universal First-Trimester Screening Biomarkers for Diagnosis of Preeclampsia and Placenta Accreta Spectrum
Source: Biomolecules. 2025 Feb 4;15(2):228. doi: 10.3390/biom15020228 (PMC11852485; doi:10.3390/biom15020228)
Supplement: Supplementary file 1 [file biomolecules-15-00228-s001.zip › TableS5.xlsx]

## Sheet: miRanda algorithm
query	match_string	ref	Seq1	Seq2	Tot_Score	Tot_Energy	seq1_start	seq1_end	seq2_start	seq2_end	length	seq1_match	seq2_match	match_2_11	match_12_21
agacTACGAGATGGTTGACTCGATAGGTCCg	:||: | |||:| ||||||||||	accaGTGTCCATCCAGCCTCGCTATCCAGGa	>hsa_piR_019949|gb|DQ597397|Homo	NM_000035.4	175	-29.63	2	28	543	573	26	0.6538	0.7692	||||||||||	|||:|
agactacgagaTGGTTGACTCGATAGGTCCg	|:| |:| |||||||||||	acatccaagacATCCATT-AGCTATCCAGGa	>hsa_piR_019949|gb|DQ597397|Homo	NM_001025591.3	170	-24.79	2	21	2682	2711	19	0.7895	0.8947	||||||||||	|:| |:| |
agaCTACGAG--A-TGGTT-GACTCGATAGGTCCg	|| |||| | ||||: | :||||||||||	acaGAGGCTCATTCACCAGCCCCGGCTATCCAGGc	>hsa_piR_019949|gb|DQ597397|Homo	NM_001081.4	177	-37.57	2	29	10599	10633	31	0.7097	0.7742	||||||||||	||||: | :
agactacGAGATGGTT--GACTCGATAGGTCCg	||:|:|| | :| :||||||||||	ggccagaCTTTGCCCATTTTAGGCTATCCAGGa	>hsa_piR_019949|gb|DQ597397|Homo	NM_001100623.1	175	-31.82	2	25	3977	4009	25	0.68	0.84	||||||||||	|| | :| :
agacTACGAGATGGTTGACTCGATAGGTCCg	||| | |:| :||:||||||||||	taaaATG-GCATCTACTTGGGCTATCCAGGc	>hsa_piR_019949|gb|DQ597397|Homo	NM_001163391.2	177	-36.78	2	28	156	185	26	0.6923	0.8077	||||||||||	|:| :||:
agAC-TACGAGATGGTTGACT-CGATAGGTCCg	|| | |:|| || ::: || ||||||||||	caTGAACGTTCCACGGGTGGAGGCTATCCAGGa	>hsa_piR_019949|gb|DQ597397|Homo	NM_001171818.2	179	-31.12	2	30	1497	1529	30	0.6667	0.8	||||||||||	|| ::: ||
agAC-TACGAGATGGTTGACT-CGATAGGTCCg	|| | |:|| || ::: || ||||||||||	caTGAACGTTCCACGGGTGGAGGCTATCCAGGa	>hsa_piR_019949|gb|DQ597397|Homo	NM_001171819.1	179	-31.12	2	30	1170	1202	30	0.6667	0.8	||||||||||	|| ::: ||
agAC-TACGAGATGGTTGACT-CGATAGGTCCg	|| | |:|| || ::: || ||||||||||	caTGAACGTTCCACGGGTGGAGGCTATCCAGGa	>hsa_piR_019949|gb|DQ597397|Homo	NM_001171820.1	179	-31.12	2	30	1107	1139	30	0.6667	0.8	||||||||||	|| ::: ||
agACTACGAGAT-GGTT-GACTCGATAGGTCCg	||| |:| | |::| |||:||||||||||	agTGAGGTTGAAGCTGATCTGGGCTATCCAGGt	>hsa_piR_019949|gb|DQ597397|Homo	NM_001174116.3	187	-34.69	2	30	8147	8179	30	0.7	0.8333	||||||||||	|::| |||:
agACTACGAGAT-GGTT-GACTCGATAGGTCCg	||| |:| | |::| |||:||||||||||	agTGAGGTTGAAGCTGATCTGGGCTATCCAGGt	>hsa_piR_019949|gb|DQ597397|Homo	NM_001174117.3	187	-34.69	2	30	6236	6268	30	0.7	0.8333	||||||||||	|::| |||:
agACTACGA--GATGGTTGACT--CGATAGGTCCg	||| |:| | :|||:| |: ||||||||||	aaTGAGGTTTCCAGCCAGCAGGCCGCTATCCAGGc	>hsa_piR_019949|gb|DQ597397|Homo	NM_001198696.1	179	-33.68	2	30	575	609	32	0.6562	0.7812	||||||||||	|||:| |:
agactacGAGATGGTT--GACTCGATAGGTCCg	||:|:|| | :| :||||||||||	ggccagaCTTTGCCCATTTTAGGCTATCCAGGa	>hsa_piR_019949|gb|DQ597397|Homo	NM_001267062.1	175	-31.82	2	25	4019	4051	25	0.68	0.84	||||||||||	|| | :| :
agactacGAGATGGTT--GACTCGATAGGTCCg	||:|:|| | :| :||||||||||	ggccagaCTTTGCCCATTTTAGGCTATCCAGGa	>hsa_piR_019949|gb|DQ597397|Homo	NM_001267063.1	175	-31.82	2	25	4016	4048	25	0.68	0.84	||||||||||	|| | :| :
agactacGAGATGGTT--GACTCGATAGGTCCg	||:|:|| | :| :||||||||||	ggccagaCTTTGCCCATTTTAGGCTATCCAGGa	>hsa_piR_019949|gb|DQ597397|Homo	NM_001267064.1	175	-31.82	2	25	3998	4030	25	0.68	0.84	||||||||||	|| | :| :
agactacGAGATGGTT--GACTCGATAGGTCCg	||:|:|| | :| :||||||||||	ggccagaCTTTGCCCATTTTAGGCTATCCAGGa	>hsa_piR_019949|gb|DQ597397|Homo	NM_001267065.1	175	-31.82	2	25	4001	4033	25	0.68	0.84	||||||||||	|| | :| :
agactacGAGATGGTT--GACTCGATAGGTCCg	||:|:|| | :| :||||||||||	ggccagaCTTTGCCCATTTTAGGCTATCCAGGa	>hsa_piR_019949|gb|DQ597397|Homo	NM_001267066.1	175	-31.82	2	25	3868	3900	25	0.68	0.84	||||||||||	|| | :| :
agactacGAGATGGTT--GACTCGATAGGTCCg	||:|:|| | :| :||||||||||	ggccagaCTTTGCCCATTTTAGGCTATCCAGGa	>hsa_piR_019949|gb|DQ597397|Homo	NM_001267067.1	175	-31.82	2	25	3847	3879	25	0.68	0.84	||||||||||	|| | :| :
agactacGAGATGGTT--GACTCGATAGGTCCg	||:|:|| | :| :||||||||||	ggccagaCTTTGCCCATTTTAGGCTATCCAGGa	>hsa_piR_019949|gb|DQ597397|Homo	NM_001267068.1	175	-31.82	2	25	3844	3876	25	0.68	0.84	||||||||||	|| | :| :
agACTACGAGATGGTTGACTCGATAGGTCCg	|| || |: || || |||||||||||	tgTGCTGATTGAC--ACATAGCTATCCAGGt	>hsa_piR_019949|gb|DQ597397|Homo	NM_001286219.1	178	-28.84	2	30	4048	4076	28	0.7143	0.75	||||||||||	|| || |
agactacgagatGGTTGACTCGATAGGTCCg	|: :|| |||||||||||	gcgagacagggtCTTGCTCAGCTATCCAGGc	>hsa_piR_019949|gb|DQ597397|Homo	NM_001287246.2	171	-33.55	2	20	91	121	18	0.7778	0.8889	||||||||||	|: :|| |
agactacgagaTGGTTGACTCGATAGGTCCg	| ||:|| |||||||||||	tgaacaagggaAGCAGCT-AGCTATCCAGGt	>hsa_piR_019949|gb|DQ597397|Homo	NM_001297776.2	174	-28.63	2	21	1089	1118	19	0.8421	0.8947	||||||||||	| ||:|| |
agactacGAGATGGTT--GACTCGATAGGTCCg	||:|:|| | :| :||||||||||	ggccagaCTTTGCCCATTTTAGGCTATCCAGGa	>hsa_piR_019949|gb|DQ597397|Homo	NM_001309448.1	175	-31.82	2	25	3932	3964	25	0.68	0.84	||||||||||	|| | :| :
agactacGAGATGGTT--GACTCGATAGGTCCg	||:|:|| | :| :||||||||||	ggccagaCTTTGCCCATTTTAGGCTATCCAGGa	>hsa_piR_019949|gb|DQ597397|Homo	NM_001309450.1	175	-31.82	2	25	3834	3866	25	0.68	0.84	||||||||||	|| | :| :
agactacGAGATGGTT--GACTCGATAGGTCCg	||:|:|| | :| :||||||||||	ggccagaCTTTGCCCATTTTAGGCTATCCAGGa	>hsa_piR_019949|gb|DQ597397|Homo	NM_001309451.1	175	-31.82	2	25	3929	3961	25	0.68	0.84	||||||||||	|| | :| :
agactacGAGATGGTT--GACTCGATAGGTCCg	||:|:|| | :| :||||||||||	ggccagaCTTTGCCCATTTTAGGCTATCCAGGa	>hsa_piR_019949|gb|DQ597397|Homo	NM_001309452.1	175	-31.82	2	25	4075	4107	25	0.68	0.84	||||||||||	|| | :| :
agactacGAGATGGTTGAC-TCGATAGGTCCg	:|:|| :| ||| |||||||||||	gaaaactTTTTA-TACCTGAAGCTATCCAGGa	>hsa_piR_019949|gb|DQ597397|Homo	NM_001320047.2	177	-30.46	2	25	2386	2416	24	0.75	0.875	||||||||||	| :| ||| |
agactacGAGATGGTTGAC-TCGATAGGTCCg	:|:|| :| ||| |||||||||||	gaaaactTTTTA-TACCTGAAGCTATCCAGGa	>hsa_piR_019949|gb|DQ597397|Homo	NM_001320048.1	177	-30.46	2	25	2182	2212	24	0.75	0.875	||||||||||	| :| ||| |
agactACGAGA-TGGTTGACTCGATAGGTCCg	| || | |:|: ||||||||||||||	gcattTACTGTCATCGTCTGAGCTATCCAGGa	>hsa_piR_019949|gb|DQ597397|Homo	NM_001329237.2	189	-37.46	2	27	7197	7228	26	0.7692	0.8462	||||||||||	|:|: ||||
agactACGAGA-TGGTTGACTCGATAGGTCCg	| || | |:|: ||||||||||||||	gcattTACTGTCATCGTCTGAGCTATCCAGGa	>hsa_piR_019949|gb|DQ597397|Homo	NM_001329238.2	189	-37.46	2	27	6959	6990	26	0.7692	0.8462	||||||||||	|:|: ||||
agactACGAGATGGTTGACTCGATAGGTCCg	||||:||:::| |||||||||||	agtccTGCTTTATTGAGGCAGCTATCCAGGa	>hsa_piR_019949|gb|DQ597397|Homo	NM_001330474.2	190	-31.22	2	27	1547	1577	25	0.72	0.88	||||||||||	||:::| |
agACTACGAGATGGTTGACTCGATAGGTCCg	|| ||| | :::|: |||||||||||||	tgTGCTGCACAGTTAG-TGAGCTATCCAGGg	>hsa_piR_019949|gb|DQ597397|Homo	NM_001351504.1	191	-33.46	2	30	1482	1511	28	0.7143	0.8571	||||||||||	:::|: |||
agACTACGAGATGGTTGACTCGATAGGTCCg	|| ||| | :::|: |||||||||||||	tgTGCTGCACAGTTAG-TGAGCTATCCAGGg	>hsa_piR_019949|gb|DQ597397|Homo	NM_001351505.1	191	-33.46	2	30	1361	1390	28	0.7143	0.8571	||||||||||	:::|: |||
agACTACGAGATGGTTGACTCGATAGGTCCg	|| ||| | :::|: |||||||||||||	tgTGCTGCACAGTTAG-TGAGCTATCCAGGg	>hsa_piR_019949|gb|DQ597397|Homo	NM_001351506.1	191	-33.46	2	30	1390	1419	28	0.7143	0.8571	||||||||||	:::|: |||
agactacgagaTGGTTGACTCGATAGGTCCg	| ||:|| |||||||||||	tgaacaagggaAGCAGCT-AGCTATCCAGGt	>hsa_piR_019949|gb|DQ597397|Homo	NM_001352267.1	174	-28.63	2	21	924	953	19	0.8421	0.8947	||||||||||	| ||:|| |
agactacgagaTGGTTGACTCGATAGGTCCg	| ||:|| |||||||||||	tgaacaagggaAGCAGCT-AGCTATCCAGGt	>hsa_piR_019949|gb|DQ597397|Homo	NM_001352268.1	174	-28.63	2	21	932	961	19	0.8421	0.8947	||||||||||	| ||:|| |
agactacgagaTGGTTGACTCGATAGGTCCg	| ||:|| |||||||||||	tgaacaagggaAGCAGCT-AGCTATCCAGGt	>hsa_piR_019949|gb|DQ597397|Homo	NM_001352269.1	174	-28.63	2	21	1176	1205	19	0.8421	0.8947	||||||||||	| ||:|| |
agactacgagaTGGTTGACTCGATAGGTCCg	| ||:|| |||||||||||	tgaacaagggaAGCAGCT-AGCTATCCAGGt	>hsa_piR_019949|gb|DQ597397|Homo	NM_001352270.1	174	-28.63	2	21	1324	1353	19	0.8421	0.8947	||||||||||	| ||:|| |
agactacgagaTGGTTGACTCGATAGGTCCg	| ||:|| |||||||||||	tgaacaagggaAGCAGCT-AGCTATCCAGGt	>hsa_piR_019949|gb|DQ597397|Homo	NM_001352271.1	174	-28.63	2	21	2006	2035	19	0.8421	0.8947	||||||||||	| ||:|| |
agactaCGAGATGG-TTGAC-TCGATAGGTCCg	|||| :|| : | | :||||||||||	ggcccaGCTCGGCCTGTCAGTGGCTATCCAGGt	>hsa_piR_019949|gb|DQ597397|Homo	NM_001354768.3	171	-33.89	2	26	2311	2343	26	0.6923	0.8077	||||||||||	|| : | | :
agactaCGAGATGG-TTGAC-TCGATAGGTCCg	|||| :|| : | | :||||||||||	ggcccaGCTCGGCCTGTCAGTGGCTATCCAGGt	>hsa_piR_019949|gb|DQ597397|Homo	NM_001354769.1	171	-33.89	2	26	2500	2532	26	0.6923	0.8077	||||||||||	|| : | | :
agactaCGAGATGG-TTGAC-TCGATAGGTCCg	|||| :|| : | | :||||||||||	ggcccaGCTCGGCCTGTCAGTGGCTATCCAGGt	>hsa_piR_019949|gb|DQ597397|Homo	NM_001354770.2	171	-33.89	2	26	1996	2028	26	0.6923	0.8077	||||||||||	|| : | | :
agactacGAGATGGTTGAC-TCGATAGGTCCg	:|:|| :| ||| |||||||||||	gaaaactTTTTA-TACCTGAAGCTATCCAGGa	>hsa_piR_019949|gb|DQ597397|Homo	NM_001363739.1	177	-30.46	2	25	2292	2322	24	0.75	0.875	||||||||||	| :| ||| |
agactACGAGATGGTTGACTCGATAGGTCCg	||||: | || ||||||||||||	gcaacTGCTTCTCGTACAGAGCTATCCAGGa	>hsa_piR_019949|gb|DQ597397|Homo	NM_001365643.2	186	-33.59	2	27	3146	3176	25	0.76	0.8	||||||||||	| || ||
agACTACGAG-ATGG---TTGACTCGATAGGTCCg	| | || | |:|| ::| ||||||||||||	agTAAGGCCCTTGCCTGAGGCAGAGCTATCCAGGg	>hsa_piR_019949|gb|DQ597397|Homo	NM_001366501.2	175	-32.56	2	30	3866	3900	32	0.6562	0.75	||||||||||	| ::| ||
agactacGAGATGGTTGAC-TCGATAGGTCCg	:|:|| :| ||| |||||||||||	gaaaactTTTTA-TACCTGAAGCTATCCAGGa	>hsa_piR_019949|gb|DQ597397|Homo	NM_001366768.1	177	-30.46	2	25	2178	2208	24	0.75	0.875	||||||||||	| :| ||| |
agactacGAGATGGTTGAC-TCGATAGGTCCg	:|:|| :| ||| |||||||||||	gaaaactTTTTA-TACCTGAAGCTATCCAGGa	>hsa_piR_019949|gb|DQ597397|Homo	NM_001366769.1	177	-30.46	2	25	2267	2297	24	0.75	0.875	||||||||||	| :| ||| |
agactacGAGATGGTTGAC-TCGATAGGTCCg	:|:|| :| ||| |||||||||||	gaaaactTTTTA-TACCTGAAGCTATCCAGGa	>hsa_piR_019949|gb|DQ597397|Homo	NM_001366770.1	177	-30.46	2	25	2267	2297	24	0.75	0.875	||||||||||	| :| ||| |
agactacGAGATGGTTGAC-TCGATAGGTCCg	:|:|| :| ||| |||||||||||	gaaaactTTTTA-TACCTGAAGCTATCCAGGa	>hsa_piR_019949|gb|DQ597397|Homo	NM_001366771.1	177	-30.46	2	25	2390	2420	24	0.75	0.875	||||||||||	| :| ||| |
agactacGAGATGGTTGAC-TCGATAGGTCCg	:|:|| :| ||| |||||||||||	gaaaactTTTTA-TACCTGAAGCTATCCAGGa	>hsa_piR_019949|gb|DQ597397|Homo	NM_001366772.1	177	-30.46	2	25	2091	2121	24	0.75	0.875	||||||||||	| :| ||| |
agactacGAGATGGTTGAC-TCGATAGGTCCg	:|:|| :| ||| |||||||||||	gaaaactTTTTA-TACCTGAAGCTATCCAGGa	>hsa_piR_019949|gb|DQ597397|Homo	NM_001366773.1	177	-30.46	2	25	2039	2069	24	0.75	0.875	||||||||||	| :| ||| |
agACTACGAGATGGTTGACTCGATAGGTCCg	|| || |: || || |||||||||||	tgTGCTGATTGAC--ACATAGCTATCCAGGt	>hsa_piR_019949|gb|DQ597397|Homo	NM_001366854.1	178	-28.84	2	30	5722	5750	28	0.7143	0.75	||||||||||	|| || |
agacTACGAGATGGTTGACTCGATAGGTCCg	||| | |:| :||:||||||||||	taaaATG-GCATCTACTTGGGCTATCCAGGc	>hsa_piR_019949|gb|DQ597397|Homo	NM_001368124.1	177	-36.78	2	28	242	271	26	0.6923	0.8077	||||||||||	|:| :||:
agacTACGAGAT-GGTT-GACTCGATAGGTCCg	| |:| | |::| |||:||||||||||	atcaAGGTTGAAGCTGATCTGGGCTATCCAGGt	>hsa_piR_019949|gb|DQ597397|Homo	NM_001378457.1	177	-34.69	2	28	8210	8242	28	0.6786	0.8214	||||||||||	|::| |||:
agacTACGAGAT-GGTT-GACTCGATAGGTCCg	| |:| | |::| |||:||||||||||	atcaAGGTTGAAGCTGATCTGGGCTATCCAGGt	>hsa_piR_019949|gb|DQ597397|Homo	NM_001378458.1	177	-34.69	2	28	8207	8239	28	0.6786	0.8214	||||||||||	|::| |||:
agacTACGAGAT-GGTT-GACTCGATAGGTCCg	| |:| | |::| |||:||||||||||	atcaAGGTTGAAGCTGATCTGGGCTATCCAGGt	>hsa_piR_019949|gb|DQ597397|Homo	NM_001378459.1	177	-34.69	2	28	7922	7954	28	0.6786	0.8214	||||||||||	|::| |||:
agACTACGAGAT-GGTT-GACTCGATAGGTCCg	||| |:| | |::| |||:||||||||||	agTGAGGTTGAAGCTGATCTGGGCTATCCAGGt	>hsa_piR_019949|gb|DQ597397|Homo	NM_001378460.1	187	-34.69	2	30	6125	6157	30	0.7	0.8333	||||||||||	|::| |||:
agaCTACGAGATGGTTGA-CTCGATAGGTCCg	|| | | |||| | |||||||||||	gagGAGGGACCCCCAAGTACAGCTATCCAGGg	>hsa_piR_019949|gb|DQ597397|Homo	NM_002373.6	175	-26.42	2	29	2160	2191	28	0.7143	0.7143	||||||||||	|||| | |
agACTACGAGATGGTTGACTCGATAGGTCCg	|| ||| | :::|: |||||||||||||	tgTGCTGCACAGTTAG-TGAGCTATCCAGGg	>hsa_piR_019949|gb|DQ597397|Homo	NM_002486.5	191	-33.46	2	30	1055	1084	28	0.7143	0.8571	||||||||||	:::|: |||
agactaCGAGATGGTTGACTCGATAGGTCCg	|||| | ||: | ||||||||||	tcgagcGCTCGAGCAG-GGCGCTATCCAGGa	>hsa_piR_019949|gb|DQ597397|Homo	NM_003840.5	175	-30.53	2	26	126	155	24	0.75	0.7917	||||||||||	| ||: |
agacTACGAGATGGTTGACTCGATAGGTCCg	|| : ||| ::: ||||||||||||	ttatATCTGCTAGTGGAAGAGCTATCCAGGg	>hsa_piR_019949|gb|DQ597397|Homo	NM_004446.3	179	-33.43	2	28	3800	3830	26	0.6538	0.8077	||||||||||	|| ::: ||
agaCTACGAGATG-GTTGAC-TCGATAGGTCCg	|||| || |: ||| ||||||||||	ggaGATGAAGAACACGTCTGCTGCTATCCAGGc	>hsa_piR_019949|gb|DQ597397|Homo	NM_004661.4	170	-34.34	2	29	1139	1171	29	0.6897	0.7241	||||||||||	| |: |||
agaCTA-CGAGATGGT-TGACTCGATAGGTCCg	||| || | | | |: |||||||||||	gggGATAGCACCAGAAGATAAAGCTATCCAGGc	>hsa_piR_019949|gb|DQ597397|Homo	NM_005038.3	170	-31.9	2	29	1110	1142	29	0.6897	0.7241	||||||||||	| | |: |
agaCTACGAGATGGTTGAC-T---CGATAGGTCCg	|:| || |: |:| || | ||||||||||	gccGGTACTGTGACGAGTGTATCCGCTATCCAGGc	>hsa_piR_019949|gb|DQ597397|Homo	NM_005618.4	170	-31.39	2	29	1691	1725	31	0.6452	0.7419	||||||||||	:| || |
agactaCGAGATGG-TTGAC-TCGATAGGTCCg	|||| :|| : | | :||||||||||	ggcccaGCTCGGCCTGTCAGTGGCTATCCAGGt	>hsa_piR_019949|gb|DQ597397|Homo	NM_006177.5	171	-33.89	2	26	2537	2569	26	0.6923	0.8077	||||||||||	|| : | | :
agAC-TACGAGATGGTTGACT-CGATAGGTCCg	|| | |:|| || ::: || ||||||||||	caTGAACGTTCCACGGGTGGAGGCTATCCAGGa	>hsa_piR_019949|gb|DQ597397|Homo	NM_006238.5	179	-31.12	2	30	1401	1433	30	0.6667	0.8	||||||||||	|| ::: ||
agactaCGAGATGGTTGA---CTCGATAGGTCCg	||||| :||:|| |:||||||||||	ggagcaGCTCT-TCAGCTCAGGGGCTATCCAGGt	>hsa_piR_019949|gb|DQ597397|Homo	NM_014014.5	182	-38.51	2	26	5005	5037	27	0.7407	0.8519	||||||||||	||:|| |:
agacTACGAGATGGTTGACTCGATAGGTCCg	||| |||||| : | ||||||||||	cacaATGATCTACCTGAAG-GCTATCCAGGg	>hsa_piR_019949|gb|DQ597397|Homo	NM_014760.4	185	-32.02	2	28	1164	1193	26	0.7692	0.8077	||||||||||	|||| : |
agACT-ACGAGATGGTTGACTCGATAGGTCCg	||| | | || | :|| ||||||||||	tcTGAGTCCAAAACAATTTGTGCTATCCAGGg	>hsa_piR_019949|gb|DQ597397|Homo	NM_014810.5	176	-30.9	2	30	12442	12473	29	0.6897	0.7241	||||||||||	|| | :||
agactACGAGATGGTTGACTCGATAGGTCCg	||||:||:::| |||||||||||	agtccTGCTTTATTGAGGCAGCTATCCAGGa	>hsa_piR_019949|gb|DQ597397|Homo	NM_014868.5	190	-31.22	2	27	1547	1577	25	0.72	0.88	||||||||||	||:::| |
agACTACGAG-ATGG---TTGACTCGATAGGTCCg	| | || | |:|| ::| ||||||||||||	agTAAGGCCCTTGCCTGAGGCAGAGCTATCCAGGg	>hsa_piR_019949|gb|DQ597397|Homo	NM_014983.3	175	-32.56	2	30	4364	4398	32	0.6562	0.75	||||||||||	| ::| ||
agACTACGAGAT-GGTT-GACTCGATAGGTCCg	||| |:| | |::| |||:||||||||||	agTGAGGTTGAAGCTGATCTGGGCTATCCAGGt	>hsa_piR_019949|gb|DQ597397|Homo	NM_015263.5	187	-34.69	2	30	8144	8176	30	0.7	0.8333	||||||||||	|::| |||:
agactacGAGATGGTT--GACTCGATAGGTCCg	||:|:|| | :| :||||||||||	ggccagaCTTTGCCCATTTTAGGCTATCCAGGa	>hsa_piR_019949|gb|DQ597397|Homo	NM_017958.2	175	-31.82	2	25	3974	4006	25	0.68	0.84	||||||||||	|| | :| :
agactacgagatGGTTGAC-TCGATAGGTCCg	::||||| ||||||||||	ctcagaaaaggcTTAACTGTTGCTATCCAGGt	>hsa_piR_019949|gb|DQ597397|Homo	NM_018197.3	170	-30.11	2	20	562	593	19	0.7895	0.8947	||||||||||	::|||||
agacTACGAGATGGTTGACTCGATAGGTCCg	:||| |:|| | |:||||||||||	accaGTGC-GAATCATC-GGGCTATCCAGGt	>hsa_piR_019949|gb|DQ597397|Homo	NM_018264.4	171	-32.39	2	28	84	112	26	0.6923	0.8077	||||||||||	|:|| | |:
agactaCGAGATGGTTGACTCGATAGGTCCg	| |||: |: ||||||||||||	cccaggGGTCTGAGCATGGAGCTATCCAGGg	>hsa_piR_019949|gb|DQ597397|Homo	NM_020697.4	177	-32.38	2	26	3490	3520	24	0.7083	0.7917	||||||||||	|: |: ||
agactacgagaTGGTTGACTCGATAGGTCCg	| ||:|| |||||||||||	tgaacaagggaAGCAGCT-AGCTATCCAGGt	>hsa_piR_019949|gb|DQ597397|Homo	NM_020734.4	174	-28.63	2	21	2010	2039	19	0.8421	0.8947	||||||||||	| ||:|| |
agacTACGAGATGGTTGACTCGATAGGTCCg	|||: ||| || | ||||||||||	agcaATGTGCTA--AAGGGTGCTATCCAGGa	>hsa_piR_019949|gb|DQ597397|Homo	NM_022436.3	176	-28.56	2	28	1385	1413	26	0.7308	0.7692	||||||||||	|| || |
agaCTACGAGATGGT------TGAC--TCGATAGGTCCg	|| |||| :||| |||| :||||||||||	tgaGAAGCTCCGCCACATGCTACTGTTGGCTATCCAGGa	>hsa_piR_019949|gb|DQ597397|Homo	NM_031407.7	174	-35.68	2	29	13452	13490	35	0.6571	0.7143	||||||||||	|||| :
agacTACGAGATGGTTGACTCGATAGGTCCg	|| ||:|| | : :||||||||||	taatATCCTTTAACTTTCAGGCTATCCAGGt	>hsa_piR_019949|gb|DQ597397|Homo	NM_031500.3	175	-26.27	2	28	7978	8008	26	0.6538	0.7692	||||||||||	|| | : :
agacTACGAGATGGTTGACTCGATAGGTCCg	:||: |: ||||| ||||||||||	ccgtGTGTGATGACAACTTTGCTATCCAGGa	>hsa_piR_019949|gb|DQ597397|Homo	NM_032211.7	183	-33.36	2	28	262	292	26	0.6923	0.8077	||||||||||	|: |||||
agACTACGA--GATGGTTGACT--CGATAGGTCCg	||| |:| | :|||:| |: ||||||||||	aaTGAGGTTTCCAGCCAGCAGGCCGCTATCCAGGc	>hsa_piR_019949|gb|DQ597397|Homo	NM_032797.6	179	-33.68	2	30	463	497	32	0.6562	0.7812	||||||||||	|||:| |:
agaCTACGAGATGGTTG-ACTCGATAGGTCCg	| || || :||:| | ||||||||||	gtgGTTGACCTCTCAGCAAGTGCTATCCAGGc	>hsa_piR_019949|gb|DQ597397|Homo	NM_033064.5	175	-32.94	2	29	3342	3373	28	0.6786	0.75	||||||||||	:||:| |
agactACGAGA-TGGTTGACTCGATAGGTCCg	| || | |:|: ||||||||||||||	gcattTACTGTCATCGTCTGAGCTATCCAGGa	>hsa_piR_019949|gb|DQ597397|Homo	NM_033116.6	189	-37.46	2	27	7161	7192	26	0.7692	0.8462	||||||||||	|:|: ||||
agACTACGAGATGGTTGACTCGATAGGTCCg	|| || |: || || |||||||||||	tgTGCTGATTGAC--ACATAGCTATCCAGGt	>hsa_piR_019949|gb|DQ597397|Homo	NM_052907.3	178	-28.84	2	30	5301	5329	28	0.7143	0.75	||||||||||	|| || |
agactacgagatGGTTGAC-TCGATAGGTCCg	::||||| ||||||||||	ctcagaaaaggcTTAACTGTTGCTATCCAGGt	>hsa_piR_019949|gb|DQ597397|Homo	NM_199426.2	170	-30.11	2	20	556	587	19	0.7895	0.8947	||||||||||	::|||||
agactacgagatGGTTGAC-TCGATAGGTCCg	::||||| ||||||||||	ctcagaaaaggcTTAACTGTTGCTATCCAGGt	>hsa_piR_019949|gb|DQ597397|Homo	NM_199427.2	170	-30.11	2	20	768	799	19	0.7895	0.8947	||||||||||	::|||||
agactacgAGATGGTTGAC--TCGATAGGTCCg	|| | |:::|| |||||||||||	#NAME?	>hsa_piR_019949|gb|DQ597397|Homo	NR_002915.1	174	-30.97	2	24	1	26	24	0.7083	0.8333	||||||||||	|:::|| |
agacTACGAGATGGTTGACTCGATAGGTCCg	||| | |:| :||:||||||||||	taaaATG-GCATCTACTTGGGCTATCCAGGc	>hsa_piR_019949|gb|DQ597397|Homo	NR_028077.2	177	-36.78	2	28	156	185	26	0.6923	0.8077	||||||||||	|:| :||:
agaCTACGAGATGGTTGACTCGATAGGTCCg	|| |: |:|| : ||||||||||||	gagGAGGTGATGCCTG-AGAGCTATCCAGGa	>hsa_piR_019949|gb|DQ597397|Homo	NR_110585.1	174	-35.13	2	29	1727	1756	27	0.6667	0.7778	||||||||||	|:|| : ||
agactacgagaTGGTTGACTCGATAGGTCCg	| ||:|| |||||||||||	tgaacaagggaAGCAGCT-AGCTATCCAGGt	>hsa_piR_019949|gb|DQ597397|Homo	NR_123740.2	174	-28.63	2	21	1001	1030	19	0.8421	0.8947	||||||||||	| ||:|| |
agACTACGAGATGGTT---GACTCGATAGGTCCg	||| || | | || || |||||||||||	agTGAAGCCCAAGGAAGGGCTCAGCTATCCAGGa	>hsa_piR_019949|gb|DQ597397|Homo	NR_130737.1	180	-32.21	2	30	128	161	31	0.7097	0.7097	||||||||||	|| || |
agacTACGAGATGGTTGACTCGATAGGTCCg	:||| |:|| | |:||||||||||	accaGTGC-GAATCATC-GGGCTATCCAGGt	>hsa_piR_019949|gb|DQ597397|Homo	NR_134540.1	171	-32.39	2	28	112	140	26	0.6923	0.8077	||||||||||	|:|| | |:
agacTACGAGATGGTTGACTCGATAGGTCCg	||| | |:| :||:||||||||||	taaaATG-GCATCTACTTGGGCTATCCAGGc	>hsa_piR_019949|gb|DQ597397|Homo	NR_136509.2	177	-36.78	2	28	156	185	26	0.6923	0.8077	||||||||||	|:| :||:
agacTACGAGATGGTTGACTCGATAGGTCCg	||| | |:| :||:||||||||||	taaaATG-GCATCTACTTGGGCTATCCAGGc	>hsa_piR_019949|gb|DQ597397|Homo	NR_136510.2	177	-36.78	2	28	156	185	26	0.6923	0.8077	||||||||||	|:| :||:
agacTACGAGATGGTTGACTCGATAGGTCCg	||| | |:| :||:||||||||||	taaaATG-GCATCTACTTGGGCTATCCAGGc	>hsa_piR_019949|gb|DQ597397|Homo	NR_136511.2	177	-36.78	2	28	156	185	26	0.6923	0.8077	||||||||||	|:| :||:
agacTACGAGATGGTTGACTCGATAGGTCCg	||| | |:| :||:||||||||||	taaaATG-GCATCTACTTGGGCTATCCAGGc	>hsa_piR_019949|gb|DQ597397|Homo	NR_136512.2	177	-36.78	2	28	156	185	26	0.6923	0.8077	||||||||||	|:| :||:
agACTACGAG-ATGGTTGA-CTCGATAGGTCCg	||: |||| ||:|||| |||||||||||	ggTGGCGCTCACACTAACTATAGCTATCCAGGg	>hsa_piR_019949|gb|DQ597397|Homo	NR_145479.1	195	-37.86	2	30	76	108	30	0.7667	0.8333	||||||||||	||:|||| |
agactacgagaTGGTTGACTCGATAGGTCCg	| ||:|| |||||||||||	tgaacaagggaAGCAGCT-AGCTATCCAGGt	>hsa_piR_019949|gb|DQ597397|Homo	NR_147945.2	174	-28.63	2	21	1001	1030	19	0.8421	0.8947	||||||||||	| ||:|| |
agactacgagaTGGTTGACTCGATAGGTCCg	| ||:|| |||||||||||	tgaacaagggaAGCAGCT-AGCTATCCAGGt	>hsa_piR_019949|gb|DQ597397|Homo	NR_147946.2	174	-28.63	2	21	1919	1948	19	0.8421	0.8947	||||||||||	| ||:|| |
agactacgagaTGGTTGACTCGATAGGTCCg	| ||:|| |||||||||||	tgaacaagggaAGCAGCT-AGCTATCCAGGt	>hsa_piR_019949|gb|DQ597397|Homo	NR_147947.2	174	-28.63	2	21	1085	1114	19	0.8421	0.8947	||||||||||	| ||:|| |
agactacgagaTGGTTGACTCGATAGGTCCg	| ||:|| |||||||||||	tgaacaagggaAGCAGCT-AGCTATCCAGGt	>hsa_piR_019949|gb|DQ597397|Homo	NR_147948.2	174	-28.63	2	21	1919	1948	19	0.8421	0.8947	||||||||||	| ||:|| |
agactacgagaTGGTTGACTCGATAGGTCCg	| ||:|| |||||||||||	tgaacaagggaAGCAGCT-AGCTATCCAGGt	>hsa_piR_019949|gb|DQ597397|Homo	NR_147949.2	174	-28.63	2	21	1089	1118	19	0.8421	0.8947	||||||||||	| ||:|| |
agactacgagaTGGTTGACTCGATAGGTCCg	| ||:|| |||||||||||	tgaacaagggaAGCAGCT-AGCTATCCAGGt	>hsa_piR_019949|gb|DQ597397|Homo	NR_147950.2	174	-28.63	2	21	1089	1118	19	0.8421	0.8947	||||||||||	| ||:|| |
agacTACGAGATGGTTGACTCGATAGGTCCg	||| | |:| :||:||||||||||	taaaATG-GCATCTACTTGGGCTATCCAGGc	>hsa_piR_019949|gb|DQ597397|Homo	NR_160526.1	177	-36.78	2	28	156	185	26	0.6923	0.8077	||||||||||	|:| :||:
agACTACGAG-ATGGTTGA-CTCGATAGGTCCg	||: |||| ||:|||| |||||||||||	ggTGGCGCTCACACTAACTATAGCTATCCAGGg	>hsa_piR_019949|gb|DQ597397|Homo	NR_160687.1	195	-37.86	2	30	76	108	30	0.7667	0.8333	||||||||||	||:|||| |
agACTACGAG-ATGGTTGA-CTCGATAGGTCCg	||: |||| ||:|||| |||||||||||	ggTGGCGCTCACACTAACTATAGCTATCCAGGg	>hsa_piR_019949|gb|DQ597397|Homo	NR_160688.1	195	-37.86	2	30	76	108	30	0.7667	0.8333	||||||||||	||:|||| |
agacTACGAGAT-GGTT-GACTCGATAGGTCCg	| |:| | |::| |||:||||||||||	atcaAGGTTGAAGCTGATCTGGGCTATCCAGGt	>hsa_piR_019949|gb|DQ597397|Homo	NR_165648.1	177	-34.69	2	28	8207	8239	28	0.6786	0.8214	||||||||||	|::| |||:
agacTACGAGAT-GGTT-GACTCGATAGGTCCg	| |:| | |::| |||:||||||||||	atcaAGGTTGAAGCTGATCTGGGCTATCCAGGt	>hsa_piR_019949|gb|DQ597397|Homo	NR_165649.1	177	-34.69	2	28	7890	7922	28	0.6786	0.8214	||||||||||	|::| |||:
agAC-TACGAGATGGTTGACT-CGATAGGTCCg	|| | |:|| || ::: || ||||||||||	caTGAACGTTCCACGGGTGGAGGCTATCCAGGa	>hsa_piR_019949|gb|DQ597397|Homo	XM_005249193.1	179	-31.12	2	30	1416	1448	30	0.6667	0.8	||||||||||	|| ::: ||
agactACGAGATGGTTGACTCGATAGGTCCg	||||:||:::| |||||||||||	agtccTGCTTTATTGAGGCAGCTATCCAGGa	>hsa_piR_019949|gb|DQ597397|Homo	XM_005254013.2	190	-31.22	2	27	1651	1681	25	0.72	0.88	||||||||||	||:::| |
agactacgagatGGTTGAC-TCGATAGGTCCg	::||||| ||||||||||	ctcagaaaaggcTTAACTGTTGCTATCCAGGt	>hsa_piR_019949|gb|DQ597397|Homo	XM_005260449.1	170	-30.11	2	20	185	216	19	0.7895	0.8947	||||||||||	::|||||
agaCTACGAGATGGT------TGAC--TCGATAGGTCCg	|| |||| :||| |||| :||||||||||	tgaGAAGCTCCGCCACATGCTACTGTTGGCTATCCAGGa	>hsa_piR_019949|gb|DQ597397|Homo	XM_005261965.4	174	-35.68	2	29	13491	13529	35	0.6571	0.7143	||||||||||	|||| :
agacTACGAGATGGTTGACTCGATAGGTCCg	|||: ||| || | ||||||||||	agcaATGTGCTA--AAGGGTGCTATCCAGGa	>hsa_piR_019949|gb|DQ597397|Homo	XM_005264480.4	176	-28.56	2	28	1386	1414	26	0.7308	0.7692	||||||||||	|| || |
agaCTACGAGATGGTTGAC-T---CGATAGGTCCg	|:| || |: |:| || | ||||||||||	gccGGTACTGTGACGAGTGTATCCGCTATCCAGGc	>hsa_piR_019949|gb|DQ597397|Homo	XM_005266934.4	170	-31.39	2	29	1183	1217	31	0.6452	0.7419	||||||||||	:| || |
agactaCGAGATGGTTGACT-CGATAGGTCCg	|| | : | |||| ||||||||||	aaaccaGCCCCGGCTCCTGAGGCTATCCAGGa	>hsa_piR_019949|gb|DQ597397|Homo	XM_005267424.3	172	-30.34	2	26	108	139	25	0.72	0.76	||||||||||	: | ||||
agactaCGAGATGG-TTGAC-TCGATAGGTCCg	|||| :|| : | | :||||||||||	ggcccaGCTCGGCCTGTCAGTGGCTATCCAGGt	>hsa_piR_019949|gb|DQ597397|Homo	XM_005267709.3	171	-33.89	2	26	2390	2422	26	0.6923	0.8077	||||||||||	|| : | | :
agacTACGAGATGGTTGACTCGATAGGTCCg	:||: |: ||||| ||||||||||	ccgtGTGTGATGACAACTTTGCTATCCAGGa	>hsa_piR_019949|gb|DQ597397|Homo	XM_005270216.2	183	-33.36	2	28	289	319	26	0.6923	0.8077	||||||||||	|: |||||
agacTACGAGATGGTTGACTCGATAGGTCCg	|||: ||| || | ||||||||||	agcaATGTGCTA--AAGGGTGCTATCCAGGa	>hsa_piR_019949|gb|DQ597397|Homo	XM_006712073.3	176	-28.56	2	28	1386	1414	26	0.7308	0.7692	||||||||||	|| || |
agAC-TACGAGATGGTTGACT-CGATAGGTCCg	|| | |:|| || ::: || ||||||||||	caTGAACGTTCCACGGGTGGAGGCTATCCAGGa	>hsa_piR_019949|gb|DQ597397|Homo	XM_006715120.1	179	-31.12	2	30	1554	1586	30	0.6667	0.8	||||||||||	|| ::: ||
agAC-TACGAGATGGTTGACT-CGATAGGTCCg	|| | |:|| || ::: || ||||||||||	caTGAACGTTCCACGGGTGGAGGCTATCCAGGa	>hsa_piR_019949|gb|DQ597397|Homo	XM_006715123.1	179	-31.12	2	30	1304	1336	30	0.6667	0.8	||||||||||	|| ::: ||
agacTACGAGATGGTTGACTCGATAGGTCCg	:||: |: ||||| ||||||||||	ccgtGTGTGATGACAACTTTGCTATCCAGGa	>hsa_piR_019949|gb|DQ597397|Homo	XM_006718020.1	183	-33.36	2	28	481	511	26	0.6923	0.8077	||||||||||	|: |||||
agactacgagaTGGTTGACTCGATAGGTCCg	:|||| | ||||||||||	gcccaatcagaGCCAAGTCTGCTATCCAGGt	>hsa_piR_019949|gb|DQ597397|Homo	XM_006720081.4	172	-27.38	2	21	2697	2727	19	0.7895	0.8421	||||||||||	:|||| |
agactacGAGATGGTTGAC-TCGATAGGTCCg	:|:|| :| ||| |||||||||||	gaaaactTTTTA-TACCTGAAGCTATCCAGGa	>hsa_piR_019949|gb|DQ597397|Homo	XM_011509735.2	177	-30.46	2	25	1912	1942	24	0.75	0.875	||||||||||	| :| ||| |
agACT-ACGAGATGGTTGACTCGATAGGTCCg	||| | | || | :|| ||||||||||	tcTGAGTCCAAAACAATTTGTGCTATCCAGGg	>hsa_piR_019949|gb|DQ597397|Homo	XM_011510191.2	176	-30.9	2	30	12654	12685	29	0.6897	0.7241	||||||||||	|| | :||
agACT-ACGAGATGGTTGACTCGATAGGTCCg	||| | | || | :|| ||||||||||	tcTGAGTCCAAAACAATTTGTGCTATCCAGGg	>hsa_piR_019949|gb|DQ597397|Homo	XM_011510198.2	176	-30.9	2	30	12531	12562	29	0.6897	0.7241	||||||||||	|| | :||
agactacGAGATGGTT--GACTCGATAGGTCCg	||:|:|| | :| :||||||||||	ggccagaCTTTGCCCATTTTAGGCTATCCAGGa	>hsa_piR_019949|gb|DQ597397|Homo	XM_011511385.3	175	-31.82	2	25	3583	3615	25	0.68	0.84	||||||||||	|| | :| :
agactacGAGATGGTT--GACTCGATAGGTCCg	||:|:|| | :| :||||||||||	ggccagaCTTTGCCCATTTTAGGCTATCCAGGa	>hsa_piR_019949|gb|DQ597397|Homo	XM_011511386.2	175	-31.82	2	25	3582	3614	25	0.68	0.84	||||||||||	|| | :| :
agAC-TACGAGATGGTTGACT-CGATAGGTCCg	|| | |:|| || ::: || ||||||||||	caTGAACGTTCCACGGGTGGAGGCTATCCAGGa	>hsa_piR_019949|gb|DQ597397|Homo	XM_011514707.1	179	-31.12	2	30	2151	2183	30	0.6667	0.8	||||||||||	|| ::: ||
agAC-TACGAGATGGTTGACT-CGATAGGTCCg	|| | |:|| || ::: || ||||||||||	caTGAACGTTCCACGGGTGGAGGCTATCCAGGa	>hsa_piR_019949|gb|DQ597397|Homo	XM_011514710.1	179	-31.12	2	30	1478	1510	30	0.6667	0.8	||||||||||	|| ::: ||
agacTACGAGATGGTTGACTCGATAGGTCCg	||| | |:| :||:||||||||||	taaaATG-GCATCTACTTGGGCTATCCAGGc	>hsa_piR_019949|gb|DQ597397|Homo	XM_011515014.3	177	-36.78	2	28	177	206	26	0.6923	0.8077	||||||||||	|:| :||:
agacTACGAGATGGTTGACTCGATAGGTCCg	||| | |:| :||:||||||||||	taaaATG-GCATCTACTTGGGCTATCCAGGc	>hsa_piR_019949|gb|DQ597397|Homo	XM_011515015.2	177	-36.78	2	28	177	206	26	0.6923	0.8077	||||||||||	|:| :||:
agacTACGAGATGGTTGACTCGATAGGTCCg	||| | |:| :||:||||||||||	taaaATG-GCATCTACTTGGGCTATCCAGGc	>hsa_piR_019949|gb|DQ597397|Homo	XM_011515017.3	177	-36.78	2	28	177	206	26	0.6923	0.8077	||||||||||	|:| :||:
agacTACGAGATGGTTGACTCGATAGGTCCg	:||| |:|| | |:||||||||||	accaGTGC-GAATCATC-GGGCTATCCAGGt	>hsa_piR_019949|gb|DQ597397|Homo	XM_011516372.3	171	-32.39	2	28	87	115	26	0.6923	0.8077	||||||||||	|:|| | |:
agaCTACGAG--A-TGGTT-GACTCGATAGGTCCg	|| |||| | ||||: | :||||||||||	acaGAGGCTCATTCACCAGCCCCGGCTATCCAGGc	>hsa_piR_019949|gb|DQ597397|Homo	XM_011519709.2	177	-37.57	2	29	6968	7002	31	0.7097	0.7742	||||||||||	||||: | :
agaCTACGAG--A-TGGTT-GACTCGATAGGTCCg	|| |||| | ||||: | :||||||||||	acaGAGGCTCATTCACCAGCCCCGGCTATCCAGGc	>hsa_piR_019949|gb|DQ597397|Homo	XM_011519710.2	177	-37.57	2	29	6611	6645	31	0.7097	0.7742	||||||||||	||||: | :
agaCTACGAG--A-TGGTT-GACTCGATAGGTCCg	|| |||| | ||||: | :||||||||||	acaGAGGCTCATTCACCAGCCCCGGCTATCCAGGc	>hsa_piR_019949|gb|DQ597397|Homo	XM_011519711.3	177	-37.57	2	29	7294	7328	31	0.7097	0.7742	||||||||||	||||: | :
agactacgagaTGGTTGACTCGATAGGTCCg	| ||:|| |||||||||||	tgaacaagggaAGCAGCT-AGCTATCCAGGt	>hsa_piR_019949|gb|DQ597397|Homo	XM_011520790.1	174	-28.63	2	21	1988	2017	19	0.8421	0.8947	||||||||||	| ||:|| |
agactacgagatGGTTGAC-TCGATAGGTCCg	::||||| ||||||||||	ctcagaaaaggcTTAACTGTTGCTATCCAGGt	>hsa_piR_019949|gb|DQ597397|Homo	XM_011528900.2	170	-30.11	2	20	628	659	19	0.7895	0.8947	||||||||||	::|||||
agaCTACGAGATGGT------TGAC--TCGATAGGTCCg	|| |||| :||| |||| :||||||||||	tgaGAAGCTCCGCCACATGCTACTGTTGGCTATCCAGGa	>hsa_piR_019949|gb|DQ597397|Homo	XM_011530747.1	174	-35.68	2	29	13705	13743	35	0.6571	0.7143	||||||||||	|||| :
agaCTACGAGATGGT------TGAC--TCGATAGGTCCg	|| |||| :||| |||| :||||||||||	tgaGAAGCTCCGCCACATGCTACTGTTGGCTATCCAGGa	>hsa_piR_019949|gb|DQ597397|Homo	XM_011530751.2	174	-35.68	2	29	13573	13611	35	0.6571	0.7143	||||||||||	|||| :
agaCTACGAGATG-GTTGACTCGATAGGTCCg	|| || ||| : || |||||||||||	ccaGAAACTATACTTTAC-CAGCTATCCAGGc	>hsa_piR_019949|gb|DQ597397|Homo	XM_011532215.2	173	-33.35	2	29	5233	5263	28	0.7143	0.75	||||||||||	|| : || |
agaCTACGAGATG-GTTGACTCGATAGGTCCg	|| || ||| : || |||||||||||	ccaGAAACTATACTTTAC-CAGCTATCCAGGc	>hsa_piR_019949|gb|DQ597397|Homo	XM_011532216.2	173	-33.35	2	29	5180	5210	28	0.7143	0.75	||||||||||	|| : || |
agacTACGAGATGGTTGACTCGATAGGTCCg	|||: ||| || | ||||||||||	agcaATGTGCTA--AAGGGTGCTATCCAGGa	>hsa_piR_019949|gb|DQ597397|Homo	XM_011533025.3	176	-28.56	2	28	1886	1914	26	0.7308	0.7692	||||||||||	|| || |
agacTACGAGATGGTTGACTCGATAGGTCCg	|||: ||| || | ||||||||||	agcaATGTGCTA--AAGGGTGCTATCCAGGa	>hsa_piR_019949|gb|DQ597397|Homo	XM_011533026.2	176	-28.56	2	28	1116	1144	26	0.7308	0.7692	||||||||||	|| || |
agacTACGAGATGGTTGACTCGATAGGTCCg	|||: ||| || | ||||||||||	agcaATGTGCTA--AAGGGTGCTATCCAGGa	>hsa_piR_019949|gb|DQ597397|Homo	XM_011533027.3	176	-28.56	2	28	1731	1759	26	0.7308	0.7692	||||||||||	|| || |
agacTACGAGATGGTTGACTCGATAGGTCCg	|||: ||| || | ||||||||||	agcaATGTGCTA--AAGGGTGCTATCCAGGa	>hsa_piR_019949|gb|DQ597397|Homo	XM_011533028.2	176	-28.56	2	28	540	568	26	0.7308	0.7692	||||||||||	|| || |
agaCTACGAGATGGTTGACTCGATAGGTCCg	|:||| || |: :||||||||||	aagGGTGCCACACGTATATGGCTATCCAGGt	>hsa_piR_019949|gb|DQ597397|Homo	XM_011535515.2	172	-32.09	2	29	7554	7584	27	0.6296	0.7407	||||||||||	|| |: :
agactaCGAGATGG-TTGAC-TCGATAGGTCCg	|||| :|| : | | :||||||||||	ggcccaGCTCGGCCTGTCAGTGGCTATCCAGGt	>hsa_piR_019949|gb|DQ597397|Homo	XM_011536801.2	171	-33.89	2	26	2375	2407	26	0.6923	0.8077	||||||||||	|| : | | :
agactaCGAGATGG-TTGAC-TCGATAGGTCCg	|||| :|| : | | :||||||||||	ggcccaGCTCGGCCTGTCAGTGGCTATCCAGGt	>hsa_piR_019949|gb|DQ597397|Homo	XM_011536802.1	171	-33.89	2	26	3522	3554	26	0.6923	0.8077	||||||||||	|| : | | :
agactaCGAGATGG-TTGAC-TCGATAGGTCCg	|||| :|| : | | :||||||||||	ggcccaGCTCGGCCTGTCAGTGGCTATCCAGGt	>hsa_piR_019949|gb|DQ597397|Homo	XM_011536804.2	171	-33.89	2	26	2594	2626	26	0.6923	0.8077	||||||||||	|| : | | :
agactaCGAGATGG-TTGAC-TCGATAGGTCCg	|||| :|| : | | :||||||||||	ggcccaGCTCGGCCTGTCAGTGGCTATCCAGGt	>hsa_piR_019949|gb|DQ597397|Homo	XM_011536805.2	171	-33.89	2	26	2229	2261	26	0.6923	0.8077	||||||||||	|| : | | :
agactaCGAGATGG-TTGAC-TCGATAGGTCCg	|||| :|| : | | :||||||||||	ggcccaGCTCGGCCTGTCAGTGGCTATCCAGGt	>hsa_piR_019949|gb|DQ597397|Homo	XM_011536806.2	171	-33.89	2	26	2060	2092	26	0.6923	0.8077	||||||||||	|| : | | :
agACTACGAGATGGTTGACTCGATAGGTCCg	|| || |: || || |||||||||||	tgTGCTGATTGAC--ACATAGCTATCCAGGt	>hsa_piR_019949|gb|DQ597397|Homo	XM_011537854.2	178	-28.84	2	30	10031	10059	28	0.7143	0.75	||||||||||	|| || |
agacTACGAGATGGTTGACTCGATAGGTCCg	|| : ||| ::: ||||||||||||	ttatATCTGCTAGTGGAAGAGCTATCCAGGg	>hsa_piR_019949|gb|DQ597397|Homo	XM_017000614.2	179	-33.43	2	28	2208	2238	26	0.6538	0.8077	||||||||||	|| ::: ||
agacTACGAGATGGTTGACTCGATAGGTCCg	|||| ||:| | | |||||||||||	gcacATGC-CTGCAATCCCAGCTATCCAGGa	>hsa_piR_019949|gb|DQ597397|Homo	XM_017001154.2	185	-31.83	2	28	5556	5585	26	0.7692	0.8077	||||||||||	|:| | | |
agacTACGAGATGGTTGACTCGATAGGTCCg	|||| ||:| | | |||||||||||	gcacATGC-CTGCAATCCCAGCTATCCAGGa	>hsa_piR_019949|gb|DQ597397|Homo	XM_017001155.2	185	-31.83	2	28	5553	5582	26	0.7692	0.8077	||||||||||	|:| | | |
agacTACGAGATGGTTGACTCGATAGGTCCg	|||| ||:| | | |||||||||||	gcacATGC-CTGCAATCCCAGCTATCCAGGa	>hsa_piR_019949|gb|DQ597397|Homo	XM_017001156.2	185	-31.83	2	28	5526	5555	26	0.7692	0.8077	||||||||||	|:| | | |
agacTACGAGATGGTTGACTCGATAGGTCCg	|||| ||:| | | |||||||||||	gcacATGC-CTGCAATCCCAGCTATCCAGGa	>hsa_piR_019949|gb|DQ597397|Homo	XM_017001157.2	185	-31.83	2	28	5508	5537	26	0.7692	0.8077	||||||||||	|:| | | |
agacTACGAGATGGTTGACTCGATAGGTCCg	|||| ||:| | | |||||||||||	gcacATGC-CTGCAATCCCAGCTATCCAGGa	>hsa_piR_019949|gb|DQ597397|Homo	XM_017001159.2	185	-31.83	2	28	5424	5453	26	0.7692	0.8077	||||||||||	|:| | | |
agacTACGAGATGGTTGACTCGATAGGTCCg	|||| ||:| | | |||||||||||	gcacATGC-CTGCAATCCCAGCTATCCAGGa	>hsa_piR_019949|gb|DQ597397|Homo	XM_017001160.2	185	-31.83	2	28	5412	5441	26	0.7692	0.8077	||||||||||	|:| | | |
agacTACGAGATGGTTGACTCGATAGGTCCg	|||| ||:| | | |||||||||||	gcacATGC-CTGCAATCCCAGCTATCCAGGa	>hsa_piR_019949|gb|DQ597397|Homo	XM_017001162.2	185	-31.83	2	28	5197	5226	26	0.7692	0.8077	||||||||||	|:| | | |
agacTACGAGATGGTTGACTCGATAGGTCCg	|||| ||:| | | |||||||||||	gcacATGC-CTGCAATCCCAGCTATCCAGGa	>hsa_piR_019949|gb|DQ597397|Homo	XM_017001163.2	185	-31.83	2	28	5751	5780	26	0.7692	0.8077	||||||||||	|:| | | |
agacTACGAGATGGTTGACTCGATAGGTCCg	|||| ||:| | | |||||||||||	gcacATGC-CTGCAATCCCAGCTATCCAGGa	>hsa_piR_019949|gb|DQ597397|Homo	XM_017001164.2	185	-31.83	2	28	5295	5324	26	0.7692	0.8077	||||||||||	|:| | | |
agacTACGAGATGGTTGACTCGATAGGTCCg	|||| ||:| | | |||||||||||	gcacATGC-CTGCAATCCCAGCTATCCAGGa	>hsa_piR_019949|gb|DQ597397|Homo	XM_017001167.2	185	-31.83	2	28	4935	4964	26	0.7692	0.8077	||||||||||	|:| | | |
agacTACGAGATGGTTGACTCGATAGGTCCg	|||| ||:| | | |||||||||||	gcacATGC-CTGCAATCCCAGCTATCCAGGa	>hsa_piR_019949|gb|DQ597397|Homo	XM_017001168.2	185	-31.83	2	28	4639	4668	26	0.7692	0.8077	||||||||||	|:| | | |
agacTACGAGATGGTTGACTCGATAGGTCCg	|||| ||:| | | |||||||||||	gcacATGC-CTGCAATCCCAGCTATCCAGGa	>hsa_piR_019949|gb|DQ597397|Homo	XM_017001170.2	185	-31.83	2	28	4868	4897	26	0.7692	0.8077	||||||||||	|:| | | |
agacTACGAGATGGTTGACTCGATAGGTCCg	|||| ||:| | | |||||||||||	gcacATGC-CTGCAATCCCAGCTATCCAGGa	>hsa_piR_019949|gb|DQ597397|Homo	XM_017001171.2	185	-31.83	2	28	3166	3195	26	0.7692	0.8077	||||||||||	|:| | | |
agactacGAGATGGTTGAC-TCGATAGGTCCg	:|:|| :| ||| |||||||||||	gaaaactTTTTA-TACCTGAAGCTATCCAGGa	>hsa_piR_019949|gb|DQ597397|Homo	XM_017001722.2	177	-30.46	2	25	2302	2332	24	0.75	0.875	||||||||||	| :| ||| |
agactacGAGATGGTTGAC-TCGATAGGTCCg	:|:|| :| ||| |||||||||||	gaaaactTTTTA-TACCTGAAGCTATCCAGGa	>hsa_piR_019949|gb|DQ597397|Homo	XM_017001723.1	177	-30.46	2	25	2302	2332	24	0.75	0.875	||||||||||	| :| ||| |
agACT-ACGAGATGGTTGACTCGATAGGTCCg	||| | | || | :|| ||||||||||	tcTGAGTCCAAAACAATTTGTGCTATCCAGGg	>hsa_piR_019949|gb|DQ597397|Homo	XM_017002929.1	176	-30.9	2	30	12588	12619	29	0.6897	0.7241	||||||||||	|| | :||
agACT-ACGAGATGGTTGACTCGATAGGTCCg	||| | | || | :|| ||||||||||	tcTGAGTCCAAAACAATTTGTGCTATCCAGGg	>hsa_piR_019949|gb|DQ597397|Homo	XM_017002930.1	176	-30.9	2	30	12626	12657	29	0.6897	0.7241	||||||||||	|| | :||
agACT-ACGAGATGGTTGACTCGATAGGTCCg	||| | | || | :|| ||||||||||	tcTGAGTCCAAAACAATTTGTGCTATCCAGGg	>hsa_piR_019949|gb|DQ597397|Homo	XM_017002931.1	176	-30.9	2	30	12558	12589	29	0.6897	0.7241	||||||||||	|| | :||
agactacGAGATGGTT--GACTCGATAGGTCCg	||:|:|| | :| :||||||||||	ggccagaCTTTGCCCATTTTAGGCTATCCAGGa	>hsa_piR_019949|gb|DQ597397|Homo	XM_017004408.1	175	-31.82	2	25	3511	3543	25	0.68	0.84	||||||||||	|| | :| :
agactacGAGATGGTT--GACTCGATAGGTCCg	||:|:|| | :| :||||||||||	ggccagaCTTTGCCCATTTTAGGCTATCCAGGa	>hsa_piR_019949|gb|DQ597397|Homo	XM_017004409.1	175	-31.82	2	25	3487	3519	25	0.68	0.84	||||||||||	|| | :| :
agactacGAGATGGTT--GACTCGATAGGTCCg	||:|:|| | :| :||||||||||	ggccagaCTTTGCCCATTTTAGGCTATCCAGGa	>hsa_piR_019949|gb|DQ597397|Homo	XM_017004410.1	175	-31.82	2	25	3469	3501	25	0.68	0.84	||||||||||	|| | :| :
agactacGAGATGGTT--GACTCGATAGGTCCg	||:|:|| | :| :||||||||||	ggccagaCTTTGCCCATTTTAGGCTATCCAGGa	>hsa_piR_019949|gb|DQ597397|Homo	XM_017004411.1	175	-31.82	2	25	4605	4637	25	0.68	0.84	||||||||||	|| | :| :
agactacGAGATGGTT--GACTCGATAGGTCCg	||:|:|| | :| :||||||||||	ggccagaCTTTGCCCATTTTAGGCTATCCAGGa	>hsa_piR_019949|gb|DQ597397|Homo	XM_017004412.1	175	-31.82	2	25	4581	4613	25	0.68	0.84	||||||||||	|| | :| :
agactacGAGATGGTT--GACTCGATAGGTCCg	||:|:|| | :| :||||||||||	ggccagaCTTTGCCCATTTTAGGCTATCCAGGa	>hsa_piR_019949|gb|DQ597397|Homo	XM_017004413.1	175	-31.82	2	25	3407	3439	25	0.68	0.84	||||||||||	|| | :| :
agaCTACGAGATG-GTTGACTCGATAGGTCCg	|| || ||| : || |||||||||||	ccaGAAACTATACTTTAC-CAGCTATCCAGGc	>hsa_piR_019949|gb|DQ597397|Homo	XM_017008573.1	173	-33.35	2	29	5779	5809	28	0.7143	0.75	||||||||||	|| : || |
agaCTACGAGATG-GTTGACTCGATAGGTCCg	|| || ||| : || |||||||||||	ccaGAAACTATACTTTAC-CAGCTATCCAGGc	>hsa_piR_019949|gb|DQ597397|Homo	XM_017008574.1	173	-33.35	2	29	5461	5491	28	0.7143	0.75	||||||||||	|| : || |
agaCTACGAGATG-GTTGACTCGATAGGTCCg	|| || ||| : || |||||||||||	ccaGAAACTATACTTTAC-CAGCTATCCAGGc	>hsa_piR_019949|gb|DQ597397|Homo	XM_017008575.1	173	-33.35	2	29	5505	5535	28	0.7143	0.75	||||||||||	|| : || |
agaCTACGAGATG-GTTGACTCGATAGGTCCg	|| || ||| : || |||||||||||	ccaGAAACTATACTTTAC-CAGCTATCCAGGc	>hsa_piR_019949|gb|DQ597397|Homo	XM_017008576.1	173	-33.35	2	29	6079	6109	28	0.7143	0.75	||||||||||	|| : || |
agacTACGAGATGGTTGACTCGATAGGTCCg	| | :|||||| ||||||||||||	ttaaAAGAATTACCAA-GGAGCTATCCAGGa	>hsa_piR_019949|gb|DQ597397|Homo	XM_017010850.1	185	-35.31	2	28	1435	1464	26	0.7692	0.8077	||||||||||	|||||| ||
agAC-TACGAGATGGTTGACT-CGATAGGTCCg	|| | |:|| || ::: || ||||||||||	caTGAACGTTCCACGGGTGGAGGCTATCCAGGa	>hsa_piR_019949|gb|DQ597397|Homo	XM_017010972.1	179	-31.12	2	30	2178	2210	30	0.6667	0.8	||||||||||	|| ::: ||
agAC-TACGAGATGGTTGACT-CGATAGGTCCg	|| | |:|| || ::: || ||||||||||	caTGAACGTTCCACGGGTGGAGGCTATCCAGGa	>hsa_piR_019949|gb|DQ597397|Homo	XM_017010973.1	179	-31.12	2	30	1613	1645	30	0.6667	0.8	||||||||||	|| ::: ||
agAC-TACGAGATGGTTGACT-CGATAGGTCCg	|| | |:|| || ::: || ||||||||||	caTGAACGTTCCACGGGTGGAGGCTATCCAGGa	>hsa_piR_019949|gb|DQ597397|Homo	XM_017010974.1	179	-31.12	2	30	1538	1570	30	0.6667	0.8	||||||||||	|| ::: ||
agacTACGAGATGGTTGACTCGATAGGTCCg	||| | |:| :||:||||||||||	taaaATG-GCATCTACTTGGGCTATCCAGGc	>hsa_piR_019949|gb|DQ597397|Homo	XM_017011528.2	177	-36.78	2	28	177	206	26	0.6923	0.8077	||||||||||	|:| :||:
agacTACGAGATGGTTGACTCGATAGGTCCg	:||| |:|| | |:||||||||||	accaGTGC-GAATCATC-GGGCTATCCAGGt	>hsa_piR_019949|gb|DQ597397|Homo	XM_017012392.2	171	-32.39	2	28	87	115	26	0.6923	0.8077	||||||||||	|:|| | |:
agACTACGAGATGGTTGACTCGATAGGTCCg	|| || |: || || |||||||||||	tgTGCTGATTGAC--ACATAGCTATCCAGGt	>hsa_piR_019949|gb|DQ597397|Homo	XM_017018767.1	178	-28.84	2	30	5467	5495	28	0.7143	0.75	||||||||||	|| || |
agactacgagaTGGTTGACTCGATAGGTCCg	| ||:|| |||||||||||	tgaacaagggaAGCAGCT-AGCTATCCAGGt	>hsa_piR_019949|gb|DQ597397|Homo	XM_017019683.1	174	-28.63	2	21	1988	2017	19	0.8421	0.8947	||||||||||	| ||:|| |
agactacgagaTGGTTGACTCGATAGGTCCg	| ||:|| |||||||||||	tgaacaagggaAGCAGCT-AGCTATCCAGGt	>hsa_piR_019949|gb|DQ597397|Homo	XM_017019684.1	174	-28.63	2	21	924	953	19	0.8421	0.8947	||||||||||	| ||:|| |
agactacgagaTGGTTGACTCGATAGGTCCg	| ||:|| |||||||||||	tgaacaagggaAGCAGCT-AGCTATCCAGGt	>hsa_piR_019949|gb|DQ597397|Homo	XM_017019685.2	174	-28.63	2	21	1984	2013	19	0.8421	0.8947	||||||||||	| ||:|| |
agactacgagaTGGTTGACTCGATAGGTCCg	| ||:|| |||||||||||	tgaacaagggaAGCAGCT-AGCTATCCAGGt	>hsa_piR_019949|gb|DQ597397|Homo	XM_017019686.1	174	-28.63	2	21	938	967	19	0.8421	0.8947	||||||||||	| ||:|| |
agactacgagaTGGTTGACTCGATAGGTCCg	| ||:|| |||||||||||	tgaacaagggaAGCAGCT-AGCTATCCAGGt	>hsa_piR_019949|gb|DQ597397|Homo	XM_017019687.1	174	-28.63	2	21	1302	1331	19	0.8421	0.8947	||||||||||	| ||:|| |
agactACGAGATGGTTGACTCGATAGGTCCg	||||:||:::| |||||||||||	agtccTGCTTTATTGAGGCAGCTATCCAGGa	>hsa_piR_019949|gb|DQ597397|Homo	XM_017020282.1	190	-31.22	2	27	1651	1681	25	0.72	0.88	||||||||||	||:::| |
agactACGAGATGGTTGACTCGATAGGTCCg	||||:||:::| |||||||||||	agtccTGCTTTATTGAGGCAGCTATCCAGGa	>hsa_piR_019949|gb|DQ597397|Homo	XM_017020283.2	190	-31.22	2	27	1550	1580	25	0.72	0.88	||||||||||	||:::| |
agacTACGAGAT-GGTT-GACTCGATAGGTCCg	| |:| | |::| |||:||||||||||	atcaAGGTTGAAGCTGATCTGGGCTATCCAGGt	>hsa_piR_019949|gb|DQ597397|Homo	XM_017022034.1	177	-34.69	2	28	7945	7977	28	0.6786	0.8214	||||||||||	|::| |||:
agactacgagatGGTTGAC-TCGATAGGTCCg	::||||| ||||||||||	ctcagaaaaggcTTAACTGTTGCTATCCAGGt	>hsa_piR_019949|gb|DQ597397|Homo	XM_017027945.2	170	-30.11	2	20	553	584	19	0.7895	0.8947	||||||||||	::|||||
agactacgagatGGTTGAC-TCGATAGGTCCg	::||||| ||||||||||	ctcagaaaaggcTTAACTGTTGCTATCCAGGt	>hsa_piR_019949|gb|DQ597397|Homo	XM_017027948.2	170	-30.11	2	20	307	338	19	0.7895	0.8947	||||||||||	::|||||
agactacgagatGGTTGAC-TCGATAGGTCCg	::||||| ||||||||||	ctcagaaaaggcTTAACTGTTGCTATCCAGGt	>hsa_piR_019949|gb|DQ597397|Homo	XM_017027949.1	170	-30.11	2	20	626	657	19	0.7895	0.8947	||||||||||	::|||||
agaCTACGAGATGGT------TGAC--TCGATAGGTCCg	|| |||| :||| |||| :||||||||||	tgaGAAGCTCCGCCACATGCTACTGTTGGCTATCCAGGa	>hsa_piR_019949|gb|DQ597397|Homo	XM_017029191.1	174	-35.68	2	29	16457	16495	35	0.6571	0.7143	||||||||||	|||| :
agaCTACGAGATGGT------TGAC--TCGATAGGTCCg	|| |||| :||| |||| :||||||||||	tgaGAAGCTCCGCCACATGCTACTGTTGGCTATCCAGGa	>hsa_piR_019949|gb|DQ597397|Homo	XM_017029192.1	174	-35.68	2	29	16454	16492	35	0.6571	0.7143	||||||||||	|||| :
agaCTACGAGATGGT------TGAC--TCGATAGGTCCg	|| |||| :||| |||| :||||||||||	tgaGAAGCTCCGCCACATGCTACTGTTGGCTATCCAGGa	>hsa_piR_019949|gb|DQ597397|Homo	XM_017029193.1	174	-35.68	2	29	16436	16474	35	0.6571	0.7143	||||||||||	|||| :
agaCTACGAGATGGT------TGAC--TCGATAGGTCCg	|| |||| :||| |||| :||||||||||	tgaGAAGCTCCGCCACATGCTACTGTTGGCTATCCAGGa	>hsa_piR_019949|gb|DQ597397|Homo	XM_017029194.1	174	-35.68	2	29	16412	16450	35	0.6571	0.7143	||||||||||	|||| :
agaCTACGAGATGGT------TGAC--TCGATAGGTCCg	|| |||| :||| |||| :||||||||||	tgaGAAGCTCCGCCACATGCTACTGTTGGCTATCCAGGa	>hsa_piR_019949|gb|DQ597397|Homo	XM_017029195.1	174	-35.68	2	29	16409	16447	35	0.6571	0.7143	||||||||||	|||| :
agaCTACGAGATGGT------TGAC--TCGATAGGTCCg	|| |||| :||| |||| :||||||||||	tgaGAAGCTCCGCCACATGCTACTGTTGGCTATCCAGGa	>hsa_piR_019949|gb|DQ597397|Homo	XM_017029196.1	174	-35.68	2	29	16406	16444	35	0.6571	0.7143	||||||||||	|||| :
agaCTACGAGATGGT------TGAC--TCGATAGGTCCg	|| |||| :||| |||| :||||||||||	tgaGAAGCTCCGCCACATGCTACTGTTGGCTATCCAGGa	>hsa_piR_019949|gb|DQ597397|Homo	XM_017029197.1	174	-35.68	2	29	16358	16396	35	0.6571	0.7143	||||||||||	|||| :
agaCTACGAGATGGT------TGAC--TCGATAGGTCCg	|| |||| :||| |||| :||||||||||	tgaGAAGCTCCGCCACATGCTACTGTTGGCTATCCAGGa	>hsa_piR_019949|gb|DQ597397|Homo	XM_017029198.2	174	-35.68	2	29	13761	13799	35	0.6571	0.7143	||||||||||	|||| :
agaCTACGAGATGGT------TGAC--TCGATAGGTCCg	|| |||| :||| |||| :||||||||||	tgaGAAGCTCCGCCACATGCTACTGTTGGCTATCCAGGa	>hsa_piR_019949|gb|DQ597397|Homo	XM_017029199.1	174	-35.68	2	29	13726	13764	35	0.6571	0.7143	||||||||||	|||| :
agaCTACGAGATGGT------TGAC--TCGATAGGTCCg	|| |||| :||| |||| :||||||||||	tgaGAAGCTCCGCCACATGCTACTGTTGGCTATCCAGGa	>hsa_piR_019949|gb|DQ597397|Homo	XM_017029200.1	174	-35.68	2	29	13596	13634	35	0.6571	0.7143	||||||||||	|||| :
agaCTACGAGATGGT------TGAC--TCGATAGGTCCg	|| |||| :||| |||| :||||||||||	tgaGAAGCTCCGCCACATGCTACTGTTGGCTATCCAGGa	>hsa_piR_019949|gb|DQ597397|Homo	XM_017029201.1	174	-35.68	2	29	13613	13651	35	0.6571	0.7143	||||||||||	|||| :
agaCTACGAGATGGT------TGAC--TCGATAGGTCCg	|| |||| :||| |||| :||||||||||	tgaGAAGCTCCGCCACATGCTACTGTTGGCTATCCAGGa	>hsa_piR_019949|gb|DQ597397|Homo	XM_017029202.1	174	-35.68	2	29	13589	13627	35	0.6571	0.7143	||||||||||	|||| :
agaCTACGAGATGGT------TGAC--TCGATAGGTCCg	|| |||| :||| |||| :||||||||||	tgaGAAGCTCCGCCACATGCTACTGTTGGCTATCCAGGa	>hsa_piR_019949|gb|DQ597397|Homo	XM_017029203.1	174	-35.68	2	29	13595	13633	35	0.6571	0.7143	||||||||||	|||| :
agaCTACGAGATGGT------TGAC--TCGATAGGTCCg	|| |||| :||| |||| :||||||||||	tgaGAAGCTCCGCCACATGCTACTGTTGGCTATCCAGGa	>hsa_piR_019949|gb|DQ597397|Homo	XM_017029204.1	174	-35.68	2	29	16207	16245	35	0.6571	0.7143	||||||||||	|||| :
agaCTACGAGATGGT------TGAC--TCGATAGGTCCg	|| |||| :||| |||| :||||||||||	tgaGAAGCTCCGCCACATGCTACTGTTGGCTATCCAGGa	>hsa_piR_019949|gb|DQ597397|Homo	XM_017029206.1	174	-35.68	2	29	16055	16093	35	0.6571	0.7143	||||||||||	|||| :
agacTACGAGATGGTTGACTCGATAGGTCCg	||| | |:| :||:||||||||||	taaaATG-GCATCTACTTGGGCTATCCAGGc	>hsa_piR_019949|gb|DQ597397|Homo	XM_024446598.1	177	-36.78	2	28	177	206	26	0.6923	0.8077	||||||||||	|:| :||:
agacTACGAGATGGTTGACTCGATAGGTCCg	|||| ||:| | | |||||||||||	gcacATGC-CTGCAATCCCAGCTATCCAGGa	>hsa_piR_019949|gb|DQ597397|Homo	XM_024446672.1	185	-31.83	2	28	5081	5110	26	0.7692	0.8077	||||||||||	|:| | | |
agacTACGAGATGGTTGACTCGATAGGTCCg	|||| ||:| | | |||||||||||	gcacATGC-CTGCAATCCCAGCTATCCAGGa	>hsa_piR_019949|gb|DQ597397|Homo	XM_024446673.1	185	-31.83	2	28	5034	5063	26	0.7692	0.8077	||||||||||	|:| | | |
agacTACGAGATGGTTGACTCGATAGGTCCg	:||: |: ||||| ||||||||||	ccgtGTGTGATGACAACTTTGCTATCCAGGa	>hsa_piR_019949|gb|DQ597397|Homo	XM_024448232.1	183	-33.36	2	28	849	879	26	0.6923	0.8077	||||||||||	|: |||||
agactacgagaTGGTTGACTCGATAGGTCCg	| ||:|| |||||||||||	tgaacaagggaAGCAGCT-AGCTATCCAGGt	>hsa_piR_019949|gb|DQ597397|Homo	XM_024449085.1	174	-28.63	2	21	734	763	19	0.8421	0.8947	||||||||||	| ||:|| |
agactacgagaTGGTTGACTCGATAGGTCCg	| ||:|| |||||||||||	tgaacaagggaAGCAGCT-AGCTATCCAGGt	>hsa_piR_019949|gb|DQ597397|Homo	XM_024449086.1	174	-28.63	2	21	734	763	19	0.8421	0.8947	||||||||||	| ||:|| |
agactacgagaTGGTTGACTCGATAGGTCCg	| ||:|| |||||||||||	tgaacaagggaAGCAGCT-AGCTATCCAGGt	>hsa_piR_019949|gb|DQ597397|Homo	XM_024449087.1	174	-28.63	2	21	734	763	19	0.8421	0.8947	||||||||||	| ||:|| |
agactacgagaTGGTTGACTCGATAGGTCCg	| ||:|| |||||||||||	tgaacaagggaAGCAGCT-AGCTATCCAGGt	>hsa_piR_019949|gb|DQ597397|Homo	XM_024449088.1	174	-28.63	2	21	734	763	19	0.8421	0.8947	||||||||||	| ||:|| |
agactacgagaTGGTTGACTCGATAGGTCCg	| ||:|| |||||||||||	tgaacaagggaAGCAGCT-AGCTATCCAGGt	>hsa_piR_019949|gb|DQ597397|Homo	XM_024449089.1	174	-28.63	2	21	734	763	19	0.8421	0.8947	||||||||||	| ||:|| |
agactacgagaTGGTTGACTCGATAGGTCCg	| ||:|| |||||||||||	tgaacaagggaAGCAGCT-AGCTATCCAGGt	>hsa_piR_019949|gb|DQ597397|Homo	XM_024449090.1	174	-28.63	2	21	734	763	19	0.8421	0.8947	||||||||||	| ||:|| |
agactacgagaTGGTTGACTCGATAGGTCCg	| ||:|| |||||||||||	tgaacaagggaAGCAGCT-AGCTATCCAGGt	>hsa_piR_019949|gb|DQ597397|Homo	XM_024449091.1	174	-28.63	2	21	734	763	19	0.8421	0.8947	||||||||||	| ||:|| |
agactacgagaTGGTTGACTCGATAGGTCCg	| ||:|| |||||||||||	tgaacaagggaAGCAGCT-AGCTATCCAGGt	>hsa_piR_019949|gb|DQ597397|Homo	XM_024449092.1	174	-28.63	2	21	734	763	19	0.8421	0.8947	||||||||||	| ||:|| |
agactacgagaTGGTTGACTCGATAGGTCCg	| ||:|| |||||||||||	tgaacaagggaAGCAGCT-AGCTATCCAGGt	>hsa_piR_019949|gb|DQ597397|Homo	XM_024449093.1	174	-28.63	2	21	734	763	19	0.8421	0.8947	||||||||||	| ||:|| |
agactacgagaTGGTTGACTCGATAGGTCCg	| ||:|| |||||||||||	tgaacaagggaAGCAGCT-AGCTATCCAGGt	>hsa_piR_019949|gb|DQ597397|Homo	XM_024449094.1	174	-28.63	2	21	734	763	19	0.8421	0.8947	||||||||||	| ||:|| |
agactacgagaTGGTTGACTCGATAGGTCCg	| ||:|| |||||||||||	tgaacaagggaAGCAGCT-AGCTATCCAGGt	>hsa_piR_019949|gb|DQ597397|Homo	XM_024449095.1	174	-28.63	2	21	734	763	19	0.8421	0.8947	||||||||||	| ||:|| |
agactacgagaTGGTTGACTCGATAGGTCCg	:|||| | ||||||||||	gcccaatcagaGCCAAGTCTGCTATCCAGGt	>hsa_piR_019949|gb|DQ597397|Homo	XM_024449512.1	172	-27.38	2	21	2599	2629	19	0.7895	0.8421	||||||||||	:|||| |
agaCTACGAGATGGT------TGAC--TCGATAGGTCCg	|| |||| :||| |||| :||||||||||	tgaGAAGCTCCGCCACATGCTACTGTTGGCTATCCAGGa	>hsa_piR_019949|gb|DQ597397|Homo	XM_024452322.1	174	-35.68	2	29	13577	13615	35	0.6571	0.7143	||||||||||	|||| :
agACTACGAG-ATGG---TTGACTCGATAGGTCCg	| | || | |:|| ::| ||||||||||||	agTAAGGCCCTTGCCTGAGGCAGAGCTATCCAGGg	>hsa_piR_019949|gb|DQ597397|Homo	XR_001742043.2	175	-32.56	2	30	4062	4096	32	0.6562	0.75	||||||||||	| ::| ||
agACTACGAGATGGTTGACTCGATAGGTCCg	| ||| :|:|: :|| ||||||||||	aaTCATG--TTGCTTGCTATGCTATCCAGGg	>hsa_piR_019949|gb|DQ597397|Homo	XR_001744418.1	174	-28.76	2	30	387	415	28	0.6429	0.7857	||||||||||	|:|: :||
agacTACGAGATGGTTGACTCGATAGGTCCg	:||| |:|| | |:||||||||||	accaGTGC-GAATCATC-GGGCTATCCAGGt	>hsa_piR_019949|gb|DQ597397|Homo	XR_001744831.2	171	-32.39	2	28	87	115	26	0.6923	0.8077	||||||||||	|:|| | |:
agacTACGAGATGGTTGACTCGATAGGTCCg	:||| |:|| | |:||||||||||	accaGTGC-GAATCATC-GGGCTATCCAGGt	>hsa_piR_019949|gb|DQ597397|Homo	XR_001744832.2	171	-32.39	2	28	87	115	26	0.6923	0.8077	||||||||||	|:|| | |:
agacTACGAGATGGTTGACTCGATAGGTCCg	:||| |:|| | |:||||||||||	accaGTGC-GAATCATC-GGGCTATCCAGGt	>hsa_piR_019949|gb|DQ597397|Homo	XR_001744833.2	171	-32.39	2	28	87	115	26	0.6923	0.8077	||||||||||	|:|| | |:
agacTACGAGATGGTTGACTCGATAGGTCCg	:||| |:|| | |:||||||||||	accaGTGC-GAATCATC-GGGCTATCCAGGt	>hsa_piR_019949|gb|DQ597397|Homo	XR_001744834.2	171	-32.39	2	28	87	115	26	0.6923	0.8077	||||||||||	|:|| | |:
agactacgaGATG-GTTGACTCGATAGGTCCg	:||| :||: |||||||||||	acaattaaaTTACTTAATACAGCTATCCAGGt	>hsa_piR_019949|gb|DQ597397|Homo	XR_001744911.1	173	-25.55	2	23	2980	3011	22	0.7273	0.8636	||||||||||	|| :||: |
agactACGAGATGGTTGAC--TCGATAGGTCCg	||||: |:: ||| |||||||||||	cttacTGCTTGATT--CTGGCAGCTATCCAGGc	>hsa_piR_019949|gb|DQ597397|Homo	XR_001745328.1	174	-32.83	2	27	1033	1063	27	0.7037	0.8148	||||||||||	:: ||| |
agacTACGAGA-TGGT-TGAC---TCGATAGGTCCg	:| :||| |||| |:|| |||||||||||	aaatGTCTTCTAACCATATTGAAAAGCTATCCAGGg	>hsa_piR_019949|gb|DQ597397|Homo	XR_001746837.1	180	-32.55	2	28	1014	1049	31	0.7097	0.8065	||||||||||	| |:|| |
agaCTACGAGATGGTTGACTCGATAGGTCCg	|| | || | :|:|| |||||||||||	taaGAGGGTC-A-TAGCTCAGCTATCCAGGt	>hsa_piR_019949|gb|DQ597397|Homo	XR_001746915.1	180	-30.94	2	29	1539	1567	27	0.7407	0.8148	||||||||||	| :|:|| |
agacTACGAGATGGTTGACTCGATAGGTCCg	| | || | :|:|| |||||||||||	agcaAGGGTC-A-TAGCTCAGCTATCCAGGt	>hsa_piR_019949|gb|DQ597397|Homo	XR_001746916.1	175	-29.9	2	28	1380	1408	26	0.7308	0.8077	||||||||||	| :|:|| |
agACTAC-GAGAT---GGTTG-ACTCGATAGGTCCg	||| | ||:|| ||:| ||:||||||||||	acTGAGGACTTTAAGGGCAGCTTGGGCTATCCAGGa	>hsa_piR_019949|gb|DQ597397|Homo	XR_001748184.1	182	-40.64	2	30	513	548	33	0.697	0.7879	||||||||||	||:| ||:
agactACGAGATGGTTGACTCGATAGGTCCg	||||:||:::| |||||||||||	agtccTGCTTTATTGAGGCAGCTATCCAGGa	>hsa_piR_019949|gb|DQ597397|Homo	XR_001748933.2	190	-31.22	2	27	1550	1580	25	0.72	0.88	||||||||||	||:::| |
agactACGAGATGGTTGACTCGATAGGTCCg	||||:||:::| |||||||||||	agtccTGCTTTATTGAGGCAGCTATCCAGGa	>hsa_piR_019949|gb|DQ597397|Homo	XR_001748934.2	190	-31.22	2	27	1550	1580	25	0.72	0.88	||||||||||	||:::| |
agactACGAGATGGTTGACTCGATAGGTCCg	||||:||:::| |||||||||||	agtccTGCTTTATTGAGGCAGCTATCCAGGa	>hsa_piR_019949|gb|DQ597397|Homo	XR_001748935.2	190	-31.22	2	27	1550	1580	25	0.72	0.88	||||||||||	||:::| |
agactACGAGATGGTTGACTCGATAGGTCCg	||||:||:::| |||||||||||	agtccTGCTTTATTGAGGCAGCTATCCAGGa	>hsa_piR_019949|gb|DQ597397|Homo	XR_001748936.2	190	-31.22	2	27	1550	1580	25	0.72	0.88	||||||||||	||:::| |
agactACGAGATGGTTGACTCGATAGGTCCg	||||:||:::| |||||||||||	agtccTGCTTTATTGAGGCAGCTATCCAGGa	>hsa_piR_019949|gb|DQ597397|Homo	XR_001748937.2	190	-31.22	2	27	1550	1580	25	0.72	0.88	||||||||||	||:::| |
agactACGAGATGGTTGACTCGATAGGTCCg	||||:||:::| |||||||||||	agtccTGCTTTATTGAGGCAGCTATCCAGGa	>hsa_piR_019949|gb|DQ597397|Homo	XR_001748938.2	190	-31.22	2	27	1550	1580	25	0.72	0.88	||||||||||	||:::| |
agactACGAGATGGTTGACTCGATAGGTCCg	||||:||:::| |||||||||||	agtccTGCTTTATTGAGGCAGCTATCCAGGa	>hsa_piR_019949|gb|DQ597397|Homo	XR_001748939.1	190	-31.22	2	27	1651	1681	25	0.72	0.88	||||||||||	||:::| |
agACTACGAGAT-GGTT-GACTCGATAGGTCCg	||| |:| | |::| |||:||||||||||	agTGAGGTTGAAGCTGATCTGGGCTATCCAGGt	>hsa_piR_019949|gb|DQ597397|Homo	XR_001751173.1	187	-34.69	2	30	8209	8241	30	0.7	0.8333	||||||||||	|::| |||:
agACTACGAGAT-GGTT-GACTCGATAGGTCCg	||| |:| | |::| |||:||||||||||	agTGAGGTTGAAGCTGATCTGGGCTATCCAGGt	>hsa_piR_019949|gb|DQ597397|Homo	XR_001751174.1	187	-34.69	2	30	8209	8241	30	0.7	0.8333	||||||||||	|::| |||:
agACTACGAGAT-GGTT-GACTCGATAGGTCCg	||| |:| | |::| |||:||||||||||	agTGAGGTTGAAGCTGATCTGGGCTATCCAGGt	>hsa_piR_019949|gb|DQ597397|Homo	XR_001751175.1	187	-34.69	2	30	8007	8039	30	0.7	0.8333	||||||||||	|::| |||:
agACTACGAGAT-GGTT-GACTCGATAGGTCCg	||| |:| | |::| |||:||||||||||	agTGAGGTTGAAGCTGATCTGGGCTATCCAGGt	>hsa_piR_019949|gb|DQ597397|Homo	XR_001751176.1	187	-34.69	2	30	8007	8039	30	0.7	0.8333	||||||||||	|::| |||:
agacTACGAGAT-GGTT-GACTCGATAGGTCCg	| |:| | |::| |||:||||||||||	atcaAGGTTGAAGCTGATCTGGGCTATCCAGGt	>hsa_piR_019949|gb|DQ597397|Homo	XR_001751177.1	177	-34.69	2	28	8070	8102	28	0.6786	0.8214	||||||||||	|::| |||:
agacTACGAGATGGTTGACT-CGATAGGTCCg	| | || ||:|| || ||||||||||	gcacAGGATCAACTAA--GATGCTATCCAGGt	>hsa_piR_019949|gb|DQ597397|Homo	XR_001753342.1	175	-28.92	2	28	365	394	27	0.7407	0.7778	||||||||||	||:|| ||
agacTACGAGATGGTTGACT-CGATAGGTCCg	| | || ||:|| || ||||||||||	gcacAGGATCAACTAA--GATGCTATCCAGGt	>hsa_piR_019949|gb|DQ597397|Homo	XR_001753343.1	175	-28.92	2	28	451	480	27	0.7407	0.7778	||||||||||	||:|| ||
agacTACGAGATGGTTGACTCGATAGGTCCg	:||| |:|| | |:||||||||||	accaGTGC-GAATCATC-GGGCTATCCAGGt	>hsa_piR_019949|gb|DQ597397|Homo	XR_002956462.1	171	-32.39	2	28	87	115	26	0.6923	0.8077	||||||||||	|:|| | |:
agactACGAGATGGTTGAC--TCGATAGGTCCg	||||: |:: ||| |||||||||||	cttacTGCTTGATT--CTGGCAGCTATCCAGGc	>hsa_piR_019949|gb|DQ597397|Homo	XR_002956581.1	174	-32.83	2	27	1033	1063	27	0.7037	0.8148	||||||||||	:: ||| |
agaCTACGAGATGGTTGACT-CGATAGGTCCg	|||| || | | :||: ||||||||||	aaaGATG-ACTTCGACTTGGCGCTATCCAGGt	>hsa_piR_019949|gb|DQ597397|Homo	XR_002958352.1	177	-34.9	2	29	9430	9460	28	0.7143	0.7857	||||||||||	| | :||:
agaCTACGAGATGGTTGACTCGATAGGTCCg	| ||||| | ::||||||||||||||	aagGCTGCTCAA--GGCTGAGCTATCCAGGt	>hsa_piR_019949|gb|DQ597397|Homo	XR_002959353.1	193	-39.75	2	29	3991	4019	27	0.7778	0.8519	||||||||||	| ::||||
agactACGAGATGGTTGACTCGATAGGTCCg	||||:||:::| |||||||||||	agtccTGCTTTATTGAGGCAGCTATCCAGGa	>hsa_piR_019949|gb|DQ597397|Homo	XR_243026.4	190	-31.22	2	27	1550	1580	25	0.72	0.88	||||||||||	||:::| |
agactacgagaTGGTTGACTCGATAGGTCCg	:|||| | ||||||||||	gcccaatcagaGCCAAGTCTGCTATCCAGGt	>hsa_piR_019949|gb|DQ597397|Homo	XR_429297.4	172	-27.38	2	21	2667	2697	19	0.7895	0.8421	||||||||||	:|||| |
agactaCGAGATGGTTGACTCGATAGGTCCg	|:|:| ::: :| |||||||||||	gaattgGTTTTTTTGTTTTAGCTATCCAGGt	>hsa_piR_019949|gb|DQ597397|Homo	XR_923189.3	177	-27.98	2	26	166	196	24	0.625	0.875	||||||||||	| ::: :| |
agacTACG-AGATGGTTGACTCGATAGGTCCg	|||: |:| |: |: |||||||||||	agaaATGTATTTTCTTAT--AGCTATCCAGGc	>hsa_piR_019949|gb|DQ597397|Homo	XR_923287.3	171	-28	2	28	1894	1923	27	0.6667	0.8148	||||||||||	| |: |: |
agACTAC-GAGAT---GGTTG-ACTCGATAGGTCCg	||| | ||:|| ||:| ||:||||||||||	acTGAGGACTTTAAGGGCAGCTTGGGCTATCCAGGa	>hsa_piR_019949|gb|DQ597397|Homo	XR_931193.2	182	-40.64	2	30	513	548	33	0.697	0.7879	||||||||||	||:| ||:
agacTACGAGAT-GGTT-GACTCGATAGGTCCg	| |:| | |::| |||:||||||||||	atcaAGGTTGAAGCTGATCTGGGCTATCCAGGt	>hsa_piR_019949|gb|DQ597397|Homo	XR_931779.2	177	-34.69	2	28	8272	8304	28	0.6786	0.8214	||||||||||	|::| |||:
agacTACGAGAT-GGTT-GACTCGATAGGTCCg	| |:| | |::| |||:||||||||||	atcaAGGTTGAAGCTGATCTGGGCTATCCAGGt	>hsa_piR_019949|gb|DQ597397|Homo	XR_931780.2	177	-34.69	2	28	8272	8304	28	0.6786	0.8214	||||||||||	|::| |||:
agacTACGAGAT-GGTT-GACTCGATAGGTCCg	| |:| | |::| |||:||||||||||	atcaAGGTTGAAGCTGATCTGGGCTATCCAGGt	>hsa_piR_019949|gb|DQ597397|Homo	XR_931781.2	177	-34.69	2	28	8272	8304	28	0.6786	0.8214	||||||||||	|::| |||:
agaCTACGAGATGGTTGACTCGATAGGTCCg	|:|| | :|: |||||||||||||	aaaGGTGGCAGAGTAGGTGAGCTATCCAGGg	>hsa_piR_019949|gb|DQ597397|Homo	XR_938171.2	180	-35.03	2	29	235	265	27	0.6667	0.7778	||||||||||	| :|: |||
agaCTACGAGATGGTTGACTCGATAGGTCCg	|:|| | :|: |||||||||||||	aaaGGTGGCAGAGTAGGTGAGCTATCCAGGg	>hsa_piR_019949|gb|DQ597397|Homo	XR_938172.2	180	-35.03	2	29	235	265	27	0.6667	0.7778	||||||||||	| :|: |||
agACTACG-AGATGGTTGACTCGATAGGTCCg	|||| | | |::||| :||||||||||	ccTGATCCAGCCCCTGACTTGGCTATCCAGGc	>hsa_piR_019949|gb|DQ597397|Homo	XR_940242.2	184	-35.57	2	30	921	952	29	0.6897	0.7931	||||||||||	|::||| :
agactACGAGATGGTTGACTCGATAGGTCCg	||||:||:::| |||||||||||	agtccTGCTTTATTGAGGCAGCTATCCAGGa	>hsa_piR_019949|gb|DQ597397|Homo	XR_944849.3	190	-31.22	2	27	1550	1580	25	0.72	0.88	||||||||||	||:::| |
ccCGTATCAAGTGGTGGAACAAAAGAGACAg	||| ||| ::| || ||||||||||	tgGCACCTTTCCTTA--TTTTTTTCTCTGTc	>hsa_piR_019122|gb|DQ596252|Homo	NM_000217.3	174	-27.64	2	30	4646	4674	28	0.6786	0.75	||||||||||	| ::| ||
cccgtatcAAGTGGTGGAAC----AAAAGAGACAg	|| |:||::||| ||||||||||	aaatttctTTAATCATTTTGCCTCTTTTCTCTGTg	>hsa_piR_019122|gb|DQ596252|Homo	NM_000477.7	174	-21	2	24	1994	2028	26	0.6923	0.8077	||||||||||	|::|||
cccGTATCAAGTGGTGGAA---CAAAAGAGACAg	|| ||| :: ||::|| |||||||||||	accCA-AGTCTGGCATTTTTTGGTTTTCTCTGTg	>hsa_piR_019122|gb|DQ596252|Homo	NM_000636.4	177	-24.06	2	29	12628	12660	30	0.6667	0.8	||||||||||	||::|| |
ccCGTATCAAGTGGTG--GAAC--AAAAGAGACAg	|| | ||| |::| |||| ||||||||||	atGCTGATTTCTCTGCCTCTTGATTTTTCTCTGTg	>hsa_piR_019122|gb|DQ596252|Homo	NM_000875.5	179	-21.26	2	30	9217	9251	32	0.6875	0.75	||||||||||	:| ||||
cccgTATCAAGT---GGTG-GAACAAAAGAGACAg	||| ||:| ||| :|| ||||||||||	gaaaATAATTTAAAGACACTTTTTTTTTCTCTGTg	>hsa_piR_019122|gb|DQ596252|Homo	NM_000875.5	177	-20.52	2	28	10859	10893	30	0.7	0.7667	||||||||||	||| :||
cccGTATCAAGT---GGTGGAACAAAAGAGACAg	| || |||| | : |||||||||||||	agaCTTATTTCAGAGGCTTATTGTTTTCTCTGTa	>hsa_piR_019122|gb|DQ596252|Homo	NM_001001971.2	179	-22.93	2	29	2806	2839	30	0.7	0.7333	||||||||||	| : |||
cccgtaTCAAGTGGTGGAACAAAAGAGACAg	:| ||| :||| ||||||||||	gggttgGGCTCA-GGCCTAATTTTCTCTGTc	>hsa_piR_019122|gb|DQ596252|Homo	NM_001002254.1	171	-29.72	2	26	1643	1672	24	0.7083	0.7917	||||||||||	|| :|||
cccgTATCAAGTGGTGGAA----CAAAAGAGACAg	|| ||:|::|:||| ||||||||||	ctaaATCTTTTATTATCTTTAAATTTTTCTCTGTa	>hsa_piR_019122|gb|DQ596252|Homo	NM_001004351.5	174	-21.02	2	28	2504	2538	30	0.6333	0.7667	||||||||||	|:|||
cccgtaTCAAGTGGTGGAACAAAAGAGACAg	| | |:: |||| ||||||||||	atctggATTGGATTCCCTT-TTTTCTCTGTg	>hsa_piR_019122|gb|DQ596252|Homo	NM_001005167.2	171	-21.58	2	26	79	108	24	0.7083	0.7917	||||||||||	|:: ||||
ccCGTATCAAGTGGTGGAACAAAAGAGACAg	|:||:| ||| |::|| ||||||||||	atGTATGG--CACAATTTTATTTTCTCTGTc	>hsa_piR_019122|gb|DQ596252|Homo	NM_001005516.1	190	-27.88	2	30	288	316	28	0.7143	0.8571	||||||||||	||| |::||
ccCGTATCAAGTGGTGGAACAAAAGAGACAg	|:||:| ||| |::|| ||||||||||	atGTATGG--CACAATTTTATTTTCTCTGTc	>hsa_piR_019122|gb|DQ596252|Homo	NM_001005517.1	190	-27.88	2	30	288	316	28	0.7143	0.8571	||||||||||	||| |::||
ccCGTATCAAGTGGTGGAACAAAAGAGACAg	|:| | | ||:|::|| ||||||||||	ttGTAGATTAAACTATTTT-TTTTCTCTGTa	>hsa_piR_019122|gb|DQ596252|Homo	NM_001007527.2	183	-22.68	2	30	7681	7710	28	0.6786	0.8214	||||||||||	||:|::||
cccgtATCAAGTGGTGGAACAAAAGAGACAg	|| || |:| | |||||||||||	tttacTA-TTAATCCCAGAGTTTTCTCTGTa	>hsa_piR_019122|gb|DQ596252|Homo	NM_001017523.2	172	-20.11	2	27	3009	3038	25	0.72	0.76	||||||||||	|:| | |
cccgTATCAA-GTGGTGGAACAAAAGAGACAg	:|| || | |||:|| ||||||||||	ttaaGTATTTGCTCCATCT--TTTTCTCTGTa	>hsa_piR_019122|gb|DQ596252|Homo	NM_001018037.2	179	-25.68	2	28	9873	9902	27	0.7407	0.8148	||||||||||	| |||:||
cccgtATCAAGTGGTGGAACAAAAGAGACAg	|| || |:| | |||||||||||	tttacTA-TTAATCCCAGAGTTTTCTCTGTa	>hsa_piR_019122|gb|DQ596252|Homo	NM_001018072.2	172	-20.11	2	27	4872	4901	25	0.72	0.76	||||||||||	|:| | |
cccGTATCAAGTGGTGGAACAAAAGAGACAg	|| || | |: | | |||||||||||	ggaCACAGAT-ATAAAATGGTTTTCTCTGTt	>hsa_piR_019122|gb|DQ596252|Homo	NM_001040446.3	174	-20.69	2	29	1142	1171	27	0.7037	0.7407	||||||||||	|: | | |
cccGTATCAAGTGGTGGA-----ACAAAAGAGACAg	:| | | |||| | | ||||||||||||	tctTAAATTCCACCTCATGGGGCTGTTTTCTCTGTt	>hsa_piR_019122|gb|DQ596252|Homo	NM_001080472.4	171	-27.67	2	29	2396	2431	32	0.6562	0.6875	||||||||||	| | ||
cccGTATCAAGTGGTGGAACAAAAGAGACAg	||| ||| :|| :| |||||||||||	ggcCAT-GTT--TCAGTTCGTTTTCTCTGTa	>hsa_piR_019122|gb|DQ596252|Homo	NM_001097633.1	179	-25.58	2	29	4896	4923	27	0.7407	0.8148	||||||||||	:|| :| |
cccGTATCAAGTGGTGGAACAAAAGAGACAg	||| ||| :|| :| |||||||||||	ggcCAT-GTT--TCAGTTCGTTTTCTCTGTa	>hsa_piR_019122|gb|DQ596252|Homo	NM_001097634.1	179	-25.58	2	29	5392	5419	27	0.7407	0.8148	||||||||||	:|| :| |
cccGTATCAAGTGGTGGAACAAAAGAGACAg	||| ||| :|| :| |||||||||||	ggcCAT-GTT--TCAGTTCGTTTTCTCTGTa	>hsa_piR_019122|gb|DQ596252|Homo	NM_001097635.1	179	-25.58	2	29	4932	4959	27	0.7407	0.8148	||||||||||	:|| :| |
cccGTATCAAGTGGTGGAACAAAAGAGACAg	||| ||| :|| :| |||||||||||	ggcCAT-GTT--TCAGTTCGTTTTCTCTGTa	>hsa_piR_019122|gb|DQ596252|Homo	NM_001097636.1	179	-25.58	2	29	5025	5052	27	0.7407	0.8148	||||||||||	:|| :| |
cccgtATCA-AGTGGTGGAACAAAAGAGACAg	|| | |: ::: :|||||||||||||	tttatTACTCTTTTTGGTTTGTTTTCTCTGTa	>hsa_piR_019122|gb|DQ596252|Homo	NM_001098517.2	177	-23.28	2	27	7877	7908	26	0.6538	0.8462	||||||||||	: ::: :|||
ccCGTATCAAGTGGTGGAAC--AAAAGAGACAg	||| ||| | :|:||| ||||||||||	aaGCAAAGT--A--GCTTTGAATTTTCTCTGTa	>hsa_piR_019122|gb|DQ596252|Homo	NM_001113397.2	170	-23.1	2	30	2609	2637	30	0.7	0.7667	||||||||||	:|:|||
ccCGTATCAAGTGGTGGAAC--AAAAGAGACAg	||| ||| | :|:||| ||||||||||	aaGCAAAGT--A--GCTTTGAATTTTCTCTGTa	>hsa_piR_019122|gb|DQ596252|Homo	NM_001113398.3	170	-23.1	2	30	2001	2029	30	0.7	0.7667	||||||||||	:|:|||
cccgTATCAAGTGGTGGAACAAAAGAGACAg	:|||||:: ||:| ||||||||||	ttaaGTAGTTTGACATC--CTTTTCTCTGTt	>hsa_piR_019122|gb|DQ596252|Homo	NM_001114091.4	180	-25.25	2	28	4924	4952	26	0.6923	0.8462	||||||||||	:: ||:|
cccgtaTCAAGTGGTGGAACAAAAGAGACAg	| ||: |::|: ||||||||||||	cttgccATTTTCCTGCTCTGTTTTCTCTGTg	>hsa_piR_019122|gb|DQ596252|Homo	NM_001114393.3	185	-25.8	2	26	2648	2678	24	0.7083	0.875	||||||||||	: |::|: ||
cccgtaTCAAGTGGTGGAACAAAAGAGACAg	| ||: |::|: ||||||||||||	cttgccATTTTCCTGCTCTGTTTTCTCTGTg	>hsa_piR_019122|gb|DQ596252|Homo	NM_001114394.2	185	-25.8	2	26	2947	2977	24	0.7083	0.875	||||||||||	: |::|: ||
cccgtaTCAAGTGGTGGA----A-CAAAAGAGACAg	| ||:| |||:| | |||||||||||	gttttgATTTTAACACTTAGAGTGGTTTTCTCTGTt	>hsa_piR_019122|gb|DQ596252|Homo	NM_001114396.2	171	-21.31	2	26	1671	1706	29	0.6897	0.7586	||||||||||	|:| | |
ccCGTATCAAGTGGTGGAACAAAAGAGACAg	| :|||||:| :|| ||||||||||	gaGGGTAGTTTA----TTTTTTTTCTCTGTc	>hsa_piR_019122|gb|DQ596252|Homo	NM_001128427.2	176	-27.24	2	30	3318	3344	28	0.6786	0.7857	||||||||||	:| :||
ccCGTATCAAGTGGTGGAACAAAAGAGACAg	| :|||||:| :|| ||||||||||	gaGGGTAGTTTA----TTTTTTTTCTCTGTc	>hsa_piR_019122|gb|DQ596252|Homo	NM_001128428.2	176	-27.24	2	30	3291	3317	28	0.6786	0.7857	||||||||||	:| :||
cccgtatcaaGTGGTGGAACAAAAGAGACAg	||:: : |||||||||||||	aaaaaacaggCATT-TGTTGTTTTCTCTGTa	>hsa_piR_019122|gb|DQ596252|Homo	NM_001135863.2	171	-24.67	2	22	5616	5645	20	0.75	0.9	||||||||||	||:: : |||
cccgTATCAAGTGGTGGAAC---AAAAGAGACAg	| :|||| : |:||| ||||||||||	ctaaAAGGTTCCTGTCTTTGCTTTTTTCTCTGTc	>hsa_piR_019122|gb|DQ596252|Homo	NM_001136193.2	174	-27	2	28	4704	4737	29	0.6552	0.7586	||||||||||	|:|||
cccgTATCAAGTGGTGGAAC---AAAAGAGACAg	| :|||| : |:||| ||||||||||	ctaaAAGGTTCCTGTCTTTGCTTTTTTCTCTGTc	>hsa_piR_019122|gb|DQ596252|Homo	NM_001136194.1	174	-27	2	28	4937	4970	29	0.6552	0.7586	||||||||||	|:|||
ccCGTATCAAGTGGTGGAACAAAAGAGACAg	|||| ||| :||: ||||||||||	gaGCATTGTT--TCATAGGCTTTTCTCTGTc	>hsa_piR_019122|gb|DQ596252|Homo	NM_001137550.2	174	-25.95	2	30	2019	2047	28	0.6786	0.75	||||||||||	:||:
ccCGTATCAAGTGGTGGAACAAAAGAGACAg	|||| ||| :||: ||||||||||	gaGCATTGTT--TCATAGGCTTTTCTCTGTc	>hsa_piR_019122|gb|DQ596252|Homo	NM_001137551.1	174	-25.95	2	30	1515	1543	28	0.6786	0.75	||||||||||	:||:
cccGTATC--AAGTGGTGGAACAAAAGAGACAg	||| | ||: :: :| | ||||||||||	attCATTGTCTTTTTTTTCCTCTTTTCTCTGTa	>hsa_piR_019122|gb|DQ596252|Homo	NM_001142885.2	171	-20.85	2	29	2432	2464	29	0.6207	0.7586	||||||||||	: :: :| |
cccGTATCAAGT---GGTGGAACAAAAGAGACAg	| || |||| | : |||||||||||||	agaCTTATTTCAGAGGCTTATTGTTTTCTCTGTa	>hsa_piR_019122|gb|DQ596252|Homo	NM_001143773.1	179	-22.93	2	29	3271	3304	30	0.7	0.7333	||||||||||	| : |||
cccGTATCAAGTGGTGGAACAAAAGAGACAg	|||| | |:|| : ||||||||||	gaaCATAAAT-ATCAGTGGATTTTCTCTGTg	>hsa_piR_019122|gb|DQ596252|Homo	NM_001143936.2	170	-21.42	2	29	607	636	27	0.6667	0.7407	||||||||||	|:|| :
cccGTATCAAGTGGTGGAACAAAAGAGACAg	||| || ::| :||| ||||||||||	attCATCCTTAGTC-TCTT-TTTTCTCTGTt	>hsa_piR_019122|gb|DQ596252|Homo	NM_001160147.2	176	-20.5	2	29	6398	6426	27	0.7037	0.8148	||||||||||	::| :|||
cccGTATCAAGTGGTGGAACAAAAGAGACAg	||| || ::| :||| ||||||||||	attCATCCTTAGTC-TCTT-TTTTCTCTGTt	>hsa_piR_019122|gb|DQ596252|Homo	NM_001160148.2	176	-20.5	2	29	6461	6489	27	0.7037	0.8148	||||||||||	::| :|||
cccGTATCAAG-TGG----TGGAACAAAAGAGACAg	| |:|| | :|| |::|| ||||||||||	accCCTGGTGCTGCCGTTGATTTTTTTTTCTCTGTc	>hsa_piR_019122|gb|DQ596252|Homo	NM_001164773.2	170	-24.28	2	29	1215	1250	32	0.625	0.75	||||||||||	|::||
ccCGT-ATCAAGTGGTGGAACAAAAGAGACAg	|:| ||| |:| |: | |||||||||||	aaGTATTAGCTTA--ATATAGTTTTCTCTGTt	>hsa_piR_019122|gb|DQ596252|Homo	NM_001166226.1	177	-21.43	2	30	3639	3668	29	0.6897	0.7931	||||||||||	:| |: | |
ccCGTATCAAGTGGTGGAACAAAAGAGACAg	|:||| |::: : ||||||||||||||	ctGTATATATTGTAGACTTGTTTTCTCTGTt	>hsa_piR_019122|gb|DQ596252|Homo	NM_001166691.1	193	-25.48	2	30	2871	2901	28	0.6786	0.8571	||||||||||	::: : ||||
cccGTATCAAGT---GGTGGAACAAAAGAGACAg	| || |||| | : |||||||||||||	agaCTTATTTCAGAGGCTTATTGTTTTCTCTGTa	>hsa_piR_019122|gb|DQ596252|Homo	NM_001166698.1	179	-22.93	2	29	3182	3215	30	0.7	0.7333	||||||||||	| : |||
cccGTATCAAG-T-GGTGGAAC-AAAAGAGACAg	:||| || | || ::||| ||||||||||	tgtTATATCTCTATCCTTTTTGCTTTTCTCTGTg	>hsa_piR_019122|gb|DQ596252|Homo	NM_001167674.2	177	-22.64	2	29	7939	7972	30	0.7	0.8	||||||||||	|| ::|||
cccGTATCAAG-T-GGTGGAAC-AAAAGAGACAg	:||| || | || ::||| ||||||||||	tgtTATATCTCTATCCTTTTTGCTTTTCTCTGTg	>hsa_piR_019122|gb|DQ596252|Homo	NM_001167675.2	177	-22.64	2	29	7846	7879	30	0.7	0.8	||||||||||	|| ::|||
cccgTATCAAGT--GGTGG-AACAAAAGAGACAg	| | |||| || :: || ||||||||||	acagAAAATTCAATCCTTTATTTTTTTCTCTGTa	>hsa_piR_019122|gb|DQ596252|Homo	NM_001171887.2	173	-20.69	2	28	970	1003	29	0.6897	0.7586	||||||||||	|| :: ||
ccCGTATCA-AGTGGTGGAAC--AAAAGAGACAg	|:: | | ||| :|||| ||||||||||	ctGTGAAATATCAAGTTCTTGGCTTTTCTCTGTc	>hsa_piR_019122|gb|DQ596252|Homo	NM_001172811.2	171	-24.88	2	30	4710	4743	31	0.6452	0.7419	||||||||||	:||||
ccCGTATCA-AGTGGTGGAAC--AAAAGAGACAg	|:: | | ||| :|||| ||||||||||	ctGTGAAATATCAAGTTCTTGGCTTTTCTCTGTc	>hsa_piR_019122|gb|DQ596252|Homo	NM_001172813.2	171	-24.88	2	30	4875	4908	31	0.6452	0.7419	||||||||||	:||||
ccCGTATCA-AGTGGTGGAAC--AAAAGAGACAg	|:: | | ||| :|||| ||||||||||	ctGTGAAATATCAAGTTCTTGGCTTTTCTCTGTc	>hsa_piR_019122|gb|DQ596252|Homo	NM_001172814.2	171	-24.88	2	30	4844	4877	31	0.6452	0.7419	||||||||||	:||||
ccCGTATCA-AGTGGTGGAAC--AAAAGAGACAg	|:: | | ||| :|||| ||||||||||	ctGTGAAATATCAAGTTCTTGGCTTTTCTCTGTc	>hsa_piR_019122|gb|DQ596252|Homo	NM_001172815.2	171	-24.88	2	30	4768	4801	31	0.6452	0.7419	||||||||||	:||||
ccCGTATCAAGTGGTGGAAC--AAAAGAGACAg	|| |:| :| ||:||| ||||||||||	caGCTTGGGGGGCAACTTTGATTTTTCTCTGTg	>hsa_piR_019122|gb|DQ596252|Homo	NM_001178040.2	180	-25.09	2	30	1596	1628	30	0.6667	0.7667	||||||||||	| ||:|||
cccGTATCAAG-TGG----TGGAACAAAAGAGACAg	| |:|| | :|| |::|| ||||||||||	accCCTGGTGCTGCCGTTGATTTTTTTTTCTCTGTc	>hsa_piR_019122|gb|DQ596252|Homo	NM_001190.4	170	-24.28	2	29	1491	1526	32	0.625	0.75	||||||||||	|::||
cccGTAT-CAAGT--GGTGGAACAAAAGAGACAg	| || |||:| :|| | ||||||||||	gaaCCTAGGTTTAGGGTACATGTTTTTCTCTGTt	>hsa_piR_019122|gb|DQ596252|Homo	NM_001190977.2	170	-23.56	2	29	3123	3156	30	0.6667	0.7333	||||||||||	:|| |
cccGTAT-CAAGT--GGTGGAACAAAAGAGACAg	| || |||:| :|| | ||||||||||	gaaCCTAGGTTTAGGGTACATGTTTTTCTCTGTt	>hsa_piR_019122|gb|DQ596252|Homo	NM_001190979.2	170	-23.56	2	29	3321	3354	30	0.6667	0.7333	||||||||||	:|| |
cccGTATCAAGTG-GTGGAACAAAAGAGACAg	|||| ||| | :||| ||||||||||	ataCATA-CACACTCTTCTT-TTTTCTCTGTa	>hsa_piR_019122|gb|DQ596252|Homo	NM_001193451.2	175	-23.9	2	29	4085	4114	28	0.75	0.7857	||||||||||	|| | :|||
cccgtatCAAGTGGTGGAACAAAAGAGACAg	||| ||:: ||||||||||||	cgatgctGTTAACTGGGATGTTTTCTCTGTt	>hsa_piR_019122|gb|DQ596252|Homo	NM_001195081.2	180	-24.46	2	25	563	593	23	0.7391	0.8261	||||||||||	||:: ||
cccGTATCAAGTGGTGG-AACAAAAGAGACAg	|| || :|||:|: | ||||||||||	aatCAAAGACTACCGCTGATTTTTTCTCTGTt	>hsa_piR_019122|gb|DQ596252|Homo	NM_001195190.3	179	-27.11	2	29	191	222	28	0.6786	0.7857	||||||||||	|||:|: |
cccgtatcAAGTGGTGGAACAAAAGAGACAg	||| |: :|| ||||||||||	ttactcttTTCTCTTTCTCTTTTTCTCTGTc	>hsa_piR_019122|gb|DQ596252|Homo	NM_001198625.2	175	-21.8	2	24	5499	5529	22	0.7273	0.8182	||||||||||	| |: :||
cccgtatcAAGTGGTGGAACAAAAGAGACAg	||| |: :|| ||||||||||	ttactcttTTCTCTTTCTCTTTTTCTCTGTc	>hsa_piR_019122|gb|DQ596252|Homo	NM_001198626.1	175	-21.8	2	24	5533	5563	22	0.7273	0.8182	||||||||||	| |: :||
cccgtatcAAGTGGTGGAACAAAAGAGACAg	||| |: :|| ||||||||||	ttactcttTTCTCTTTCTCTTTTTCTCTGTc	>hsa_piR_019122|gb|DQ596252|Homo	NM_001198627.1	175	-21.8	2	24	5593	5623	22	0.7273	0.8182	||||||||||	| |: :||
cccgtatcAAGTGGTGGAACAAAAGAGACAg	||| |: :|| ||||||||||	ttactcttTTCTCTTTCTCTTTTTCTCTGTc	>hsa_piR_019122|gb|DQ596252|Homo	NM_001198628.1	175	-21.8	2	24	5190	5220	22	0.7273	0.8182	||||||||||	| |: :||
cccgtatcAAGTGGTGGAACAAAAGAGACAg	||| |: :|| ||||||||||	ttactcttTTCTCTTTCTCTTTTTCTCTGTc	>hsa_piR_019122|gb|DQ596252|Homo	NM_001198629.2	175	-21.8	2	24	5284	5314	22	0.7273	0.8182	||||||||||	| |: :||
cccgtatcAAGTGGTGGAACAAAAGAGACAg	||| |: :|| ||||||||||	ttactcttTTCTCTTTCTCTTTTTCTCTGTc	>hsa_piR_019122|gb|DQ596252|Homo	NM_001198630.2	175	-21.8	2	24	5344	5374	22	0.7273	0.8182	||||||||||	| |: :||
cccgtatcAAGTGGTGGAACAAAAGAGACAg	||| |: :|| ||||||||||	ttactcttTTCTCTTTCTCTTTTTCTCTGTc	>hsa_piR_019122|gb|DQ596252|Homo	NM_001198631.1	175	-21.8	2	24	5389	5419	22	0.7273	0.8182	||||||||||	| |: :||
cccgtatcAAGTGGTGGAACAAAAGAGACAg	||| |: :|| ||||||||||	ttactcttTTCTCTTTCTCTTTTTCTCTGTc	>hsa_piR_019122|gb|DQ596252|Homo	NM_001198632.1	175	-21.8	2	24	5307	5337	22	0.7273	0.8182	||||||||||	| |: :||
cccgtatcAAGTGGTGGAACAAAAGAGACAg	||| |: :|| ||||||||||	ttactcttTTCTCTTTCTCTTTTTCTCTGTc	>hsa_piR_019122|gb|DQ596252|Homo	NM_001198633.1	175	-21.8	2	24	5278	5308	22	0.7273	0.8182	||||||||||	| |: :||
cccgtatcAAGTGGTGGAACAAAAGAGACAg	||| |: :|| ||||||||||	ttactcttTTCTCTTTCTCTTTTTCTCTGTc	>hsa_piR_019122|gb|DQ596252|Homo	NM_001198634.2	175	-21.8	2	24	5040	5070	22	0.7273	0.8182	||||||||||	| |: :||
cccgtatcAAGTGGTGGAACAAAAGAGACAg	||| |: :|| ||||||||||	ttactcttTTCTCTTTCTCTTTTTCTCTGTc	>hsa_piR_019122|gb|DQ596252|Homo	NM_001198679.1	175	-21.8	2	24	5360	5390	22	0.7273	0.8182	||||||||||	| |: :||
ccCGTATCA-AGTGGTGGAA--CAAAAGAGACAg	|: |||| |: |::|:|| ||||||||||	caGTTTAGTCTTTCTGCTTTCACTTTTCTCTGTg	>hsa_piR_019122|gb|DQ596252|Homo	NM_001201.5	179	-20.29	2	30	5356	5389	31	0.6452	0.8065	||||||||||	|::|:||
ccCGTATCAAGT-GGTGGAACAAAAGAGACAg	||| | ||:| || | | ||||||||||	ggGCAAATTTTAGACAAC-TATTTTCTCTGTa	>hsa_piR_019122|gb|DQ596252|Homo	NM_001202554.2	178	-23.99	2	30	2362	2392	29	0.7241	0.7586	||||||||||	| || | |
cccGTATCAAGTGGTGGAACAAAAGAGACAg	|||: |:|:| | | |||||||||||	tctCATGTATTATC-CATGGTTTTCTCTGTt	>hsa_piR_019122|gb|DQ596252|Homo	NM_001204458.3	182	-25.34	2	29	2906	2935	27	0.7037	0.8148	||||||||||	:|:| | | |
cccGTATCAAGTGGTGGAACAAAAGAGACAg	|||: |:|:| | | |||||||||||	tctCATGTATTATC-CATGGTTTTCTCTGTt	>hsa_piR_019122|gb|DQ596252|Homo	NM_001204459.1	182	-25.34	2	29	3001	3030	27	0.7037	0.8148	||||||||||	:|:| | | |
ccCGTATCAAGTGGTGGAA--CAAAAGAGACAg	|| || |||| ||:|| |||||||||||	aaGC-TA-TTCA-GACTTTGAGTTTTCTCTGTg	>hsa_piR_019122|gb|DQ596252|Homo	NM_001243202.2	178	-21.75	2	30	2008	2037	30	0.7667	0.8	||||||||||	||:|| |
ccCGTATCAAGTGGTGGAA--CAAAAGAGACAg	|| || |||| ||:|| |||||||||||	aaGC-TA-TTCA-GACTTTGAGTTTTCTCTGTg	>hsa_piR_019122|gb|DQ596252|Homo	NM_001243203.2	178	-21.75	2	30	1949	1978	30	0.7667	0.8	||||||||||	||:|| |
cccgTAT-CAAGTGGT---GGA---ACAAAAGAGACAg	||| | ||||| ||| ||||||||||||	tctgATATCTCCACCAAAGCCTTGATGTTTTCTCTGTa	>hsa_piR_019122|gb|DQ596252|Homo	NM_001244682.2	176	-27.25	2	28	1828	1865	33	0.7273	0.7273	||||||||||	||| ||
ccCGTATCAAGTGGTGGA-AC-AAAAGAGACAg	||:| || |: ::||| || ||||||||||	gcGCGT-GTGCG-TGCCTATGCTTTTCTCTGTg	>hsa_piR_019122|gb|DQ596252|Homo	NM_001244889.2	175	-23.43	2	30	6225	6255	30	0.7	0.8333	||||||||||	::||| ||
cccgtatcaagTGGTGGAACAAAAGAGACAg	|:||:| ||||||||||||	gattgggagaaATCATCCTGTTTTCTCTGTg	>hsa_piR_019122|gb|DQ596252|Homo	NM_001251825.2	184	-29.8	2	21	3807	3837	19	0.8421	0.9474	||||||||||	|:||:| ||
cccgTATCAAGTGGTGGAACAAAAGAGACAg	:|||||:: ||:| ||||||||||	ttaaGTAGTTTGACATC--CTTTTCTCTGTt	>hsa_piR_019122|gb|DQ596252|Homo	NM_001256.6	180	-25.25	2	28	4906	4934	26	0.6923	0.8462	||||||||||	:: ||:|
ccCGT-ATCAAGTGGTGGAAC-AAAAGAGACAg	|:| | |||:::: :||| ||||||||||	gtGTATTTGTTTGTTTGTTTGTTTTTCTCTGTg	>hsa_piR_019122|gb|DQ596252|Homo	NM_001256126.2	179	-23.76	2	30	2076	2108	30	0.6333	0.8333	||||||||||	::: :|||
cccGTATCAAG-T-GGTGGAAC-AAAAGAGACAg	:||| || | || ::||| ||||||||||	tgtTATATCTCTATCCTTTTTGCTTTTCTCTGTg	>hsa_piR_019122|gb|DQ596252|Homo	NM_001256502.2	177	-22.64	2	29	7936	7969	30	0.7	0.8	||||||||||	|| ::|||
cccGTATCAAG-T-GGTGGAAC-AAAAGAGACAg	:||| || | || ::||| ||||||||||	tgtTATATCTCTATCCTTTTTGCTTTTCTCTGTg	>hsa_piR_019122|gb|DQ596252|Homo	NM_001256503.2	177	-22.64	2	29	7786	7819	30	0.7	0.8	||||||||||	|| ::|||
cccGTATCAAG-T-GGTGGAAC-AAAAGAGACAg	:||| || | || ::||| ||||||||||	tgtTATATCTCTATCCTTTTTGCTTTTCTCTGTg	>hsa_piR_019122|gb|DQ596252|Homo	NM_001256504.2	177	-22.64	2	29	7843	7876	30	0.7	0.8	||||||||||	|| ::|||
cccGTATCAAG-T-GGTGGAAC-AAAAGAGACAg	:||| || | || ::||| ||||||||||	tgtTATATCTCTATCCTTTTTGCTTTTCTCTGTg	>hsa_piR_019122|gb|DQ596252|Homo	NM_001256505.2	177	-22.64	2	29	7816	7849	30	0.7	0.8	||||||||||	|| ::|||
cccgtatcAAGTGGTGGAACAAAAGAGACAg	|||| ||||| ||||||||||	tacgccccTTCA--ACCTT-TTTTCTCTGTc	>hsa_piR_019122|gb|DQ596252|Homo	NM_001256856.1	178	-27.38	2	24	2555	2582	22	0.8636	0.8636	||||||||||	|| |||||
cccgTATCAAGTGGTGGAACAAAAGAGACAg	||| | | :|||||||||||||||	ggagATACGT-AAAGCCTTGTTTTCTCTGTg	>hsa_piR_019122|gb|DQ596252|Homo	NM_001260494.1	185	-29.39	2	28	3276	3305	26	0.7692	0.8077	||||||||||	| :|||||
ccCGTATCAAGTGGTGGAAC--AAAAGAGACAg	||| ||| | :|:||| ||||||||||	aaGCAAAGT--A--GCTTTGAATTTTCTCTGTa	>hsa_piR_019122|gb|DQ596252|Homo	NM_001282725.2	170	-23.1	2	30	2095	2123	30	0.7	0.7667	||||||||||	:|:|||
cccGTATCAAGTGGTGGAAC--AAAAGAGACAg	||||| | :|:||| ||||||||||	tctCATAGAT----GCTTTGCATTTTCTCTGTg	>hsa_piR_019122|gb|DQ596252|Homo	NM_001283018.1	170	-21.93	2	29	1381	1409	29	0.6897	0.7586	||||||||||	:|:|||
cccGTATCAAGTGGTGGAAC--AAAAGAGACAg	||||| | :|:||| ||||||||||	tctCATAGAT----GCTTTGCATTTTCTCTGTg	>hsa_piR_019122|gb|DQ596252|Homo	NM_001283020.1	170	-21.93	2	29	1252	1280	29	0.6897	0.7586	||||||||||	:|:|||
cccGTATCAAGTGGTGGAAC--AAAAGAGACAg	||||| | :|:||| ||||||||||	tctCATAGAT----GCTTTGCATTTTCTCTGTg	>hsa_piR_019122|gb|DQ596252|Homo	NM_001283026.1	170	-21.93	2	29	1322	1350	29	0.6897	0.7586	||||||||||	:|:|||
cccGTATCAAG-TGG----TGGAACAAAAGAGACAg	| |:|| | :|| |::|| ||||||||||	accCCTGGTGCTGCCGTTGATTTTTTTTTCTCTGTc	>hsa_piR_019122|gb|DQ596252|Homo	NM_001284325.2	170	-24.28	2	29	1972	2007	32	0.625	0.75	||||||||||	|::||
ccCGTATCA-AGTGGTGGAACAAAAGAGACAg	|:||: | |::::: ||| ||||||||||	aaGTATGTTATTGTTGACTTATTTTCTCTGTg	>hsa_piR_019122|gb|DQ596252|Homo	NM_001286233.2	184	-20.98	2	30	3827	3858	29	0.6207	0.8621	||||||||||	::::: |||
ccCGTATCA-AGTGGTGGAACAAAAGAGACAg	|:||: | |::::: ||| ||||||||||	aaGTATGTTATTGTTGACTTATTTTCTCTGTg	>hsa_piR_019122|gb|DQ596252|Homo	NM_001286234.2	184	-20.98	2	30	3073	3104	29	0.6207	0.8621	||||||||||	::::: |||
ccCGTATCA-AGTGGTGGAACAAAAGAGACAg	|:||: | |::::: ||| ||||||||||	aaGTATGTTATTGTTGACTTATTTTCTCTGTg	>hsa_piR_019122|gb|DQ596252|Homo	NM_001286235.2	184	-20.98	2	30	3371	3402	29	0.6207	0.8621	||||||||||	::::: |||
ccCGTATCA-AGTGGTGGAACAAAAGAGACAg	|:||: | |::::: ||| ||||||||||	aaGTATGTTATTGTTGACTTATTTTCTCTGTg	>hsa_piR_019122|gb|DQ596252|Homo	NM_001286236.2	184	-20.98	2	30	2912	2943	29	0.6207	0.8621	||||||||||	::::: |||
ccCGTATCA-AGTGGTGGAACAAAAGAGACAg	|:||: | |::::: ||| ||||||||||	aaGTATGTTATTGTTGACTTATTTTCTCTGTg	>hsa_piR_019122|gb|DQ596252|Homo	NM_001286237.2	184	-20.98	2	30	3090	3121	29	0.6207	0.8621	||||||||||	::::: |||
cccGT-ATCAAGTGGTGGAACAAAAGAGACAg	|| || | :::||||| ||||||||||	cttCACTATATAGTTACCTT-TTTTCTCTGTt	>hsa_piR_019122|gb|DQ596252|Homo	NM_001286259.1	181	-26.49	2	29	5238	5268	28	0.7143	0.8214	||||||||||	:::|||||
cccgtatcAAGTGGTGGAACAAAAGAGACAg	||:|:| :: | ||||||||||	ccattcgtTTTATCCTTCTCTTTTCTCTGTt	>hsa_piR_019122|gb|DQ596252|Homo	NM_001286408.2	175	-22.33	2	24	2515	2545	22	0.6818	0.8636	||||||||||	:|:| :: |
cccgtatcAAGTGGTGGAACAAAAGAGACAg	||:|:| :: | ||||||||||	ccattcgtTTTATCCTTCTCTTTTCTCTGTt	>hsa_piR_019122|gb|DQ596252|Homo	NM_001286409.2	175	-22.33	2	24	1978	2008	22	0.6818	0.8636	||||||||||	:|:| :: |
ccCGTATCAAGTGGTG--GAAC--AAAAGAGACAg	|| | ||| |::| |||| ||||||||||	atGCTGATTTCTCTGCCTCTTGATTTTTCTCTGTg	>hsa_piR_019122|gb|DQ596252|Homo	NM_001291858.2	179	-21.26	2	30	9214	9248	32	0.6875	0.75	||||||||||	:| ||||
cccgTATCAAGT---GGTG-GAACAAAAGAGACAg	||| ||:| ||| :|| ||||||||||	gaaaATAATTTAAAGACACTTTTTTTTTCTCTGTg	>hsa_piR_019122|gb|DQ596252|Homo	NM_001291858.2	177	-20.52	2	28	10856	10890	30	0.7	0.7667	||||||||||	||| :||
cccgTATCAAGTGGTGGAACAAAAGAGACAg	:|||||:: ||:| ||||||||||	ttaaGTAGTTTGACATC--CTTTTCTCTGTt	>hsa_piR_019122|gb|DQ596252|Homo	NM_001293089.3	180	-25.25	2	28	4903	4931	26	0.6923	0.8462	||||||||||	:: ||:|
cccgTATCAAGTGGTGGAACAAAAGAGACAg	:|||||:: ||:| ||||||||||	ttaaGTAGTTTGACATC--CTTTTCTCTGTt	>hsa_piR_019122|gb|DQ596252|Homo	NM_001293091.3	180	-25.25	2	28	4758	4786	26	0.6923	0.8462	||||||||||	:: ||:|
cccGTATCAAGTGGT-GGAACAAAAGAGACAg	||||| || || : |||||||||||||	tttCATAG--CAACAGTATTGTTTTCTCTGTt	>hsa_piR_019122|gb|DQ596252|Homo	NM_001293640.2	188	-28.32	2	29	5151	5180	28	0.7857	0.8214	||||||||||	| || : |||
cccGTATCAAGTGGTGGAACAAAAGAGACAg	|| || | |: | | |||||||||||	ggaCACAGAT-ATAAAATGGTTTTCTCTGTt	>hsa_piR_019122|gb|DQ596252|Homo	NM_001294343.2	174	-20.69	2	29	1142	1171	27	0.7037	0.7407	||||||||||	|: | | |
cccGTATCAAGTGGTGGAACAAAAGAGACAg	|| || | |: | | |||||||||||	ggaCACAGAT-ATAAAATGGTTTTCTCTGTt	>hsa_piR_019122|gb|DQ596252|Homo	NM_001294344.2	174	-20.69	2	29	1142	1171	27	0.7037	0.7407	||||||||||	|: | | |
cccgtaTCAAGTGGTGGAACAAAAGAGACAg	| ||: |::|: ||||||||||||	cttgccATTTTCCTGCTCTGTTTTCTCTGTg	>hsa_piR_019122|gb|DQ596252|Homo	NM_001297744.3	185	-25.8	2	26	2636	2666	24	0.7083	0.875	||||||||||	: |::|: ||
cccgtaTCAAGTGGTGGAACAAAAGAGACAg	| ||: |::|: ||||||||||||	cttgccATTTTCCTGCTCTGTTTTCTCTGTg	>hsa_piR_019122|gb|DQ596252|Homo	NM_001297745.3	185	-25.8	2	26	2794	2824	24	0.7083	0.875	||||||||||	: |::|: ||
cccgtATCA-AGTGGTGGAACAAAAGAGACAg	|| | |: ::: :|||||||||||||	tttatTACTCTTTTTGGTTTGTTTTCTCTGTa	>hsa_piR_019122|gb|DQ596252|Homo	NM_001301043.2	177	-23.28	2	27	8048	8079	26	0.6538	0.8462	||||||||||	: ::: :|||
cccgtATCA-AGTGGTGGAACAAAAGAGACAg	|| | |: ::: :|||||||||||||	tttatTACTCTTTTTGGTTTGTTTTCTCTGTa	>hsa_piR_019122|gb|DQ596252|Homo	NM_001301044.2	177	-23.28	2	27	7994	8025	26	0.6538	0.8462	||||||||||	: ::: :|||
cccgtATCA-AGTGGTGGAACAAAAGAGACAg	|| | |: ::: :|||||||||||||	tttatTACTCTTTTTGGTTTGTTTTCTCTGTa	>hsa_piR_019122|gb|DQ596252|Homo	NM_001301045.2	177	-23.28	2	27	7964	7995	26	0.6538	0.8462	||||||||||	: ::: :|||
cccgtatcAAGTGGT--GGAACAAAAGAGACAg	||| :|| : || ||||||||||	actgagctTTCCTCAGGTATTTTTTTCTCTGTc	>hsa_piR_019122|gb|DQ596252|Homo	NM_001301085.2	170	-24.89	2	24	5252	5284	24	0.7083	0.7917	||||||||||	:|| : ||
ccCGTATCAAGTGGTGGAACAAAAGAGACAg	|| ||||| :: |:|| ||||||||||	gtGC-TAGTT--TTTCTTTTTTTTCTCTGTg	>hsa_piR_019122|gb|DQ596252|Homo	NM_001304263.1	180	-22.49	2	30	2556	2583	28	0.7143	0.8214	||||||||||	:: |:||
ccCGTATCAAGTGGTGGAACAAAAGAGACAg	|| ||||| :: |:|| ||||||||||	gtGC-TAGTT--TTTCTTTTTTTTCTCTGTg	>hsa_piR_019122|gb|DQ596252|Homo	NM_001304264.1	180	-22.49	2	30	2672	2699	28	0.7143	0.8214	||||||||||	:: |:||
ccCGTATCAAGTG-GTGGAAC--AAAAGAGACAg	| :|| ||:|: : | ||| ||||||||||	ttGGGTATTTTATGTTCATTGGTTTTTCTCTGTg	>hsa_piR_019122|gb|DQ596252|Homo	NM_001304526.2	175	-27.05	2	30	1536	1569	31	0.6452	0.7742	||||||||||	: | |||
cccgTATCAAGTGGTGGAACAAAAGAGACAg	:||| | ||||||||||||||||	tgagGTAGAGAAGAACCTTGTTTTCTCTGTt	>hsa_piR_019122|gb|DQ596252|Homo	NM_001305018.1	191	-33.6	2	28	1577	1607	26	0.7692	0.8077	||||||||||	| ||||||
cccgTATCAAGTGGTGGAACAAAAGAGACAg	:||| | ||||||||||||||||	tgagGTAGAGAAGAACCTTGTTTTCTCTGTt	>hsa_piR_019122|gb|DQ596252|Homo	NM_001305019.1	191	-33.6	2	28	1574	1604	26	0.7692	0.8077	||||||||||	| ||||||
cccgTATCAAGTGGTGGAACAAAAGAGACAg	:||| | ||||||||||||||||	tgagGTAGAGAAGAACCTTGTTTTCTCTGTt	>hsa_piR_019122|gb|DQ596252|Homo	NM_001305020.1	191	-33.6	2	28	1714	1744	26	0.7692	0.8077	||||||||||	| ||||||
cccgtaTCAAGTGGTGGAACAAAAGAGACAg	||||: :: | | ||||||||||	cagggaAGTTTTTTCCACTCTTTTCTCTGTg	>hsa_piR_019122|gb|DQ596252|Homo	NM_001306089.2	173	-29.06	2	26	6063	6093	24	0.6667	0.7917	||||||||||	: :: | |
ccCGTATCAAGTGGTGGAACAAAAGAGACAg	||| || || | :|| |||||||||||	agGCACAG-CCAAC-TCTGGTTTTCTCTGTg	>hsa_piR_019122|gb|DQ596252|Homo	NM_001309192.2	181	-27.41	2	30	5063	5091	28	0.75	0.7857	||||||||||	|| | :|| |
ccCGTATCAAGTGGTGGAACAAAAGAGACAg	||| || || | :|| |||||||||||	agGCACAG-CCAAC-TCTGGTTTTCTCTGTg	>hsa_piR_019122|gb|DQ596252|Homo	NM_001309193.2	181	-27.41	2	30	5144	5172	28	0.75	0.7857	||||||||||	|| | :|| |
cccgtatcaAGTGGTGGA--ACAAAAGAGACAg	||:|| ||| | ||||||||||	ccaccatccTCGCCCCCTCCTCTTTTCTCTGTc	>hsa_piR_019122|gb|DQ596252|Homo	NM_001318245.2	177	-28.82	2	23	279	311	23	0.7826	0.8261	||||||||||	|| ||| |
cccGTAT-CAAGT--GGTGGAACAAAAGAGACAg	| || |||:| :|| | ||||||||||	gaaCCTAGGTTTAGGGTACATGTTTTTCTCTGTt	>hsa_piR_019122|gb|DQ596252|Homo	NM_001320080.1	170	-23.56	2	29	3349	3382	30	0.6667	0.7333	||||||||||	:|| |
cccGTATCAAGTGGTGGAAC--AAAAGAGACAg	:| | | || : ||| | ||||||||||	atcTAAAATCCAATCCCTCGGTTTTTCTCTGTc	>hsa_piR_019122|gb|DQ596252|Homo	NM_001320795.1	171	-23.08	2	29	691	723	29	0.6552	0.7241	||||||||||	: ||| |
cccgtatcAAGTGGTGGAACAAAAGAGACAg	||| |: :: ||||||||||||	tctctcttTTCCCTTTTATGTTTTCTCTGTt	>hsa_piR_019122|gb|DQ596252|Homo	NM_001321080.2	179	-23.12	2	24	3024	3054	22	0.7273	0.8636	||||||||||	| |: :: ||
cccgtatcAAGTGGTGGAACAAAAGAGACAg	||| |: :: ||||||||||||	tctctcttTTCCCTTTTATGTTTTCTCTGTt	>hsa_piR_019122|gb|DQ596252|Homo	NM_001321083.2	179	-23.12	2	24	2971	3001	22	0.7273	0.8636	||||||||||	| |: :: ||
cccgtatcAAGTGGTGGAACAAAAGAGACAg	||| |: :: ||||||||||||	tctctcttTTCCCTTTTATGTTTTCTCTGTt	>hsa_piR_019122|gb|DQ596252|Homo	NM_001321084.2	179	-23.12	2	24	2888	2918	22	0.7273	0.8636	||||||||||	| |: :: ||
cccgtatcAAGTGGTGGAACAAAAGAGACAg	||: ||| : ||||||||||||	tttattttTTTTCCAGTCTGTTTTCTCTGTg	>hsa_piR_019122|gb|DQ596252|Homo	NM_001321995.1	183	-22.39	2	24	2180	2210	22	0.7727	0.8636	||||||||||	: ||| : ||
cccgtatcAAGTGGTGGAACAAAAGAGACAg	||: ||| : ||||||||||||	tttattttTTTTCCAGTCTGTTTTCTCTGTg	>hsa_piR_019122|gb|DQ596252|Homo	NM_001321996.2	183	-22.39	2	24	2061	2091	22	0.7727	0.8636	||||||||||	: ||| : ||
cccgtatcAAGTGGTGGAACAAAAGAGACAg	||: ||| : ||||||||||||	tttattttTTTTCCAGTCTGTTTTCTCTGTg	>hsa_piR_019122|gb|DQ596252|Homo	NM_001321997.1	183	-22.39	2	24	2101	2131	22	0.7727	0.8636	||||||||||	: ||| : ||
cccGTATCAAGTGGTGGAA---CAAAAGAGACAg	|| ||| :: ||::|| |||||||||||	accCA-AGTCTGGCATTTTTTGGTTTTCTCTGTg	>hsa_piR_019122|gb|DQ596252|Homo	NM_001322814.2	177	-24.06	2	29	12511	12543	30	0.6667	0.8	||||||||||	||::|| |
cccGTATCAAGTGGTGGAA---CAAAAGAGACAg	|| ||| :: ||::|| |||||||||||	accCA-AGTCTGGCATTTTTTGGTTTTCTCTGTg	>hsa_piR_019122|gb|DQ596252|Homo	NM_001322815.2	177	-24.06	2	29	12448	12480	30	0.6667	0.8	||||||||||	||::|| |
cccGTATCAAGTGGTGGAA---CAAAAGAGACAg	|| ||| :: ||::|| |||||||||||	accCA-AGTCTGGCATTTTTTGGTTTTCTCTGTg	>hsa_piR_019122|gb|DQ596252|Homo	NM_001322819.2	177	-24.06	2	29	12650	12682	30	0.6667	0.8	||||||||||	||::|| |
cccGTATCAAGTGGTGGAA---CAAAAGAGACAg	|| ||| :: ||::|| |||||||||||	accCA-AGTCTGGCATTTTTTGGTTTTCTCTGTg	>hsa_piR_019122|gb|DQ596252|Homo	NM_001322820.2	177	-24.06	2	29	12630	12662	30	0.6667	0.8	||||||||||	||::|| |
cccgtATCAAGTGGTGGA-ACAAAAGAGACAg	|| |||| |:|| ||||||||||	aaagtTAATTCA--ATCTAATTTTTCTCTGTg	>hsa_piR_019122|gb|DQ596252|Homo	NM_001329597.2	170	-20.22	2	27	713	742	26	0.7308	0.7692	||||||||||	| |:||
cccGTATC-AAGTGGTGGAACAAAAGAGACAg	:|| | ||:|:|| | | ||||||||||	caaTATTGCTTTATCAGCATCTTTTCTCTGTa	>hsa_piR_019122|gb|DQ596252|Homo	NM_001330145.2	187	-22.29	2	29	1769	1800	28	0.7143	0.8214	||||||||||	:|:|| | |
cccGTATC-AAGTGGTGGAACAAAAGAGACAg	:|| | ||:|:|| | | ||||||||||	caaTATTGCTTTATCAGCATCTTTTCTCTGTa	>hsa_piR_019122|gb|DQ596252|Homo	NM_001330146.2	187	-22.29	2	29	1721	1752	28	0.7143	0.8214	||||||||||	:|:|| | |
cccGTATC-AAGTGGTGGAACAAAAGAGACAg	:|| | ||:|:|| | | ||||||||||	caaTATTGCTTTATCAGCATCTTTTCTCTGTa	>hsa_piR_019122|gb|DQ596252|Homo	NM_001330147.2	187	-22.29	2	29	1856	1887	28	0.7143	0.8214	||||||||||	:|:|| | |
cccgtaTCAAG-TGGTGGAACAAAAGAGACAg	||| | |:||: | ||||||||||	ttttgaAGTGCAATCATATGTTTTTCTCTGTt	>hsa_piR_019122|gb|DQ596252|Homo	NM_001330450.2	176	-22.98	2	26	2992	3023	25	0.72	0.8	||||||||||	|:||: |
cccGTATCAAGT---GGTGGAACAAAAGAGACAg	| || |||| | : |||||||||||||	agaCTTATTTCAGAGGCTTATTGTTTTCTCTGTa	>hsa_piR_019122|gb|DQ596252|Homo	NM_001347840.1	179	-22.93	2	29	3016	3049	30	0.7	0.7333	||||||||||	| : |||
cccGTATCAAGT---GGTGGAACAAAAGAGACAg	| || |||| | : |||||||||||||	agaCTTATTTCAGAGGCTTATTGTTTTCTCTGTa	>hsa_piR_019122|gb|DQ596252|Homo	NM_001347842.1	179	-22.93	2	29	3013	3046	30	0.7	0.7333	||||||||||	| : |||
cccGTATCAAGT---GGTGGAACAAAAGAGACAg	| || |||| | : |||||||||||||	agaCTTATTTCAGAGGCTTATTGTTTTCTCTGTa	>hsa_piR_019122|gb|DQ596252|Homo	NM_001347843.1	179	-22.93	2	29	3151	3184	30	0.7	0.7333	||||||||||	| : |||
cccGTATCAAGT---GGTGGAACAAAAGAGACAg	| || |||| | : |||||||||||||	agaCTTATTTCAGAGGCTTATTGTTTTCTCTGTa	>hsa_piR_019122|gb|DQ596252|Homo	NM_001347844.1	179	-22.93	2	29	3353	3386	30	0.7	0.7333	||||||||||	| : |||
cccGTATCAAGT---GGTGGAACAAAAGAGACAg	| || |||| | : |||||||||||||	agaCTTATTTCAGAGGCTTATTGTTTTCTCTGTa	>hsa_piR_019122|gb|DQ596252|Homo	NM_001347845.1	179	-22.93	2	29	2974	3007	30	0.7	0.7333	||||||||||	| : |||
cccGTATCAAGT---GGTGGAACAAAAGAGACAg	| || |||| | : |||||||||||||	agaCTTATTTCAGAGGCTTATTGTTTTCTCTGTa	>hsa_piR_019122|gb|DQ596252|Homo	NM_001347847.1	179	-22.93	2	29	3356	3389	30	0.7	0.7333	||||||||||	| : |||
cccGTATCAAGT---GGTGGAACAAAAGAGACAg	| || |||| | : |||||||||||||	agaCTTATTTCAGAGGCTTATTGTTTTCTCTGTa	>hsa_piR_019122|gb|DQ596252|Homo	NM_001347848.1	179	-22.93	2	29	3357	3390	30	0.7	0.7333	||||||||||	| : |||
cccGTATCAAGT---GGTGGAACAAAAGAGACAg	| || |||| | : |||||||||||||	agaCTTATTTCAGAGGCTTATTGTTTTCTCTGTa	>hsa_piR_019122|gb|DQ596252|Homo	NM_001347850.1	179	-22.93	2	29	3186	3219	30	0.7	0.7333	||||||||||	| : |||
cccgtATCAAGTGGTGGAACAAAAGAGACAg	|| || |:| | |||||||||||	tttacTA-TTAATCCCAGAGTTTTCTCTGTa	>hsa_piR_019122|gb|DQ596252|Homo	NM_001347943.2	172	-20.11	2	27	4515	4544	25	0.72	0.76	||||||||||	|:| | |
cccgtATCAAGTGGTGGAACAAAAGAGACAg	|| || |:| | |||||||||||	tttacTA-TTAATCCCAGAGTTTTCTCTGTa	>hsa_piR_019122|gb|DQ596252|Homo	NM_001347944.1	172	-20.11	2	27	2921	2950	25	0.72	0.76	||||||||||	|:| | |
cccGTATCAAGTGGTGGAACAAAAGAGACAg	::||| |: || :|| ||||||||||	gtaTGTAGAACG-CAGTTTTTTTTCTCTGTc	>hsa_piR_019122|gb|DQ596252|Homo	NM_001349018.2	178	-25.36	2	29	1992	2021	27	0.6667	0.8148	||||||||||	|: || :||
cccGTATCAAGTGGTGGAACAAAAGAGACAg	::||| |: || :|| ||||||||||	gtaTGTAGAACG-CAGTTTTTTTTCTCTGTc	>hsa_piR_019122|gb|DQ596252|Homo	NM_001349020.2	178	-25.36	2	29	1803	1832	27	0.6667	0.8148	||||||||||	|: || :||
cccGTATCAAGTGGTGGAACAAAAGAGACAg	::||| |: || :|| ||||||||||	gtaTGTAGAACG-CAGTTTTTTTTCTCTGTc	>hsa_piR_019122|gb|DQ596252|Homo	NM_001349022.2	178	-25.36	2	29	1973	2002	27	0.6667	0.8148	||||||||||	|: || :||
cccGTATCAAGTGGTGGAACAAAAGAGACAg	::||| |: || :|| ||||||||||	gtaTGTAGAACG-CAGTTTTTTTTCTCTGTc	>hsa_piR_019122|gb|DQ596252|Homo	NM_001349023.2	178	-25.36	2	29	1817	1846	27	0.6667	0.8148	||||||||||	|: || :||
cccGTATCAAGTGGTGGAACAAAAGAGACAg	::||| |: || :|| ||||||||||	gtaTGTAGAACG-CAGTTTTTTTTCTCTGTc	>hsa_piR_019122|gb|DQ596252|Homo	NM_001349024.2	178	-25.36	2	29	1460	1489	27	0.6667	0.8148	||||||||||	|: || :||
cccGTATCAAGTGGTGGAACAAAAGAGACAg	::||| |: || :|| ||||||||||	gtaTGTAGAACG-CAGTTTTTTTTCTCTGTc	>hsa_piR_019122|gb|DQ596252|Homo	NM_001349025.2	178	-25.36	2	29	1875	1904	27	0.6667	0.8148	||||||||||	|: || :||
cccgtaTCAAGTGGTGGAACAAAAGAGACAg	| ||: |::|: ||||||||||||	cttgccATTTTCCTGCTCTGTTTTCTCTGTg	>hsa_piR_019122|gb|DQ596252|Homo	NM_001349548.2	185	-25.8	2	26	2699	2729	24	0.7083	0.875	||||||||||	: |::|: ||
cccgtaTCAAGTGGTGGAACAAAAGAGACAg	| ||: |::|: ||||||||||||	cttgccATTTTCCTGCTCTGTTTTCTCTGTg	>hsa_piR_019122|gb|DQ596252|Homo	NM_001349549.2	185	-25.8	2	26	2998	3028	24	0.7083	0.875	||||||||||	: |::|: ||
cccgtaTCAAGTGGTGGAACAAAAGAGACAg	| ||: |::|: ||||||||||||	cttgccATTTTCCTGCTCTGTTTTCTCTGTg	>hsa_piR_019122|gb|DQ596252|Homo	NM_001349550.2	185	-25.8	2	26	2793	2823	24	0.7083	0.875	||||||||||	: |::|: ||
cccgtaTCAAGTGGTGGAACAAAAGAGACAg	| ||: |::|: ||||||||||||	cttgccATTTTCCTGCTCTGTTTTCTCTGTg	>hsa_piR_019122|gb|DQ596252|Homo	NM_001349551.2	185	-25.8	2	26	2986	3016	24	0.7083	0.875	||||||||||	: |::|: ||
cccgtaTCAAGTGGTGGAACAAAAGAGACAg	| ||: |::|: ||||||||||||	cttgccATTTTCCTGCTCTGTTTTCTCTGTg	>hsa_piR_019122|gb|DQ596252|Homo	NM_001349552.2	185	-25.8	2	26	2993	3023	24	0.7083	0.875	||||||||||	: |::|: ||
cccgtaTCAAGTGGTGGAACAAAAGAGACAg	| ||: |::|: ||||||||||||	cttgccATTTTCCTGCTCTGTTTTCTCTGTg	>hsa_piR_019122|gb|DQ596252|Homo	NM_001349553.2	185	-25.8	2	26	3070	3100	24	0.7083	0.875	||||||||||	: |::|: ||
cccgtaTCAAGTGGTGGAACAAAAGAGACAg	| ||: |::|: ||||||||||||	cttgccATTTTCCTGCTCTGTTTTCTCTGTg	>hsa_piR_019122|gb|DQ596252|Homo	NM_001349554.2	185	-25.8	2	26	2981	3011	24	0.7083	0.875	||||||||||	: |::|: ||
ccCGTATCAAGTGGTGGAACAAAAGAGACAg	|||| ||:||: : || ||||||||||	ctGCATTTTTTACTTTATT-TTTTCTCTGTt	>hsa_piR_019122|gb|DQ596252|Homo	NM_001350068.2	187	-22.87	2	30	2627	2656	28	0.7143	0.8214	||||||||||	:||: : ||
cccgtatcAAGTGGTGGAACAAAAGAGACAg	||| |: :: ||||||||||||	tctctcttTTCCCTTTTATGTTTTCTCTGTt	>hsa_piR_019122|gb|DQ596252|Homo	NM_001350554.2	179	-23.12	2	24	3082	3112	22	0.7273	0.8636	||||||||||	| |: :: ||
cccgtatcAAGTGGTGGAACAAAAGAGACAg	||| |: :: ||||||||||||	tctctcttTTCCCTTTTATGTTTTCTCTGTt	>hsa_piR_019122|gb|DQ596252|Homo	NM_001350555.2	179	-23.12	2	24	2865	2895	22	0.7273	0.8636	||||||||||	| |: :: ||
cccgtatcAAGTGGTGGAACAAAAGAGACAg	||| |: :: ||||||||||||	tctctcttTTCCCTTTTATGTTTTCTCTGTt	>hsa_piR_019122|gb|DQ596252|Homo	NM_001350556.2	179	-23.12	2	24	3080	3110	22	0.7273	0.8636	||||||||||	| |: :: ||
cccgtatcAAGTGGTGGAACAAAAGAGACAg	||| |: :: ||||||||||||	tctctcttTTCCCTTTTATGTTTTCTCTGTt	>hsa_piR_019122|gb|DQ596252|Homo	NM_001350557.2	179	-23.12	2	24	2997	3027	22	0.7273	0.8636	||||||||||	| |: :: ||
cccgtatcAAGTGGTGGAACAAAAGAGACAg	||| |: :: ||||||||||||	tctctcttTTCCCTTTTATGTTTTCTCTGTt	>hsa_piR_019122|gb|DQ596252|Homo	NM_001350558.2	179	-23.12	2	24	3073	3103	22	0.7273	0.8636	||||||||||	| |: :: ||
cccgtatcAAGTGGTGGAACAAAAGAGACAg	||| |: :: ||||||||||||	tctctcttTTCCCTTTTATGTTTTCTCTGTt	>hsa_piR_019122|gb|DQ596252|Homo	NM_001350559.2	179	-23.12	2	24	2941	2971	22	0.7273	0.8636	||||||||||	| |: :: ||
cccgtatcAAGTGGTGGAACAAAAGAGACAg	||| |: :: ||||||||||||	tctctcttTTCCCTTTTATGTTTTCTCTGTt	>hsa_piR_019122|gb|DQ596252|Homo	NM_001350560.2	179	-23.12	2	24	2948	2978	22	0.7273	0.8636	||||||||||	| |: :: ||
cccgtaTCAAGTGGTGGA----A-CAAAAGAGACAg	| ||:| |||:| | |||||||||||	gttttgATTTTAACACTTAGAGTGGTTTTCTCTGTt	>hsa_piR_019122|gb|DQ596252|Homo	NM_001351060.1	171	-21.31	2	26	2415	2450	29	0.6897	0.7586	||||||||||	|:| | |
cccgtaTCAAGTGGTGGA----A-CAAAAGAGACAg	| ||:| |||:| | |||||||||||	gttttgATTTTAACACTTAGAGTGGTTTTCTCTGTt	>hsa_piR_019122|gb|DQ596252|Homo	NM_001351062.1	171	-21.31	2	26	1642	1677	29	0.6897	0.7586	||||||||||	|:| | |
cccgtaTCAAGTGGTGGA----A-CAAAAGAGACAg	| ||:| |||:| | |||||||||||	gttttgATTTTAACACTTAGAGTGGTTTTCTCTGTt	>hsa_piR_019122|gb|DQ596252|Homo	NM_001351063.2	171	-21.31	2	26	1614	1649	29	0.6897	0.7586	||||||||||	|:| | |
cccgtATCAAGTGGTGGAACAAAAGAGACAg	||| | | |: |||||||||||||	ggatcTAGCTGAACGAATTGTTTTCTCTGTc	>hsa_piR_019122|gb|DQ596252|Homo	NM_001351282.2	186	-28.8	2	27	119	149	25	0.76	0.8	||||||||||	| |: |||
cccgtATCAA--GTGGTGGAACAAAAGAGACAg	|| || :|::| ||| ||||||||||	aaaacTAATTTGTATTA-CTTATTTTCTCTGTa	>hsa_piR_019122|gb|DQ596252|Homo	NM_001351282.2	175	-20.21	2	27	13528	13559	27	0.7037	0.8148	||||||||||	:|::| |||
cccgtATCAAGTGGTGGAACAAAAGAGACAg	||| | | |: |||||||||||||	ggatcTAGCTGAACGAATTGTTTTCTCTGTc	>hsa_piR_019122|gb|DQ596252|Homo	NM_001351283.2	186	-28.8	2	27	119	149	25	0.76	0.8	||||||||||	| |: |||
cccgtATCAA--GTGGTGGAACAAAAGAGACAg	|| || :|::| ||| ||||||||||	aaaacTAATTTGTATTA-CTTATTTTCTCTGTa	>hsa_piR_019122|gb|DQ596252|Homo	NM_001351283.2	175	-20.21	2	27	13544	13575	27	0.7037	0.8148	||||||||||	:|::| |||
cccgtATCAAGTGGTGGAACAAAAGAGACAg	||| | | |: |||||||||||||	ggatcTAGCTGAACGAATTGTTTTCTCTGTc	>hsa_piR_019122|gb|DQ596252|Homo	NM_001351284.2	186	-28.8	2	27	119	149	25	0.76	0.8	||||||||||	| |: |||
cccgtATCAA--GTGGTGGAACAAAAGAGACAg	|| || :|::| ||| ||||||||||	aaaacTAATTTGTATTA-CTTATTTTCTCTGTa	>hsa_piR_019122|gb|DQ596252|Homo	NM_001351284.2	175	-20.21	2	27	13541	13572	27	0.7037	0.8148	||||||||||	:|::| |||
cccgtATCAA--GTGGTGGAACAAAAGAGACAg	|| || :|::| ||| ||||||||||	aaaacTAATTTGTATTA-CTTATTTTCTCTGTa	>hsa_piR_019122|gb|DQ596252|Homo	NM_001351285.2	175	-20.21	2	27	13892	13923	27	0.7037	0.8148	||||||||||	:|::| |||
cccgtATCAA--GTGGTGGAACAAAAGAGACAg	|| || :|::| ||| ||||||||||	aaaacTAATTTGTATTA-CTTATTTTCTCTGTa	>hsa_piR_019122|gb|DQ596252|Homo	NM_001351286.2	175	-20.21	2	27	13827	13858	27	0.7037	0.8148	||||||||||	:|::| |||
cccgtATCAA--GTGGTGGAACAAAAGAGACAg	|| || :|::| ||| ||||||||||	aaaacTAATTTGTATTA-CTTATTTTCTCTGTa	>hsa_piR_019122|gb|DQ596252|Homo	NM_001351287.2	175	-20.21	2	27	13390	13421	27	0.7037	0.8148	||||||||||	:|::| |||
cccgtATCAAGTGGTGGAACAAAAGAGACAg	||| | | |: |||||||||||||	ggatcTAGCTGAACGAATTGTTTTCTCTGTc	>hsa_piR_019122|gb|DQ596252|Homo	NM_001351288.2	186	-28.8	2	27	119	149	25	0.76	0.8	||||||||||	| |: |||
cccgtATCAA--GTGGTGGAACAAAAGAGACAg	|| || :|::| ||| ||||||||||	aaaacTAATTTGTATTA-CTTATTTTCTCTGTa	>hsa_piR_019122|gb|DQ596252|Homo	NM_001351288.2	175	-20.21	2	27	13440	13471	27	0.7037	0.8148	||||||||||	:|::| |||
cccgtATCAAGTGGTGGAACAAAAGAGACAg	||| | | |: |||||||||||||	ggatcTAGCTGAACGAATTGTTTTCTCTGTc	>hsa_piR_019122|gb|DQ596252|Homo	NM_001351289.2	186	-28.8	2	27	119	149	25	0.76	0.8	||||||||||	| |: |||
cccgtATCAA--GTGGTGGAACAAAAGAGACAg	|| || :|::| ||| ||||||||||	aaaacTAATTTGTATTA-CTTATTTTCTCTGTa	>hsa_piR_019122|gb|DQ596252|Homo	NM_001351289.2	175	-20.21	2	27	13536	13567	27	0.7037	0.8148	||||||||||	:|::| |||
cccgtATCAAGTGGTGGAACAAAAGAGACAg	||| | | |: |||||||||||||	ggatcTAGCTGAACGAATTGTTTTCTCTGTc	>hsa_piR_019122|gb|DQ596252|Homo	NM_001351291.2	186	-28.8	2	27	119	149	25	0.76	0.8	||||||||||	| |: |||
cccgtATCAA--GTGGTGGAACAAAAGAGACAg	|| || :|::| ||| ||||||||||	aaaacTAATTTGTATTA-CTTATTTTCTCTGTa	>hsa_piR_019122|gb|DQ596252|Homo	NM_001351291.2	175	-20.21	2	27	14560	14591	27	0.7037	0.8148	||||||||||	:|::| |||
cccGTATC-AAGTGGTGGAACAAAAGAGACAg	:|| | ||:|:|| | | ||||||||||	caaTATTGCTTTATCAGCATCTTTTCTCTGTa	>hsa_piR_019122|gb|DQ596252|Homo	NM_001351361.2	187	-22.29	2	29	1871	1902	28	0.7143	0.8214	||||||||||	:|:|| | |
cccGTATC-AAGTGGTGGAACAAAAGAGACAg	:|| | ||:|:|| | | ||||||||||	caaTATTGCTTTATCAGCATCTTTTCTCTGTa	>hsa_piR_019122|gb|DQ596252|Homo	NM_001351362.2	187	-22.29	2	29	1751	1782	28	0.7143	0.8214	||||||||||	:|:|| | |
cccGTATC-AAGTGGTGGAACAAAAGAGACAg	:|| | ||:|:|| | | ||||||||||	caaTATTGCTTTATCAGCATCTTTTCTCTGTa	>hsa_piR_019122|gb|DQ596252|Homo	NM_001351363.2	187	-22.29	2	29	1601	1632	28	0.7143	0.8214	||||||||||	:|:|| | |
cccGTATC-AAGTGGTGGAACAAAAGAGACAg	:|| | ||:|:|| | | ||||||||||	caaTATTGCTTTATCAGCATCTTTTCTCTGTa	>hsa_piR_019122|gb|DQ596252|Homo	NM_001351364.2	187	-22.29	2	29	1949	1980	28	0.7143	0.8214	||||||||||	:|:|| | |
cccGTATC-AAGTGGTGGAACAAAAGAGACAg	:|| | ||:|:|| | | ||||||||||	caaTATTGCTTTATCAGCATCTTTTCTCTGTa	>hsa_piR_019122|gb|DQ596252|Homo	NM_001351366.2	187	-22.29	2	29	1764	1795	28	0.7143	0.8214	||||||||||	:|:|| | |
cccGTATC-AAGTGGTGGAACAAAAGAGACAg	:|| | ||:|:|| | | ||||||||||	caaTATTGCTTTATCAGCATCTTTTCTCTGTa	>hsa_piR_019122|gb|DQ596252|Homo	NM_001351367.2	187	-22.29	2	29	1644	1675	28	0.7143	0.8214	||||||||||	:|:|| | |
cccgtaTCAAGT--GGTGGAAC-AAAAGAGACAg	| |||| |: ||| | ||||||||||	gaactcAATTCATTCTTCCTGGATTTTCTCTGTt	>hsa_piR_019122|gb|DQ596252|Homo	NM_001351508.2	175	-22.62	2	26	4430	4463	27	0.7407	0.7778	||||||||||	|: ||| |
cccgtaTCAAGT--GGTGGAAC-AAAAGAGACAg	| |||| |: ||| | ||||||||||	gaactcAATTCATTCTTCCTGGATTTTCTCTGTt	>hsa_piR_019122|gb|DQ596252|Homo	NM_001351509.2	175	-22.62	2	26	4406	4439	27	0.7407	0.7778	||||||||||	|: ||| |
cccgtaTCAAGT--GGTGGAAC-AAAAGAGACAg	| |||| |: ||| | ||||||||||	gaactcAATTCATTCTTCCTGGATTTTCTCTGTt	>hsa_piR_019122|gb|DQ596252|Homo	NM_001351510.2	175	-22.62	2	26	4397	4430	27	0.7407	0.7778	||||||||||	|: ||| |
cccgtaTCAAGT--GGTGGAAC-AAAAGAGACAg	| |||| |: ||| | ||||||||||	gaactcAATTCATTCTTCCTGGATTTTCTCTGTt	>hsa_piR_019122|gb|DQ596252|Homo	NM_001351511.1	175	-22.62	2	26	4340	4373	27	0.7407	0.7778	||||||||||	|: ||| |
cccgtaTCAAGT--GGTGGAAC-AAAAGAGACAg	| |||| |: ||| | ||||||||||	gaactcAATTCATTCTTCCTGGATTTTCTCTGTt	>hsa_piR_019122|gb|DQ596252|Homo	NM_001351512.1	175	-22.62	2	26	4313	4346	27	0.7407	0.7778	||||||||||	|: ||| |
cccgtaTCAAGT--GGTGGAAC-AAAAGAGACAg	| |||| |: ||| | ||||||||||	gaactcAATTCATTCTTCCTGGATTTTCTCTGTt	>hsa_piR_019122|gb|DQ596252|Homo	NM_001351513.1	175	-22.62	2	26	4307	4340	27	0.7407	0.7778	||||||||||	|: ||| |
cccgtaTCAAGT--GGTGGAAC-AAAAGAGACAg	| |||| |: ||| | ||||||||||	gaactcAATTCATTCTTCCTGGATTTTCTCTGTt	>hsa_piR_019122|gb|DQ596252|Homo	NM_001351514.2	175	-22.62	2	26	4303	4336	27	0.7407	0.7778	||||||||||	|: ||| |
cccgtaTCAAGT--GGTGGAAC-AAAAGAGACAg	| |||| |: ||| | ||||||||||	gaactcAATTCATTCTTCCTGGATTTTCTCTGTt	>hsa_piR_019122|gb|DQ596252|Homo	NM_001351515.2	175	-22.62	2	26	4519	4552	27	0.7407	0.7778	||||||||||	|: ||| |
cccgtaTCAAGT--GGTGGAAC-AAAAGAGACAg	| |||| |: ||| | ||||||||||	gaactcAATTCATTCTTCCTGGATTTTCTCTGTt	>hsa_piR_019122|gb|DQ596252|Homo	NM_001351517.2	175	-22.62	2	26	4648	4681	27	0.7407	0.7778	||||||||||	|: ||| |
cccgtaTCAAGT--GGTGGAAC-AAAAGAGACAg	| |||| |: ||| | ||||||||||	gaactcAATTCATTCTTCCTGGATTTTCTCTGTt	>hsa_piR_019122|gb|DQ596252|Homo	NM_001351524.2	175	-22.62	2	26	4428	4461	27	0.7407	0.7778	||||||||||	|: ||| |
cccgtaTCAAGT--GGTGGAAC-AAAAGAGACAg	| |||| |: ||| | ||||||||||	gaactcAATTCATTCTTCCTGGATTTTCTCTGTt	>hsa_piR_019122|gb|DQ596252|Homo	NM_001351525.2	175	-22.62	2	26	4466	4499	27	0.7407	0.7778	||||||||||	|: ||| |
ccCGTATCAAGTGGTGGAAC--AAAAGAGACAg	||| ||| | :|:||| ||||||||||	aaGCAAAGT--A--GCTTTGAATTTTCTCTGTa	>hsa_piR_019122|gb|DQ596252|Homo	NM_001352808.2	170	-23.1	2	30	2861	2889	30	0.7	0.7667	||||||||||	:|:|||
ccCGTATCAAGTGGTGGAAC--AAAAGAGACAg	||| ||| | :|:||| ||||||||||	aaGCAAAGT--A--GCTTTGAATTTTCTCTGTa	>hsa_piR_019122|gb|DQ596252|Homo	NM_001352809.2	170	-23.1	2	30	2913	2941	30	0.7	0.7667	||||||||||	:|:|||
ccCGTATCAAGTGGTGGAAC--AAAAGAGACAg	||| ||| | :|:||| ||||||||||	aaGCAAAGT--A--GCTTTGAATTTTCTCTGTa	>hsa_piR_019122|gb|DQ596252|Homo	NM_001352810.2	170	-23.1	2	30	2856	2884	30	0.7	0.7667	||||||||||	:|:|||
ccCGTATCAAGTGGTGGAAC--AAAAGAGACAg	||| ||| | :|:||| ||||||||||	aaGCAAAGT--A--GCTTTGAATTTTCTCTGTa	>hsa_piR_019122|gb|DQ596252|Homo	NM_001352811.2	170	-23.1	2	30	2814	2842	30	0.7	0.7667	||||||||||	:|:|||
ccCGTATCAAGTGGTGGAAC--AAAAGAGACAg	||| ||| | :|:||| ||||||||||	aaGCAAAGT--A--GCTTTGAATTTTCTCTGTa	>hsa_piR_019122|gb|DQ596252|Homo	NM_001352812.2	170	-23.1	2	30	1968	1996	30	0.7	0.7667	||||||||||	:|:|||
ccCGTATCAAGTGGTGGAAC--AAAAGAGACAg	||| ||| | :|:||| ||||||||||	aaGCAAAGT--A--GCTTTGAATTTTCTCTGTa	>hsa_piR_019122|gb|DQ596252|Homo	NM_001352813.1	170	-23.1	2	30	2013	2041	30	0.7	0.7667	||||||||||	:|:|||
ccCGTATCAAGTGGTGGAAC--AAAAGAGACAg	||| ||| | :|:||| ||||||||||	aaGCAAAGT--A--GCTTTGAATTTTCTCTGTa	>hsa_piR_019122|gb|DQ596252|Homo	NM_001352814.2	170	-23.1	2	30	1954	1982	30	0.7	0.7667	||||||||||	:|:|||
ccCGTATCAAGTGGTGGAAC--AAAAGAGACAg	||| ||| | :|:||| ||||||||||	aaGCAAAGT--A--GCTTTGAATTTTCTCTGTa	>hsa_piR_019122|gb|DQ596252|Homo	NM_001352815.1	170	-23.1	2	30	2841	2869	30	0.7	0.7667	||||||||||	:|:|||
ccCGTATCAAGTGGTGGAAC--AAAAGAGACAg	||| ||| | :|:||| ||||||||||	aaGCAAAGT--A--GCTTTGAATTTTCTCTGTa	>hsa_piR_019122|gb|DQ596252|Homo	NM_001352816.2	170	-23.1	2	30	2632	2660	30	0.7	0.7667	||||||||||	:|:|||
ccCGTATCAAGTGGTGGAAC--AAAAGAGACAg	||| ||| | :|:||| ||||||||||	aaGCAAAGT--A--GCTTTGAATTTTCTCTGTa	>hsa_piR_019122|gb|DQ596252|Homo	NM_001352817.1	170	-23.1	2	30	2466	2494	30	0.7	0.7667	||||||||||	:|:|||
cccgTATCAAGTGGTGGAACAAAAGAGACAg	:|||||:: ||:| ||||||||||	ttaaGTAGTTTGACATC--CTTTTCTCTGTt	>hsa_piR_019122|gb|DQ596252|Homo	NM_001353035.2	180	-25.25	2	28	4842	4870	26	0.6923	0.8462	||||||||||	:: ||:|
cccgTATCAAGTGGTGGAACAAAAGAGACAg	:|||||:: ||:| ||||||||||	ttaaGTAGTTTGACATC--CTTTTCTCTGTt	>hsa_piR_019122|gb|DQ596252|Homo	NM_001353047.2	180	-25.25	2	28	4839	4867	26	0.6923	0.8462	||||||||||	:: ||:|
cccgTATCAAGTGGTGGAACAAAAGAGACAg	:|||||:: ||:| ||||||||||	ttaaGTAGTTTGACATC--CTTTTCTCTGTt	>hsa_piR_019122|gb|DQ596252|Homo	NM_001353049.2	180	-25.25	2	28	4694	4722	26	0.6923	0.8462	||||||||||	:: ||:|
cccgTATCAAGTGGTGGAACAAAAGAGACAg	:|||||:: ||:| ||||||||||	ttaaGTAGTTTGACATC--CTTTTCTCTGTt	>hsa_piR_019122|gb|DQ596252|Homo	NM_001353050.2	180	-25.25	2	28	4650	4678	26	0.6923	0.8462	||||||||||	:: ||:|
cccgTATCAAGTGGTGGAACAAAAGAGACAg	:|||||:: ||:| ||||||||||	ttaaGTAGTTTGACATC--CTTTTCTCTGTt	>hsa_piR_019122|gb|DQ596252|Homo	NM_001353051.2	180	-25.25	2	28	4707	4735	26	0.6923	0.8462	||||||||||	:: ||:|
ccCGTATCAAGTGGTGGAACAAAAGAGACAg	|||| ||:: :| : ||||||||||||	ggGCAT--TTTG-TAATGTGTTTTCTCTGTc	>hsa_piR_019122|gb|DQ596252|Homo	NM_001353851.1	176	-30.81	2	30	5032	5059	28	0.6786	0.8214	||||||||||	:: :| : ||
ccCGTATC-AAGTGGTGGAACAAAAGAGACAg	|| ||| |||: ::|| | ||||||||||	gaGC-TAGCTTCGGTGCCAT-TTTTCTCTGTg	>hsa_piR_019122|gb|DQ596252|Homo	NM_001354017.2	180	-24.95	2	30	5464	5493	29	0.7241	0.8276	||||||||||	|: ::|| |
ccCGTATC-AAGTGGTGGAACAAAAGAGACAg	|| ||| |||: ::|| | ||||||||||	gaGC-TAGCTTCGGTGCCAT-TTTTCTCTGTg	>hsa_piR_019122|gb|DQ596252|Homo	NM_001354020.1	180	-24.95	2	30	5194	5223	29	0.7241	0.8276	||||||||||	|: ::|| |
cccGTATCAAGTGGTGGAACAAAAGAGACAg	|||: |:|:| | | |||||||||||	tctCATGTATTATC-CATGGTTTTCTCTGTt	>hsa_piR_019122|gb|DQ596252|Homo	NM_001354985.2	182	-25.34	2	29	2500	2529	27	0.7037	0.8148	||||||||||	:|:| | | |
cccGTATCAAGTG---GTGGAAC-AAAAGAGACAg	|| :|||: : || || | ||||||||||	ccaCAGGGTTTCTGTGCAGCTGGATTTTCTCTGTt	>hsa_piR_019122|gb|DQ596252|Homo	NM_001363551.2	170	-24.48	2	29	2428	2462	31	0.6452	0.7419	||||||||||	|| || |
ccCGTATCAAG---TGGTGGAACAAAAGAGACAg	||| : ||| ||||: | ||||||||||	caGCAGGATTCCTGCCCACTGTTTTTTCTCTGTt	>hsa_piR_019122|gb|DQ596252|Homo	NM_001365951.3	180	-27.46	2	30	6702	6735	31	0.6774	0.7419	||||||||||	||||: |
ccCGTATCAAG---TGGTGGAACAAAAGAGACAg	||| : ||| ||||: | ||||||||||	caGCAGGATTCCTGCCCACTGTTTTTTCTCTGTt	>hsa_piR_019122|gb|DQ596252|Homo	NM_001365952.1	180	-27.46	2	30	6516	6549	31	0.6774	0.7419	||||||||||	||||: |
cccGTATCAAGTG-GTGGAACAAAAGAGACAg	|||| ||| | :||| ||||||||||	ataCATA-CACACTCTTCTT-TTTTCTCTGTa	>hsa_piR_019122|gb|DQ596252|Homo	NM_001367875.2	175	-23.9	2	29	4271	4300	28	0.75	0.7857	||||||||||	|| | :|||
cccgtATCAAGTGGTGGAAC-AAAAGAGACAg	| || : ||||| || ||||||||||	ttaatTTGTGTCCCACCATGCTTTTCTCTGTg	>hsa_piR_019122|gb|DQ596252|Homo	NM_001370427.1	185	-25.94	2	27	60	91	26	0.7692	0.8077	||||||||||	||||| ||
ccCGTATCAAGTGGTGGAACAAAAGAGACAg	|||| ||:||: : || ||||||||||	ctGCATTTTTTACTTTATT-TTTTCTCTGTt	>hsa_piR_019122|gb|DQ596252|Homo	NM_001371972.1	187	-22.87	2	30	2391	2420	28	0.7143	0.8214	||||||||||	:||: : ||
ccCGTATCAAGT-GGTGGAACAAAAGAGACAg	||| | ||:| || | | ||||||||||	ggGCAAATTTTAGACAAC-TATTTTCTCTGTa	>hsa_piR_019122|gb|DQ596252|Homo	NM_001374478.1	178	-23.99	2	30	1895	1925	29	0.7241	0.7586	||||||||||	| || | |
ccCGTATCAAGT-GGTGGAACAAAAGAGACAg	||| | ||:| || | | ||||||||||	ggGCAAATTTTAGACAAC-TATTTTCTCTGTa	>hsa_piR_019122|gb|DQ596252|Homo	NM_001374480.1	178	-23.99	2	30	2171	2201	29	0.7241	0.7586	||||||||||	| || | |
ccCGTATCAAGT-GGTGGAACAAAAGAGACAg	||| | ||:| || | | ||||||||||	ggGCAAATTTTAGACAAC-TATTTTCTCTGTa	>hsa_piR_019122|gb|DQ596252|Homo	NM_001374481.1	178	-23.99	2	30	1988	2018	29	0.7241	0.7586	||||||||||	| || | |
ccCGTATCAAGT-GGTGGAACAAAAGAGACAg	||| | ||:| || | | ||||||||||	ggGCAAATTTTAGACAAC-TATTTTCTCTGTa	>hsa_piR_019122|gb|DQ596252|Homo	NM_001374482.1	178	-23.99	2	30	1937	1967	29	0.7241	0.7586	||||||||||	| || | |
ccCGTATCAAGT-GGTGGAACAAAAGAGACAg	||| | ||:| || | | ||||||||||	ggGCAAATTTTAGACAAC-TATTTTCTCTGTa	>hsa_piR_019122|gb|DQ596252|Homo	NM_001374483.1	178	-23.99	2	30	1853	1883	29	0.7241	0.7586	||||||||||	| || | |
ccCGTATCAAGT-GGTGGAACAAAAGAGACAg	||| | ||:| || | | ||||||||||	ggGCAAATTTTAGACAAC-TATTTTCTCTGTa	>hsa_piR_019122|gb|DQ596252|Homo	NM_001374484.1	178	-23.99	2	30	1361	1391	29	0.7241	0.7586	||||||||||	| || | |
ccCGTATCAAGT-GGTGGAACAAAAGAGACAg	||| | ||:| || | | ||||||||||	ggGCAAATTTTAGACAAC-TATTTTCTCTGTa	>hsa_piR_019122|gb|DQ596252|Homo	NM_001374485.1	178	-23.99	2	30	1735	1765	29	0.7241	0.7586	||||||||||	| || | |
ccCGTATCAAGT-GGTGGAACAAAAGAGACAg	||| | ||:| || | | ||||||||||	ggGCAAATTTTAGACAAC-TATTTTCTCTGTa	>hsa_piR_019122|gb|DQ596252|Homo	NM_001374486.1	178	-23.99	2	30	927	957	29	0.7241	0.7586	||||||||||	| || | |
ccCGT-ATCAAGTGGTGGAACAAAAGAGACAg	|:| ||| |:| |: | |||||||||||	aaGTATTAGCTTA--ATATAGTTTTCTCTGTt	>hsa_piR_019122|gb|DQ596252|Homo	NM_001375405.1	177	-21.43	2	30	4009	4038	29	0.6897	0.7931	||||||||||	:| |: | |
ccCGT-ATCAAGTGGTGGAACAAAAGAGACAg	|:| ||| |:| |: | |||||||||||	aaGTATTAGCTTA--ATATAGTTTTCTCTGTt	>hsa_piR_019122|gb|DQ596252|Homo	NM_001375406.1	177	-21.43	2	30	3874	3903	29	0.6897	0.7931	||||||||||	:| |: | |
ccCGT-ATCAAGTGGTGGAACAAAAGAGACAg	|:| ||| |:| |: | |||||||||||	aaGTATTAGCTTA--ATATAGTTTTCTCTGTt	>hsa_piR_019122|gb|DQ596252|Homo	NM_001375407.1	177	-21.43	2	30	4065	4094	29	0.6897	0.7931	||||||||||	:| |: | |
ccCGT-ATCAAGTGGTGGAACAAAAGAGACAg	|:| ||| |:| |: | |||||||||||	aaGTATTAGCTTA--ATATAGTTTTCTCTGTt	>hsa_piR_019122|gb|DQ596252|Homo	NM_001375408.1	177	-21.43	2	30	4145	4174	29	0.6897	0.7931	||||||||||	:| |: | |
ccCGT-ATCAAGTGGTGGAACAAAAGAGACAg	|:| ||| |:| |: | |||||||||||	aaGTATTAGCTTA--ATATAGTTTTCTCTGTt	>hsa_piR_019122|gb|DQ596252|Homo	NM_001375409.1	177	-21.43	2	30	4126	4155	29	0.6897	0.7931	||||||||||	:| |: | |
cccGTATCAAGTGGTGGAACAAAAGAGACAg	:|| || |:: |: | ||||||||||	ggtTATTGTGAATTTCTATATTTTCTCTGTc	>hsa_piR_019122|gb|DQ596252|Homo	NM_001375633.1	176	-22.92	2	29	841	871	27	0.6296	0.7778	||||||||||	|:: |: |
cccGTATCAAGTGGTGGAACAAAAGAGACAg	:|| || |:: |: | ||||||||||	ggtTATTGTGAATTTCTATATTTTCTCTGTc	>hsa_piR_019122|gb|DQ596252|Homo	NM_001375634.1	176	-22.92	2	29	672	702	27	0.6296	0.7778	||||||||||	|:: |: |
cccGTATCAAGTGGTGGAACAAAAGAGACAg	:|| || |:: |: | ||||||||||	ggtTATTGTGAATTTCTATATTTTCTCTGTc	>hsa_piR_019122|gb|DQ596252|Homo	NM_001375635.1	176	-22.92	2	29	1561	1591	27	0.6296	0.7778	||||||||||	|:: |: |
cccGTATCAAGTGGTGGAACAAAAGAGACAg	||||| ||:|| : | ||||||||||	actCATAG--CATCAGTCTCTTTTCTCTGTg	>hsa_piR_019122|gb|DQ596252|Homo	NM_001375824.1	185	-25.54	2	29	4917	4945	27	0.7407	0.8148	||||||||||	||:|| : |
cccGTATCAAGTGGTGGAACAAAAGAGACAg	||||| ||:|| : | ||||||||||	actCATAG--CATCAGTCTCTTTTCTCTGTg	>hsa_piR_019122|gb|DQ596252|Homo	NM_001375825.1	185	-25.54	2	29	4753	4781	27	0.7407	0.8148	||||||||||	||:|| : |
cccGTATCAAGTGGTGGAACAAAAGAGACAg	||||| ||:|| : | ||||||||||	actCATAG--CATCAGTCTCTTTTCTCTGTg	>hsa_piR_019122|gb|DQ596252|Homo	NM_001375826.1	185	-25.54	2	29	4646	4674	27	0.7407	0.8148	||||||||||	||:|| : |
cccGTATCAAGTGGTGGAACAAAAGAGACAg	||||| ||:|| : | ||||||||||	actCATAG--CATCAGTCTCTTTTCTCTGTg	>hsa_piR_019122|gb|DQ596252|Homo	NM_001375827.1	185	-25.54	2	29	4525	4553	27	0.7407	0.8148	||||||||||	||:|| : |
cccGTATCAAGTGGTGGAACAAAAGAGACAg	||||| ||:|| : | ||||||||||	actCATAG--CATCAGTCTCTTTTCTCTGTg	>hsa_piR_019122|gb|DQ596252|Homo	NM_001375828.1	185	-25.54	2	29	4646	4674	27	0.7407	0.8148	||||||||||	||:|| : |
cccGTATCAAGTGGTGGAACAAAAGAGACAg	||||| ||:|| : | ||||||||||	actCATAG--CATCAGTCTCTTTTCTCTGTg	>hsa_piR_019122|gb|DQ596252|Homo	NM_001375829.1	185	-25.54	2	29	4914	4942	27	0.7407	0.8148	||||||||||	||:|| : |
cccGTATCAAG-T-GGTGGAAC-AAAAGAGACAg	:||| || | || ::||| ||||||||||	tgtTATATCTCTATCCTTTTTGCTTTTCTCTGTg	>hsa_piR_019122|gb|DQ596252|Homo	NM_001375960.1	177	-22.64	2	29	7966	7999	30	0.7	0.8	||||||||||	|| ::|||
cccGTATCAAG-T-GGTGGAAC-AAAAGAGACAg	:||| || | || ::||| ||||||||||	tgtTATATCTCTATCCTTTTTGCTTTTCTCTGTg	>hsa_piR_019122|gb|DQ596252|Homo	NM_001375961.1	177	-22.64	2	29	7945	7978	30	0.7	0.8	||||||||||	|| ::|||
cccGTATCAAG-T-GGTGGAAC-AAAAGAGACAg	:||| || | || ::||| ||||||||||	tgtTATATCTCTATCCTTTTTGCTTTTCTCTGTg	>hsa_piR_019122|gb|DQ596252|Homo	NM_001375964.1	177	-22.64	2	29	7708	7741	30	0.7	0.8	||||||||||	|| ::|||
cccGTATCAAG-T-GGTGGAAC-AAAAGAGACAg	:||| || | || ::||| ||||||||||	tgtTATATCTCTATCCTTTTTGCTTTTCTCTGTg	>hsa_piR_019122|gb|DQ596252|Homo	NM_001375967.1	177	-22.64	2	29	7696	7729	30	0.7	0.8	||||||||||	|| ::|||
cccGTATCAAG-T-GGTGGAAC-AAAAGAGACAg	:||| || | || ::||| ||||||||||	tgtTATATCTCTATCCTTTTTGCTTTTCTCTGTg	>hsa_piR_019122|gb|DQ596252|Homo	NM_001375968.1	177	-22.64	2	29	7555	7588	30	0.7	0.8	||||||||||	|| ::|||
cccGTATCAAGTGGTGGAACAAAAGAGACAg	|||:| | :|||:| ||||||||||	gttCATGGATGGCCATC---TTTTCTCTGTg	>hsa_piR_019122|gb|DQ596252|Homo	NM_001377327.1	180	-27.98	2	29	272	299	27	0.7037	0.8148	||||||||||	:|||:|
ccCGTATCAAGTGGTGGAACAAAAGAGACAg	|:| ||||: :||| ||||||||||	ctGTAGAGTTT----TCTTTTTTTCTCTGTc	>hsa_piR_019122|gb|DQ596252|Homo	NM_001379261.1	176	-24.23	2	30	3246	3272	28	0.6786	0.7857	||||||||||	: :|||
ccCGTATCAAGTGGTGGAACAAAAGAGACAg	|:| ||||: :||| ||||||||||	ctGTAGAGTTT----TCTTTTTTTCTCTGTc	>hsa_piR_019122|gb|DQ596252|Homo	NM_001379262.1	176	-24.23	2	30	2999	3025	28	0.6786	0.7857	||||||||||	: :|||
ccCGTATCAAGTGGTGGAACAAAAGAGACAg	|:| ||||: :||| ||||||||||	ctGTAGAGTTT----TCTTTTTTTCTCTGTc	>hsa_piR_019122|gb|DQ596252|Homo	NM_001379263.1	176	-24.23	2	30	3144	3170	28	0.6786	0.7857	||||||||||	: :|||
ccCGTATCAAGTGGTGGAACAAAAGAGACAg	|:| ||||: :||| ||||||||||	ctGTAGAGTTT----TCTTTTTTTCTCTGTc	>hsa_piR_019122|gb|DQ596252|Homo	NM_001379264.1	176	-24.23	2	30	3102	3128	28	0.6786	0.7857	||||||||||	: :|||
ccCGTATCAAGTGGTGGAACAAAAGAGACAg	|:| ||||: :||| ||||||||||	ctGTAGAGTTT----TCTTTTTTTCTCTGTc	>hsa_piR_019122|gb|DQ596252|Homo	NM_001379265.1	176	-24.23	2	30	2822	2848	28	0.6786	0.7857	||||||||||	: :|||
ccCGTATCAAGTGGTGGAACAAAAGAGACAg	|:| ||||: :||| ||||||||||	ctGTAGAGTTT----TCTTTTTTTCTCTGTc	>hsa_piR_019122|gb|DQ596252|Homo	NM_001379266.1	176	-24.23	2	30	2653	2679	28	0.6786	0.7857	||||||||||	: :|||
cccGTATCAAG-T-GGTGGAAC-AAAAGAGACAg	:||| || | || ::||| ||||||||||	tgtTATATCTCTATCCTTTTTGCTTTTCTCTGTg	>hsa_piR_019122|gb|DQ596252|Homo	NM_001381963.1	177	-22.64	2	29	7819	7852	30	0.7	0.8	||||||||||	|| ::|||
cccGTATCAAG-T-GGTGGAAC-AAAAGAGACAg	:||| || | || ::||| ||||||||||	tgtTATATCTCTATCCTTTTTGCTTTTCTCTGTg	>hsa_piR_019122|gb|DQ596252|Homo	NM_001381964.1	177	-22.64	2	29	7842	7875	30	0.7	0.8	||||||||||	|| ::|||
cccgTATCAAGTGGTGGAACAAAAGAGACAg	||| ||::: ||| ||||||||||	tttaATAATTTGT--CCTATTTTTCTCTGTc	>hsa_piR_019122|gb|DQ596252|Homo	NM_001382464.1	176	-20.47	2	28	3257	3285	26	0.6923	0.8077	||||||||||	::: |||
cccgTATCAAGTGGTGGAACAAAAGAGACAg	||| ||::: ||| ||||||||||	tttaATAATTTGT--CCTATTTTTCTCTGTc	>hsa_piR_019122|gb|DQ596252|Homo	NM_001382465.1	176	-20.47	2	28	3206	3234	26	0.6923	0.8077	||||||||||	::: |||
cccgTATCAAGTGGTGGAACAAAAGAGACAg	||| ||::: ||| ||||||||||	tttaATAATTTGT--CCTATTTTTCTCTGTc	>hsa_piR_019122|gb|DQ596252|Homo	NM_001382466.1	176	-20.47	2	28	3206	3234	26	0.6923	0.8077	||||||||||	::: |||
cccgTATCAAGTGGTGGAACAAAAGAGACAg	||| ||::: ||| ||||||||||	tttaATAATTTGT--CCTATTTTTCTCTGTc	>hsa_piR_019122|gb|DQ596252|Homo	NM_001382467.1	176	-20.47	2	28	3191	3219	26	0.6923	0.8077	||||||||||	::: |||
cccgTATCAAGTGGTGGAACAAAAGAGACAg	||| ||::: ||| ||||||||||	tttaATAATTTGT--CCTATTTTTCTCTGTc	>hsa_piR_019122|gb|DQ596252|Homo	NM_001382468.1	176	-20.47	2	28	3179	3207	26	0.6923	0.8077	||||||||||	::: |||
cccgTATCAAGTGGTGGAACAAAAGAGACAg	||| ||::: ||| ||||||||||	tttaATAATTTGT--CCTATTTTTCTCTGTc	>hsa_piR_019122|gb|DQ596252|Homo	NM_001382469.1	176	-20.47	2	28	3167	3195	26	0.6923	0.8077	||||||||||	::: |||
cccgTATCAAGTGGTGGAACAAAAGAGACAg	||| ||::: ||| ||||||||||	tttaATAATTTGT--CCTATTTTTCTCTGTc	>hsa_piR_019122|gb|DQ596252|Homo	NM_001382470.1	176	-20.47	2	28	3143	3171	26	0.6923	0.8077	||||||||||	::: |||
cccgTATCAAGTGGTGGAACAAAAGAGACAg	||| ||::: ||| ||||||||||	tttaATAATTTGT--CCTATTTTTCTCTGTc	>hsa_piR_019122|gb|DQ596252|Homo	NM_001382471.1	176	-20.47	2	28	3131	3159	26	0.6923	0.8077	||||||||||	::: |||
cccgTATCAAGTGGTGGAACAAAAGAGACAg	||| ||::: ||| ||||||||||	tttaATAATTTGT--CCTATTTTTCTCTGTc	>hsa_piR_019122|gb|DQ596252|Homo	NM_001382472.1	176	-20.47	2	28	3107	3135	26	0.6923	0.8077	||||||||||	::: |||
cccgTATCAAGTGGTGGAACAAAAGAGACAg	||| ||::: ||| ||||||||||	tttaATAATTTGT--CCTATTTTTCTCTGTc	>hsa_piR_019122|gb|DQ596252|Homo	NM_001382473.1	176	-20.47	2	28	3098	3126	26	0.6923	0.8077	||||||||||	::: |||
cccgTATCAAGTGGTGGAACAAAAGAGACAg	||| ||::: ||| ||||||||||	tttaATAATTTGT--CCTATTTTTCTCTGTc	>hsa_piR_019122|gb|DQ596252|Homo	NM_001382474.1	176	-20.47	2	28	3014	3042	26	0.6923	0.8077	||||||||||	::: |||
cccgTATCAAGTGGTGGAACAAAAGAGACAg	||| ||::: ||| ||||||||||	tttaATAATTTGT--CCTATTTTTCTCTGTc	>hsa_piR_019122|gb|DQ596252|Homo	NM_001382475.1	176	-20.47	2	28	2978	3006	26	0.6923	0.8077	||||||||||	::: |||
cccgTATCAAGTGGTGGAACAAAAGAGACAg	||| ||::: ||| ||||||||||	tttaATAATTTGT--CCTATTTTTCTCTGTc	>hsa_piR_019122|gb|DQ596252|Homo	NM_001382476.1	176	-20.47	2	28	2963	2991	26	0.6923	0.8077	||||||||||	::: |||
cccGTATCAAGTGGTGGAACAAAAGAGACAg	||| ||| :|| :| |||||||||||	ggcCAT-GTT--TCAGTTCGTTTTCTCTGTa	>hsa_piR_019122|gb|DQ596252|Homo	NM_001490.5	179	-25.58	2	29	4984	5011	27	0.7407	0.8148	||||||||||	:|| :| |
cccgtatcaagtGGTGGAACAAAAGAGACAg	:| |:|| ||||||||||	gccaatccatgcTCTCTTTCTTTTCTCTGTc	>hsa_piR_019122|gb|DQ596252|Homo	NM_001795.5	171	-22.3	2	20	3363	3393	18	0.7778	0.8889	||||||||||	:| |:||
cccgtatcaAGTGGTGGAAC----AAAAGAGACAg	||| ||::||| ||||||||||	tactaaccaTCAGCATTTTGAGTTTTTTCTCTGTc	>hsa_piR_019122|gb|DQ596252|Homo	NM_002185.5	173	-27.09	2	23	812	846	25	0.72	0.8	||||||||||	|::|||
cccgtATCAAGTG-GTGGAACAAAAGAGACAg	|| ||: : |||||| ||||||||||	atttcTACTTTTTGCACCTTATTTTCTCTGTt	>hsa_piR_019122|gb|DQ596252|Homo	NM_002203.4	189	-25.04	2	27	5169	5200	26	0.7692	0.8462	||||||||||	: ||||||
cccgtaTCAAGTGGTGGA----A-CAAAAGAGACAg	| ||:| |||:| | |||||||||||	gttttgATTTTAACACTTAGAGTGGTTTTCTCTGTt	>hsa_piR_019122|gb|DQ596252|Homo	NM_002262.5	171	-21.31	2	26	1677	1712	29	0.6897	0.7586	||||||||||	|:| | |
cccgtaTCAAG-TGGTGGAACAAAAGAGACAg	||| | |:||: | ||||||||||	ttttgaAGTGCAATCATATGTTTTTCTCTGTt	>hsa_piR_019122|gb|DQ596252|Homo	NM_002758.4	176	-22.98	2	26	2872	2903	25	0.72	0.8	||||||||||	|:||: |
cccgTATCAAGTGGTGGAACAAAAGAGACAg	||| | | :|||||||||||||||	ggagATACGT-AAAGCCTTGTTTTCTCTGTg	>hsa_piR_019122|gb|DQ596252|Homo	NM_002906.4	185	-29.39	2	28	3549	3578	26	0.7692	0.8077	||||||||||	| :|||||
cccgtatcaagTGGTGGAACAAAAGAGACAg	|:||:| ||||||||||||	gattgggagaaATCATCCTGTTTTCTCTGTg	>hsa_piR_019122|gb|DQ596252|Homo	NM_003109.1	184	-29.8	2	21	3869	3899	19	0.8421	0.9474	||||||||||	|:||:| ||
cccGTATCAAGTGGTGGA-ACAAAAGAGACAg	::|| | | :|||:| ||||||||||||	gctTGTAATGC-TCACTTATGTTTTCTCTGTa	>hsa_piR_019122|gb|DQ596252|Homo	NM_003178.5	185	-24.78	2	29	1814	1844	28	0.7143	0.8571	||||||||||	:|||:| ||
ccCGTATCAAGTGGT-GGAACAAAAGAGACAg	| ||: | :: | :||| ||||||||||	gtGGATGTTATGGGATTCTTTTTTTCTCTGTt	>hsa_piR_019122|gb|DQ596252|Homo	NM_003246.4	172	-21.88	2	30	4982	5013	29	0.6207	0.7586	||||||||||	: | :|||
ccCGTATCAAGTGGTGGAACAAAAGAGACAg	|:||| |::: : ||||||||||||||	ctGTATATATTGTAGACTTGTTTTCTCTGTt	>hsa_piR_019122|gb|DQ596252|Homo	NM_003318.5	193	-25.48	2	30	2818	2848	28	0.6786	0.8571	||||||||||	::: : ||||
cccGTATCAAGTGGTGGAAC--AAAAGAGACAg	:| | | || : ||| | ||||||||||	atcTAAAATCCAATCCCTCGGTTTTTCTCTGTc	>hsa_piR_019122|gb|DQ596252|Homo	NM_003720.4	171	-23.08	2	29	440	472	29	0.6552	0.7241	||||||||||	: ||| |
cccgtatcAAGTGGTGGAACAAAAGAGACAg	|||| ||||| ||||||||||	tacgccccTTCA--ACCTT-TTTTCTCTGTc	>hsa_piR_019122|gb|DQ596252|Homo	NM_003939.5	178	-27.38	2	24	2393	2420	22	0.8636	0.8636	||||||||||	|| |||||
ccCGTATC---AAGTGGTGGAACAAAAGAGACAg	|| |:| ||::|:::| ||||||||||	caGCCTGGTCATTTGCTGTCCGCTTTTCTCTGTg	>hsa_piR_019122|gb|DQ596252|Homo	NM_004090.4	172	-21.44	2	30	2387	2420	31	0.5806	0.7742	||||||||||	::|:::|
ccCGTATCAAGTGGTGGAAC--AAAAGAGACAg	|| |:| :| ||:||| ||||||||||	caGCTTGGGGGGCAACTTTGATTTTTCTCTGTg	>hsa_piR_019122|gb|DQ596252|Homo	NM_004177.5	180	-25.09	2	30	1710	1742	30	0.6667	0.7667	||||||||||	| ||:|||
cccGTATCAAGTGGTGGAAC-AAAAGAGACAg	| | ||||: ::||| ||||||||||	ttcCTTCTTTCAT--TTTTGTTTTTCTCTGTa	>hsa_piR_019122|gb|DQ596252|Homo	NM_004282.4	172	-20.37	2	29	1865	1894	28	0.6786	0.7857	||||||||||	|: ::|||
cccgtatcAAGTGGTGGAACAAAAGAGACAg	||| |: :|| ||||||||||	ttactcttTTCTCTTTCTCTTTTTCTCTGTc	>hsa_piR_019122|gb|DQ596252|Homo	NM_004349.4	175	-21.8	2	24	4997	5027	22	0.7273	0.8182	||||||||||	| |: :||
ccCGTATCAAGTGGTGGAACAAAAGAGACAg	||| || || | :|| |||||||||||	agGCACAG-CCAAC-TCTGGTTTTCTCTGTg	>hsa_piR_019122|gb|DQ596252|Homo	NM_004442.7	181	-27.41	2	30	5241	5269	28	0.75	0.7857	||||||||||	|| | :|| |
cccgTATCAAGTGGTGGAACAAAAGAGACAg	:| |||| ||||: |||||||||||	tctaGTCGTTC-CCACTCAGTTTTCTCTGTt	>hsa_piR_019122|gb|DQ596252|Homo	NM_004523.4	189	-29.37	2	28	940	969	26	0.7692	0.8462	||||||||||	| ||||: |
cccgtATCAAGTGGTGGAACAAAAGAGACAg	|: ||:::| :|| ||||||||||	acaacTGATTTGTCTGTTTTTTTTCTCTGTc	>hsa_piR_019122|gb|DQ596252|Homo	NM_004705.4	178	-21.43	2	27	3280	3310	25	0.64	0.84	||||||||||	:::| :||
cccGTATCAAGTGGTGGAACAAAAGAGACAg	||| ||| |: ||| ||||||||||	gttCATTTTTCTCTCCCTCTTTTTCTCTGTa	>hsa_piR_019122|gb|DQ596252|Homo	NM_004789.4	188	-24.35	2	29	2150	2180	27	0.7407	0.7778	||||||||||	| |: |||
ccCGTA-TCAAGTGGTGGAACAAAAGAGACAg	|||| || ||:| || ||||||||||	cgGCATAAGGACATCTCC-ACTTTTCTCTGTa	>hsa_piR_019122|gb|DQ596252|Homo	NM_005044.5	178	-30.41	2	30	1570	1600	29	0.7241	0.7586	||||||||||	||:| ||
cccGTAT-CAAGT--GGTGGAACAAAAGAGACAg	| || |||:| :|| | ||||||||||	gaaCCTAGGTTTAGGGTACATGTTTTTCTCTGTt	>hsa_piR_019122|gb|DQ596252|Homo	NM_005748.6	170	-23.56	2	29	3129	3162	30	0.6667	0.7333	||||||||||	:|| |
ccCGTAT--CAAGTGGTGGA-ACAAAAGAGACAg	| ||| |||:::|| || | ||||||||||	taGAATAGTGTTTGTCAACTGTCTTTTCTCTGTc	>hsa_piR_019122|gb|DQ596252|Homo	NM_006710.5	187	-26.1	2	30	999	1032	31	0.7097	0.8065	||||||||||	::|| || |
cccgtatcAAGTGGT--GGAACAAAAGAGACAg	||| :|| : || ||||||||||	actgagctTTCCTCAGGTATTTTTTTCTCTGTc	>hsa_piR_019122|gb|DQ596252|Homo	NM_006775.3	170	-24.89	2	24	5276	5308	24	0.7083	0.7917	||||||||||	:|| : ||
ccCGTATCA-AGTGGTGGAACAAAAGAGACAg	|:| : | |::::: ||| ||||||||||	aaGTACGTTATTGTTGACTTATTTTCTCTGTg	>hsa_piR_019122|gb|DQ596252|Homo	NM_006931.3	176	-20.58	2	30	3145	3176	29	0.5862	0.8276	||||||||||	::::: |||
cccgtATCAAGTGGTGGA-ACAAAAGAGACAg	|| |||| |:|| ||||||||||	aaagtTAATTCA--ATCTAATTTTTCTCTGTg	>hsa_piR_019122|gb|DQ596252|Homo	NM_007281.4	170	-20.22	2	27	522	551	26	0.7308	0.7692	||||||||||	| |:||
cccgtaTCAAGTGGTGGA----A-CAAAAGAGACAg	| ||:| |||:| | |||||||||||	gttttgATTTTAACACTTAGAGTGGTTTTCTCTGTt	>hsa_piR_019122|gb|DQ596252|Homo	NM_007334.2	171	-21.31	2	26	1636	1671	29	0.6897	0.7586	||||||||||	|:| | |
cccgtaTCAAGTGGTGGAACAAAAGAGACAg	||||: :: | | ||||||||||	cagggaAGTTTTTTCCACTCTTTTCTCTGTg	>hsa_piR_019122|gb|DQ596252|Homo	NM_007345.4	173	-29.06	2	26	6604	6634	24	0.6667	0.7917	||||||||||	: :: | |
cccGTATCAAGTG---GTGGAAC-AAAAGAGACAg	|| :|||: : || || | ||||||||||	ccaCAGGGTTTCTGTGCAGCTGGATTTTCTCTGTt	>hsa_piR_019122|gb|DQ596252|Homo	NM_012320.4	170	-24.48	2	29	2553	2587	31	0.6452	0.7419	||||||||||	|| || |
cccgtatcaagtggtgGAACAAAAGAGACAg	:|||||||||||||	ctgaggctgtgtcttgTTTGTTTTCTCTGTt	>hsa_piR_019122|gb|DQ596252|Homo	NM_012384.5	171	-28.13	2	16	3320	3350	14	0.9286	1	||||||||||	:|||
ccCGTATCAAGTGGTGGAA--CAAAAGAGACAg	|| || |||| ||:|| |||||||||||	aaGC-TA-TTCA-GACTTTGAGTTTTCTCTGTg	>hsa_piR_019122|gb|DQ596252|Homo	NM_012416.4	178	-21.75	2	30	3064	3093	30	0.7667	0.8	||||||||||	||:|| |
cccgtATCAA--GTGGTGGAACAAAAGAGACAg	|| || :|::| ||| ||||||||||	aaaacTAATTTGTATTA-CTTATTTTCTCTGTa	>hsa_piR_019122|gb|DQ596252|Homo	NM_013244.5	175	-20.21	2	27	13794	13825	27	0.7037	0.8148	||||||||||	:|::| |||
ccCGTATCAAGTGGTGGAACAAAAGAGACAg	|::|| ||: ||| | ||||||||||	gcGTGTA-TTTTCCAAGTGCTTTTCTCTGTt	>hsa_piR_019122|gb|DQ596252|Homo	NM_014240.3	179	-23.98	2	30	2340	2369	28	0.6786	0.7857	||||||||||	: ||| |
cccgtATCA-AGTGGTGGAACAAAAGAGACAg	|| | |: ::: :|||||||||||||	tttatTACTCTTTTTGGTTTGTTTTCTCTGTa	>hsa_piR_019122|gb|DQ596252|Homo	NM_014333.4	177	-23.28	2	27	7961	7992	26	0.6538	0.8462	||||||||||	: ::: :|||
cccgTAT-CAAGTGGT---GGA---ACAAAAGAGACAg	||| | ||||| ||| ||||||||||||	tctgATATCTCCACCAAAGCCTTGATGTTTTCTCTGTa	>hsa_piR_019122|gb|DQ596252|Homo	NM_014352.4	176	-27.25	2	28	1990	2027	33	0.7273	0.7273	||||||||||	||| ||
cccGTATC--AAGTGGTGGAACAAAAGAGACAg	||| | ||: :: :| | ||||||||||	attCATTGTCTTTTTTTTCCTCTTTTCTCTGTa	>hsa_piR_019122|gb|DQ596252|Homo	NM_014548.4	171	-20.85	2	29	2540	2572	29	0.6207	0.7586	||||||||||	: :: :| |
cccgTATCAAGTGGTGGAACAAAAGAGACAg	||| ||::: ||| ||||||||||	tttaATAATTTGT--CCTATTTTTCTCTGTc	>hsa_piR_019122|gb|DQ596252|Homo	NM_014584.3	176	-20.47	2	28	3218	3246	26	0.6923	0.8077	||||||||||	::: |||
cccgtatCAAGTGGTGGAA---CAAAAGAGACAg	||| | || || |||||||||||	tgtgactGTTAAACAAATTGTGGTTTTCTCTGTt	>hsa_piR_019122|gb|DQ596252|Homo	NM_014805.4	171	-20.19	2	25	5471	5504	26	0.7308	0.7308	||||||||||	|| || |
cccgTATCAAGTGGTGGAACAAAAGAGACAg	:| |||: :|| || ||||||||||	aacaGTTGTTT-TCAGGTTTTTTTCTCTGTc	>hsa_piR_019122|gb|DQ596252|Homo	NM_014913.4	177	-23.36	2	28	3834	3863	26	0.6923	0.8077	||||||||||	: :|| ||
cccgTATCAAGTGGTGGAAC---AAAAGAGACAg	| :|||| : |:||| ||||||||||	ctaaAAGGTTCCTGTCTTTGCTTTTTTCTCTGTc	>hsa_piR_019122|gb|DQ596252|Homo	NM_014929.3	174	-27	2	28	4829	4862	29	0.6552	0.7586	||||||||||	|:|||
cccGTATCA-AGTGGT--GGAACAAAAGAGACAg	::|||| | || | |||||||||||||	ttaTGTAGTGTGACAAAGAATTGTTTTCTCTGTt	>hsa_piR_019122|gb|DQ596252|Homo	NM_014974.3	178	-25.69	2	29	5149	5182	30	0.7	0.7667	||||||||||	| | |||
ccCGTATCAAGTGGTGGAACAAAAGAGACAg	|:| ||||: :|| |||||||||||	ctGTAGAGTTT-TCA----GTTTTCTCTGTa	>hsa_piR_019122|gb|DQ596252|Homo	NM_014999.4	170	-21.38	2	30	4753	4778	28	0.6786	0.7857	||||||||||	: :|| |
ccCGTATCAAG---TGGTGGAACAAAAGAGACAg	||| : ||| ||||: | ||||||||||	caGCAGGATTCCTGCCCACTGTTTTTTCTCTGTt	>hsa_piR_019122|gb|DQ596252|Homo	NM_015074.3	180	-27.46	2	30	6428	6461	31	0.6774	0.7419	||||||||||	||||: |
cccGTATCAAGTGGTGGAAC------AAAAGAGACAg	|| | | |:| :||||| ||||||||||	ccaCAAACTCCGCAGCCTTGCCTCTCTTTTCTCTGTg	>hsa_piR_019122|gb|DQ596252|Homo	NM_015253.1	171	-22.68	2	29	2682	2718	33	0.6364	0.697	||||||||||	||||
cccGTATCAAGTGGT-GGAACAAAAGAGACAg	||||| || || : |||||||||||||	tttCATAG--CAACAGTATTGTTTTCTCTGTt	>hsa_piR_019122|gb|DQ596252|Homo	NM_015275.3	188	-28.32	2	29	5148	5177	28	0.7857	0.8214	||||||||||	| || : |||
cccGTATCA-AGTGGTGGAACAAAAGAGACAg	|| :|| |: ||::| |||||||||||	taaCACGGTATTCGCATTTCGTTTTCTCTGTc	>hsa_piR_019122|gb|DQ596252|Homo	NM_015458.4	183	-30	2	29	3969	4000	28	0.6786	0.8214	||||||||||	: ||::| |
cccGTA-TCAAGTGGTGGAACAAAAGAGACAg	||| |||| |||: | ||||||||||	gcaCATCTGTTC-CCATGTCATTTTCTCTGTc	>hsa_piR_019122|gb|DQ596252|Homo	NM_015544.3	181	-29.9	2	29	2310	2340	28	0.75	0.7857	||||||||||	| |||: |
cccgTATCAAGT--GGTGG-AACAAAAGAGACAg	| | |||| || :: || ||||||||||	acagAAAATTCAATCCTTTATTTTTTTCTCTGTa	>hsa_piR_019122|gb|DQ596252|Homo	NM_015633.3	173	-20.69	2	28	1084	1117	29	0.6897	0.7586	||||||||||	|| :: ||
cccgtaTCAAGTGGTGGAAC--AAAAGAGACAg	|| || :|:||| ||||||||||	cctgtgAGGAAACGGCTTTGTATTTTCTCTGTa	>hsa_piR_019122|gb|DQ596252|Homo	NM_016497.4	172	-24.55	2	26	580	612	26	0.6923	0.7692	||||||||||	| :|:|||
ccCGTATCAAGTG-GTGGAAC--AAAAGAGACAg	| :|| ||:|: : | ||| ||||||||||	ttGGGTATTTTATGTTCATTGGTTTTTCTCTGTg	>hsa_piR_019122|gb|DQ596252|Homo	NM_016618.3	175	-27.05	2	30	1597	1630	31	0.6452	0.7742	||||||||||	: | |||
ccCGTATCAAGTGGTGGAACAAAAGAGACAg	||| || || | :|| |||||||||||	agGCACAG-CCAAC-TCTGGTTTTCTCTGTg	>hsa_piR_019122|gb|DQ596252|Homo	NM_017449.5	181	-27.41	2	30	5237	5265	28	0.75	0.7857	||||||||||	|| | :|| |
ccCGTATCAAGTGGTGGAACAAAAGAGACAg	|||| ||:: :| : ||||||||||||	ggGCAT--TTTG-TAATGTGTTTTCTCTGTc	>hsa_piR_019122|gb|DQ596252|Homo	NM_017698.2	176	-30.81	2	30	4750	4777	28	0.6786	0.8214	||||||||||	:: :| : ||
ccCGTATCAAGT-GGTGGAACAAAAGAGACAg	||| | ||:| || | | ||||||||||	ggGCAAATTTTAGACAAC-TATTTTCTCTGTa	>hsa_piR_019122|gb|DQ596252|Homo	NM_017837.4	178	-23.99	2	30	2049	2079	29	0.7241	0.7586	||||||||||	| || | |
cccgtatcaagtggTGGAACAAAAGAGACAg	:|:|||||||||||||	gctcttcccagtggGCTTTGTTTTCTCTGTc	>hsa_piR_019122|gb|DQ596252|Homo	NM_018094.5	177	-29.27	2	18	2709	2739	16	0.875	1	||||||||||	:|:|||
cccGTATC-AAGTGGTGGAACAAAAGAGACAg	:|| | ||:|:|| | | ||||||||||	caaTATTGCTTTATCAGCATCTTTTCTCTGTa	>hsa_piR_019122|gb|DQ596252|Homo	NM_018157.4	187	-22.29	2	29	1649	1680	28	0.7143	0.8214	||||||||||	:|:|| | |
ccCGTAT-C--AAGTGGTGGAAC---AAAAGAGACAg	||||| | ||||: || | ||||||||||	tcGCATATGAATTCATGTCCCAGGCATTTTCTCTGTa	>hsa_piR_019122|gb|DQ596252|Homo	NM_018206.6	170	-21.8	2	30	1850	1886	34	0.6765	0.7059	||||||||||	|| |
cccgtatcAAGTGGTGGAA-CAAAAGAGACAg	||| :| |:|| ||||||||||	ggtttttcTTCCTCTCTTTCCTTTTCTCTGTc	>hsa_piR_019122|gb|DQ596252|Homo	NM_018440.4	174	-23.65	2	24	2395	2426	23	0.7391	0.8261	||||||||||	:| |:||
ccCGTATCAAGTGGTGGAACAAAAGAGACAg	||| : ||| :: || ||||||||||	taGCACGATTCTGTGACTGTTTTTCTCTGTt	>hsa_piR_019122|gb|DQ596252|Homo	NM_018638.5	177	-20.5	2	30	1655	1685	28	0.6429	0.75	||||||||||	| :: ||
cccgtaTCAAGTGGTGGAACAAAAGAGACAg	|| :|: |:: ||||||||||||	agaagaAGGATATGATTCTGTTTTCTCTGTt	>hsa_piR_019122|gb|DQ596252|Homo	NM_018686.6	177	-23.9	2	26	572	602	24	0.6667	0.8333	||||||||||	:|: |:: ||
ccCGTATCAAGTGGTGGAACAAAAGAGACAg	| :|||||:| :|| ||||||||||	gaGGGTAGTTTA----TTTTTTTTCTCTGTc	>hsa_piR_019122|gb|DQ596252|Homo	NM_020116.5	176	-27.24	2	30	3287	3313	28	0.6786	0.7857	||||||||||	:| :||
cccGTATCA-AGTGGTGGA--ACAAAAGAGACAg	|||:|| || :::| | | ||||||||||	actCATGGTGTCCTTGCATGGTCTTTTCTCTGTg	>hsa_piR_019122|gb|DQ596252|Homo	NM_020165.4	178	-24.43	2	29	3500	3533	30	0.6667	0.8	||||||||||	:::| | |
cccgtatcAAGTGGTGGAACAAAAGAGACAg	||| |: :: ||||||||||||	tctctcttTTCCCTTTTATGTTTTCTCTGTt	>hsa_piR_019122|gb|DQ596252|Homo	NM_020771.4	179	-23.12	2	24	3156	3186	22	0.7273	0.8636	||||||||||	| |: :: ||
cccgtATCAAGTGGTGGA-ACAAAAGAGACAg	|:| |:|: |:| | ||||||||||	ggggtTGGATTATGTCTTATATTTTCTCTGTc	>hsa_piR_019122|gb|DQ596252|Homo	NM_020846.2	173	-28.29	2	27	5051	5082	26	0.6538	0.8077	||||||||||	|: |:| |
cccgtaTCAAGT--GGTGGAAC-AAAAGAGACAg	| |||| |: ||| | ||||||||||	gaactcAATTCATTCTTCCTGGATTTTCTCTGTt	>hsa_piR_019122|gb|DQ596252|Homo	NM_022037.4	175	-22.62	2	26	4400	4433	27	0.7407	0.7778	||||||||||	|: ||| |
cccGTATCAAGTGGTGGAAC--AAAAGAGACAg	||||| | :|:||| ||||||||||	tctCATAGAT----GCTTTGCATTTTCTCTGTg	>hsa_piR_019122|gb|DQ596252|Homo	NM_022080.3	170	-21.93	2	29	1338	1366	29	0.6897	0.7586	||||||||||	:|:|||
cccgtaTCAAGT--GGTGGAAC-AAAAGAGACAg	| |||| |: ||| | ||||||||||	gaactcAATTCATTCTTCCTGGATTTTCTCTGTt	>hsa_piR_019122|gb|DQ596252|Homo	NM_022173.4	175	-22.62	2	26	4433	4466	27	0.7407	0.7778	||||||||||	|: ||| |
ccCGTATCAAGTGGTGGAACAAAAGAGACAg	|:| ||||: :||| ||||||||||	ctGTAGAGTTT----TCTTTTTTTCTCTGTc	>hsa_piR_019122|gb|DQ596252|Homo	NM_022341.2	176	-24.23	2	30	1820	1846	28	0.6786	0.7857	||||||||||	: :|||
cccgtaTCAAGTGG-TGGAA--CAAAAGAGACAg	||||::|: : || |||||||||||	gtcttcAGTTTGCTGGGGTTGGGTTTTCTCTGTt	>hsa_piR_019122|gb|DQ596252|Homo	NM_022361.5	171	-25.89	2	26	590	623	27	0.6667	0.8148	||||||||||	: : || |
cccGTATCAAGTGGTGGAACAAAAGAGACAg	||||| ||:|| : | ||||||||||	actCATAG--CATCAGTCTCTTTTCTCTGTg	>hsa_piR_019122|gb|DQ596252|Homo	NM_022470.4	185	-25.54	2	29	4649	4677	27	0.7407	0.8148	||||||||||	||:|| : |
cccgTATCAAGTGGTGGAACAAAAGAGACAg	:||| | ||||||||||||||||	tgagGTAGAGAAGAACCTTGTTTTCTCTGTt	>hsa_piR_019122|gb|DQ596252|Homo	NM_023931.3	191	-33.6	2	28	1717	1747	26	0.7692	0.8077	||||||||||	| ||||||
ccCGTATCAAGTGGTGGAACAAAAGAGACAg	|:||:| | |: ::|| ||||||||||	atGTATGG-TGAT--TTTTATTTTCTCTGTc	>hsa_piR_019122|gb|DQ596252|Homo	NM_024512.5	172	-24.97	2	30	3791	3818	28	0.6429	0.8214	||||||||||	|: ::||
cccGTATCA-AGTGGTGGAACAAAAGAGACAg	|| ||| |:|: | || ||||||||||	gatCACAGTCTTATGTCATTTTTTTCTCTGTt	>hsa_piR_019122|gb|DQ596252|Homo	NM_024529.5	183	-21.32	2	29	2972	3003	28	0.7143	0.7857	||||||||||	:|: | ||
ccCGTATCAAGTGGTGGAACAAAAGAGACAg	| || | :|:||: || ||||||||||	tgGAATTTTGTATCATATTTTTTTCTCTGTt	>hsa_piR_019122|gb|DQ596252|Homo	NM_024620.4	185	-22.56	2	30	3417	3447	28	0.6786	0.7857	||||||||||	:|:||: ||
cccGTATCAAGTGGTGG--AAC--AAAAGAGACAg	|| ||| ||| | ||| ||||||||||	cttCAGCTTTCCCCAGCAGTTGGTTTTTCTCTGTt	>hsa_piR_019122|gb|DQ596252|Homo	NM_025063.4	174	-21.85	2	29	1877	1911	31	0.7097	0.7097	||||||||||	| | |||
cccgtatcaagTGGTGGAACAAAAGAGACAg	::::|: ||||||||||||	aatggaaaaggGTTGCTGTGTTTTCTCTGTc	>hsa_piR_019122|gb|DQ596252|Homo	NM_025248.3	172	-28.06	2	21	6926	6956	19	0.6842	0.9474	||||||||||	::::|: ||
cccGTATCAAGTGGTGGAACAAAAGAGACAg	||| || ::| :||| ||||||||||	attCATCCTTAGTC-TCTT-TTTTCTCTGTt	>hsa_piR_019122|gb|DQ596252|Homo	NM_030637.3	176	-20.5	2	29	6377	6405	27	0.7037	0.8148	||||||||||	::| :|||
cccgtatcAAGTGGTGGAACAAAAGAGACAg	||: ||| : ||||||||||||	tttattttTTTTCCAGTCTGTTTTCTCTGTg	>hsa_piR_019122|gb|DQ596252|Homo	NM_031902.5	183	-22.39	2	24	2140	2170	22	0.7727	0.8636	||||||||||	: ||| : ||
ccCGTATCAAGTGGTGGAACAAAAGAGACAg	|||| ||:: :| : ||||||||||||	ggGCAT--TTTG-TAATGTGTTTTCTCTGTc	>hsa_piR_019122|gb|DQ596252|Homo	NM_032227.4	176	-30.81	2	30	5341	5368	28	0.6786	0.8214	||||||||||	:: :| : ||
ccCGTATCAAGTGGTGGAACAAAAGAGACAg	|:| ||||: :||| ||||||||||	ctGTAGAGTTT----TCTTTTTTTCTCTGTc	>hsa_piR_019122|gb|DQ596252|Homo	NM_032382.5	176	-24.23	2	30	3105	3131	28	0.6786	0.7857	||||||||||	: :|||
cccgtatcaAGTGGTGGA--ACAAAAGAGACAg	||:|| ||| | ||||||||||	ccaccatccTCGCCCCCTCCTCTTTTCTCTGTc	>hsa_piR_019122|gb|DQ596252|Homo	NM_032608.7	177	-28.82	2	23	279	311	23	0.7826	0.8261	||||||||||	|| ||| |
cccGTATCAAGTGGTGGAACAAAAGAGACAg	|||| ||:|||| |||||||||||	ggcCATATTTTACCA----GTTTTCTCTGTg	>hsa_piR_019122|gb|DQ596252|Homo	NM_033026.6	187	-27.97	2	29	16304	16330	27	0.7778	0.8148	||||||||||	:|||| |
cccGTATCA-AGTGGTGGA---ACAAAAGAGACAg	| |||| ||| | | ||||||||||||	aacCCTAGTAGCACGAAGTTGGTGTTTTCTCTGTt	>hsa_piR_019122|gb|DQ596252|Homo	NM_033026.6	174	-25.19	2	29	18877	18911	31	0.7097	0.7097	||||||||||	| | ||
cccgTATCAA-GTGGTGGAACAAAAGAGACAg	:|| || | |||:|| ||||||||||	ttaaGTATTTGCTCCATCT--TTTTCTCTGTa	>hsa_piR_019122|gb|DQ596252|Homo	NM_033305.3	179	-25.68	2	28	9990	10019	27	0.7407	0.8148	||||||||||	| |||:||
cccgtatcAAGTGGTGGAACAAAAGAGACAg	|||| ||||| ||||||||||	tacgccccTTCA--ACCTT-TTTTCTCTGTc	>hsa_piR_019122|gb|DQ596252|Homo	NM_033637.4	178	-27.38	2	24	2501	2528	22	0.8636	0.8636	||||||||||	|| |||||
cccgTATCAAGT-GGTGGAACAAAAGAGACAg	:|||||:| ::|: | ||||||||||	tgaaGTAGTTTAGTTATGTCTTTTTCTCTGTa	>hsa_piR_019122|gb|DQ596252|Homo	NM_052932.3	182	-22.7	2	28	2841	2872	27	0.6667	0.8519	||||||||||	| ::|: |
cccgTATCAAGTGGTGGAACAAAAGAGACAg	|| ||:| |::: | ||||||||||	ttaaATCATTTAGCGTTGT-TTTTCTCTGTt	>hsa_piR_019122|gb|DQ596252|Homo	NM_138286.3	173	-21.11	2	28	5563	5592	26	0.6538	0.8077	||||||||||	:| |::: |
ccCGTATCAAGTGGTGGAACAAAAGAGACAg	|||| || ||: ::| ||||||||||	aaGCATCTTTGACT-TTTCCTTTTCTCTGTt	>hsa_piR_019122|gb|DQ596252|Homo	NM_138333.5	179	-23.1	2	30	2842	2871	28	0.6786	0.7857	||||||||||	||: ::|
cccgtatcaagTGGTGGAACAAAAGAGACAg	|:||:| ||||||||||||	gattgggagaaATCATCCTGTTTTCTCTGTg	>hsa_piR_019122|gb|DQ596252|Homo	NM_138473.3	184	-29.8	2	21	3951	3981	19	0.8421	0.9474	||||||||||	|:||:| ||
ccCGTATC-AAGTGGTGGAACAAAAGAGACAg	|| ||| |||: ::|| | ||||||||||	gaGC-TAGCTTCGGTGCCAT-TTTTCTCTGTg	>hsa_piR_019122|gb|DQ596252|Homo	NM_138966.5	180	-24.95	2	30	5883	5912	29	0.7241	0.8276	||||||||||	|: ::|| |
cccGTATCAAGTGGTGGAACAAAAGAGACAg	|||: |:|:| | | |||||||||||	tctCATGTATTATC-CATGGTTTTCTCTGTt	>hsa_piR_019122|gb|DQ596252|Homo	NM_148957.4	182	-25.34	2	29	3173	3202	27	0.7037	0.8148	||||||||||	:|:| | | |
cccGTATCAAGTGGTGGAACAAAAGAGACAg	||||| ||:|| : | ||||||||||	actCATAG--CATCAGTCTCTTTTCTCTGTg	>hsa_piR_019122|gb|DQ596252|Homo	NM_152240.3	185	-25.54	2	29	4767	4795	27	0.7407	0.8148	||||||||||	||:|| : |
ccCGTATCAAGTGGTGGAAC--AAAAGAGACAg	||| ||| | :|:||| ||||||||||	aaGCAAAGT--A--GCTTTGAATTTTCTCTGTa	>hsa_piR_019122|gb|DQ596252|Homo	NM_152520.6	170	-23.1	2	30	2775	2803	30	0.7	0.7667	||||||||||	:|:|||
ccCGTATCAAGTGGTGGAACAAAAGAGACAg	|||| ||:||: : || ||||||||||	ctGCATTTTTTACTTTATT-TTTTCTCTGTt	>hsa_piR_019122|gb|DQ596252|Homo	NM_152522.7	187	-22.87	2	30	2484	2513	28	0.7143	0.8214	||||||||||	:||: : ||
cccGTATCAAG-T-GGTGGAAC-AAAAGAGACAg	:||| || | || ::||| ||||||||||	tgtTATATCTCTATCCTTTTTGCTTTTCTCTGTg	>hsa_piR_019122|gb|DQ596252|Homo	NM_153184.4	177	-22.64	2	29	7564	7597	30	0.7	0.8	||||||||||	|| ::|||
ccCGT-ATCAAGTGGTGGAACAAAAGAGACAg	|:| ||| |:| |: | |||||||||||	aaGTATTAGCTTA--ATATAGTTTTCTCTGTt	>hsa_piR_019122|gb|DQ596252|Homo	NM_153223.3	177	-21.43	2	30	3720	3749	29	0.6897	0.7931	||||||||||	:| |: | |
ccCGTATCA-AGTGGTGGAACAAAAGAGACAg	|:||: | |::::: ||| ||||||||||	aaGTATGTTATTGTTGACTTATTTTCTCTGTg	>hsa_piR_019122|gb|DQ596252|Homo	NM_153449.4	184	-20.98	2	30	3109	3140	29	0.6207	0.8621	||||||||||	::::: |||
cccGTATCAAGTGGTGGAACAAAAGAGACAg	|: :|| |: || | ||||||||||	tgcCGAGGTGGATGTCCGTCTTTTCTCTGTt	>hsa_piR_019122|gb|DQ596252|Homo	NM_153719.4	172	-23.82	2	29	178	208	27	0.6296	0.7407	||||||||||	|: || |
ccCGTATCAAGTGGTGGA-AC-AAAAGAGACAg	||:| || |: ::||| || ||||||||||	gcGCGT-GTGCG-TGCCTATGCTTTTCTCTGTg	>hsa_piR_019122|gb|DQ596252|Homo	NM_170744.5	175	-23.43	2	30	6258	6288	30	0.7	0.8333	||||||||||	::||| ||
cccGTATCAAGTGGTGGAAC-----AAAAGAGACAg	||| ||| |::||||| ||||||||||	cgcCAT-CTTCTCTGCCTTGGCCCCTTTTCTCTGTa	>hsa_piR_019122|gb|DQ596252|Homo	NM_173506.7	177	-26.13	2	29	516	550	32	0.6875	0.75	||||||||||	|||||
cccgtaTCAAGTGGTGGAACAAAAGAGACAg	| ||: |::|: ||||||||||||	cttgccATTTTCCTGCTCTGTTTTCTCTGTg	>hsa_piR_019122|gb|DQ596252|Homo	NM_173797.5	185	-25.8	2	26	2682	2712	24	0.7083	0.875	||||||||||	: |::|: ||
cccgtatcaaGTGGTGGAACAAAAGAGACAg	||:: : |||||||||||||	aaaaaacaggCATT-TGTTGTTTTCTCTGTa	>hsa_piR_019122|gb|DQ596252|Homo	NM_173802.4	171	-24.67	2	22	5674	5703	20	0.75	0.9	||||||||||	||:: : |||
ccCGTATCA-AGTGGTGGAAC--AAAAGAGACAg	|:: | | ||| :|||| ||||||||||	ctGTGAAATATCAAGTTCTTGGCTTTTCTCTGTc	>hsa_piR_019122|gb|DQ596252|Homo	NM_173851.3	171	-24.88	2	30	4814	4847	31	0.6452	0.7419	||||||||||	:||||
ccCGTATCAAGTGGTGGAACAAAAGAGACAg	|| ||||| :: |:|| ||||||||||	gtGC-TAGTT--TTTCTTTTTTTTCTCTGTg	>hsa_piR_019122|gb|DQ596252|Homo	NM_174902.4	180	-22.49	2	30	2622	2649	28	0.7143	0.8214	||||||||||	:: |:||
cccgtatcAAGTGGTGGAACAAAAGAGACAg	||| |: :|| ||||||||||	ttactcttTTCTCTTTCTCTTTTTCTCTGTc	>hsa_piR_019122|gb|DQ596252|Homo	NM_175634.3	175	-21.8	2	24	5610	5640	22	0.7273	0.8182	||||||||||	| |: :||
cccgtatcAAGTGGTGGAACAAAAGAGACAg	||| |: :|| ||||||||||	ttactcttTTCTCTTTCTCTTTTTCTCTGTc	>hsa_piR_019122|gb|DQ596252|Homo	NM_175635.3	175	-21.8	2	24	5111	5141	22	0.7273	0.8182	||||||||||	| |: :||
cccgtatcAAGTGGTGGAACAAAAGAGACAg	||| |: :|| ||||||||||	ttactcttTTCTCTTTCTCTTTTTCTCTGTc	>hsa_piR_019122|gb|DQ596252|Homo	NM_175636.2	175	-21.8	2	24	5225	5255	22	0.7273	0.8182	||||||||||	| |: :||
cccGTATCAAGTG-GTGGAACAAAAGAGACAg	|||| ||| | :||| ||||||||||	ataCATA-CACACTCTTCTT-TTTTCTCTGTa	>hsa_piR_019122|gb|DQ596252|Homo	NM_175861.3	175	-23.9	2	29	4044	4073	28	0.75	0.7857	||||||||||	|| | :|||
cccGTA-TCAAGTGGTGGAACAAAAGAGACAg	||| | | :||| | | ||||||||||	cccCATGAATCTACCTCAT--TTTTCTCTGTg	>hsa_piR_019122|gb|DQ596252|Homo	NM_178140.4	172	-23.52	2	29	7643	7672	28	0.7143	0.75	||||||||||	:||| | |
cccGT-ATCAAGTGGTGGAACAAAAGAGACAg	|| || | :::||||| ||||||||||	cttCACTATATAGTTACCTT-TTTTCTCTGTt	>hsa_piR_019122|gb|DQ596252|Homo	NM_182503.3	181	-26.49	2	29	4131	4161	28	0.7143	0.8214	||||||||||	:::|||||
ccCGTATCAAGTGGTGGAACAAAAGAGACAg	| | | | :|: :|:| ||||||||||	tgGAAGAATCTATGGCTTCCTTTTCTCTGTt	>hsa_piR_019122|gb|DQ596252|Homo	NM_182762.4	173	-20.69	2	30	8974	9004	28	0.6071	0.75	||||||||||	:|: :|:|
cccgtatcAAGTGGTGGAACAAAAGAGACAg	||:|:| :: | ||||||||||	ccattcgtTTTATCCTTCTCTTTTCTCTGTt	>hsa_piR_019122|gb|DQ596252|Homo	NM_198081.5	175	-22.33	2	24	2730	2760	22	0.6818	0.8636	||||||||||	:|:| :: |
ccCGTAT--CAAGTGGTGGA-ACAAAAGAGACAg	| ||| |||:::|| || | ||||||||||	taGAATAGTGTTTGTCAACTGTCTTTTCTCTGTc	>hsa_piR_019122|gb|DQ596252|Homo	NM_198189.2	187	-26.1	2	30	1512	1545	31	0.7097	0.8065	||||||||||	::|| || |
cccGTATCAAGT---GGTGGAACAAAAGAGACAg	| || |||| | : |||||||||||||	agaCTTATTTCAGAGGCTTATTGTTTTCTCTGTa	>hsa_piR_019122|gb|DQ596252|Homo	NM_198215.4	179	-22.93	2	29	3054	3087	30	0.7	0.7333	||||||||||	| : |||
ccCGTATCAAGTGGTGGAAC---AAAAGAGACAg	| | | | | || |||| ||||||||||	gaGGAAACTGAAACAGCTTGTCATTTTCTCTGTt	>hsa_piR_019122|gb|DQ596252|Homo	NM_203462.3	172	-23.41	2	30	685	718	31	0.6774	0.6774	||||||||||	|| ||||
ccCGT-ATCAAGTGGTGGAAC-AAAAGAGACAg	|:| | |||:::: :||| ||||||||||	gtGTATTTGTTTGTTTGTTTGTTTTTCTCTGTg	>hsa_piR_019122|gb|DQ596252|Homo	NM_203463.3	179	-23.76	2	30	2052	2084	30	0.6333	0.8333	||||||||||	::: :|||
cccgtatcAAGTGGT--GGAACAAAAGAGACAg	||| :|| : || ||||||||||	actgagctTTCCTCAGGTATTTTTTTCTCTGTc	>hsa_piR_019122|gb|DQ596252|Homo	NM_206853.3	170	-24.89	2	24	9949	9981	24	0.7083	0.7917	||||||||||	:|| : ||
cccgtatcAAGTGGT--GGAACAAAAGAGACAg	||| :|| : || ||||||||||	actgagctTTCCTCAGGTATTTTTTTCTCTGTc	>hsa_piR_019122|gb|DQ596252|Homo	NM_206854.3	170	-24.89	2	24	11228	11260	24	0.7083	0.7917	||||||||||	:|| : ||
cccgtatcAAGTGGT--GGAACAAAAGAGACAg	||| :|| : || ||||||||||	actgagctTTCCTCAGGTATTTTTTTCTCTGTc	>hsa_piR_019122|gb|DQ596252|Homo	NM_206855.3	170	-24.89	2	24	12175	12207	24	0.7083	0.7917	||||||||||	:|| : ||
ccCGTATCAAGTGGTGGAAC-AAAAGAGACAg	|: || ||: || ::||| ||||||||||	caGTTTATTTTCCCCTTTTGCTTTTCTCTGTt	>hsa_piR_019122|gb|DQ596252|Homo	NM_207320.3	188	-25.12	2	30	997	1028	29	0.6897	0.8276	||||||||||	|| ::|||
cccGT-ATCAAGTGGTGGAAC--AAAAGAGACAg	|| || || :||| | | ||||||||||	tctCACTATGTCCTCACATGGCCTTTTCTCTGTg	>hsa_piR_019122|gb|DQ596252|Homo	NR_003491.3	174	-20.27	2	29	3116	3149	30	0.7	0.7333	||||||||||	:||| | |
ccCGTATCAAGTGGTGG-AA----CAAAAGAGACAg	||| || |:|:: |: || |||||||||||	atGCAAAGATTATTCCTGTTACAAGTTTTCTCTGTa	>hsa_piR_019122|gb|DQ596252|Homo	NR_015358.2	175	-24.88	2	30	5810	5845	33	0.6364	0.7576	||||||||||	|: || |
cccGTATCAAG-TGGTGGAA-CAAAAGAGACAg	::|||||| | : | || ||||||||||	agaTGTAGTTCTAGTTCATTCATTTTCTCTGTt	>hsa_piR_019122|gb|DQ596252|Homo	NR_015407.1	178	-26.68	2	29	875	907	29	0.6897	0.7931	||||||||||	| : | ||
cccgTATCAAGTGGTGGAACAAAAGAGACAg	:|| | :|: | ||| ||||||||||	gtagGTA-TATATGAACTT-TTTTCTCTGTg	>hsa_piR_019122|gb|DQ596252|Homo	NR_015451.1	171	-21.27	2	28	2218	2246	26	0.6923	0.8077	||||||||||	:|: | |||
cccGTATCAAGTGGT-GGAACAAAAGAGACAg	||| ||| ::| : ||||||||||||	ctaCAT-TTTCTTTAGTAATGTTTTCTCTGTt	>hsa_piR_019122|gb|DQ596252|Homo	NR_024027.2	173	-22.6	2	29	370	400	28	0.6786	0.7857	||||||||||	::| : ||
cccgTATCAAGTGGTGGAACAAAAGAGACAg	||:|||:| : ::| ||||||||||	tttaATGGTTTAGT-TTTATTTTTCTCTGTt	>hsa_piR_019122|gb|DQ596252|Homo	NR_024037.2	177	-20.45	2	28	1872	1901	26	0.6538	0.8462	||||||||||	:| : ::|
ccCGTATCAAGTGGTGGAACAAAAGAGACAg	|||| ||:||: : || ||||||||||	ctGCATTTTTTACTTTATT-TTTTCTCTGTt	>hsa_piR_019122|gb|DQ596252|Homo	NR_024526.3	187	-22.87	2	30	2182	2211	28	0.7143	0.8214	||||||||||	:||: : ||
cccgTATCAAGTGGTGGAACAAAAGAGACAg	:|||||:| | | ||||||||||	ggagGTAGTTTAGAAAGT--TTTTCTCTGTa	>hsa_piR_019122|gb|DQ596252|Homo	NR_026830.1	172	-21.72	2	28	503	531	26	0.6923	0.7692	||||||||||	:| | |
cccgtATCAAGTGGTGGA-ACAAAAGAGACAg	|| | |:|| :| |||||||||||	aatatTACTGAATCAGTTGAGTTTTCTCTGTt	>hsa_piR_019122|gb|DQ596252|Homo	NR_027790.3	173	-22.04	2	27	3895	3926	26	0.6923	0.7692	||||||||||	|:|| :| |
cccgtATCAAGTGGTGGA-ACAAAAGAGACAg	|| | |:|| :| |||||||||||	aatatTACTGAATCAGTTGAGTTTTCTCTGTt	>hsa_piR_019122|gb|DQ596252|Homo	NR_027791.3	173	-22.04	2	27	3698	3729	26	0.6923	0.7692	||||||||||	|:|| :| |
ccCGTA-TCAAGTGGTGGAACAAAAGAGACAg	|| | || ||:: || |||||||||||	cgGCCTGAGGACATTTCC-AGTTTTCTCTGTa	>hsa_piR_019122|gb|DQ596252|Homo	NR_028062.1	174	-27.3	2	30	1455	1485	29	0.6897	0.7586	||||||||||	||:: || |
ccCGTATCAAGTGGTGGAAC-AAAAGAGACAg	| | || | || :|| | ||||||||||	agGAAAAG-TAACATTCTAGTTTTTCTCTGTa	>hsa_piR_019122|gb|DQ596252|Homo	NR_029383.1	170	-22.19	2	30	1602	1632	29	0.6897	0.7241	||||||||||	|| :|| |
cccGTATCAAGTGGTGGAACAAAAGAGACAg	:|| || |||:| | ||||||||||	agaTATCCATCTCCATCCTTTTTTCTCTGTg	>hsa_piR_019122|gb|DQ596252|Homo	NR_033258.2	184	-23.78	2	29	1259	1289	27	0.7037	0.7778	||||||||||	| |||:| |
cccGT-ATCAAGTGGTGGAAC--AAAAGAGACAg	|| || || :||| | | ||||||||||	tctCACTATGTCCTCACATGGCCTTTTCTCTGTg	>hsa_piR_019122|gb|DQ596252|Homo	NR_033319.2	174	-20.27	2	29	2990	3023	30	0.7	0.7333	||||||||||	:||| | |
cccGT-ATCAAGTGGTGGAAC--AAAAGAGACAg	|| || || :||| | | ||||||||||	tctCACTATGTCCTCACATGGCCTTTTCTCTGTg	>hsa_piR_019122|gb|DQ596252|Homo	NR_033320.2	174	-20.27	2	29	3042	3075	30	0.7	0.7333	||||||||||	:||| | |
cccGT-ATCAAGTGGTGGAAC--AAAAGAGACAg	|| || || :||| | | ||||||||||	tctCACTATGTCCTCACATGGCCTTTTCTCTGTg	>hsa_piR_019122|gb|DQ596252|Homo	NR_033321.2	174	-20.27	2	29	2916	2949	30	0.7	0.7333	||||||||||	:||| | |
cccGTA-TCAAGTGGTGGAA-CAAAAGAGACAg	||| | |||:: ||| ||||||||||	agtCATAACCCCACTGGCTTCCTTTTCTCTGTc	>hsa_piR_019122|gb|DQ596252|Homo	NR_036678.1	174	-25.49	2	29	1448	1480	29	0.6897	0.7586	||||||||||	||:: |||
ccCGTATCAAGTGGTGGAACAAAAGAGACAg	|| || | :::| |||| ||||||||||	ctGC-TA-TATGTCCCCTTATTTTCTCTGTt	>hsa_piR_019122|gb|DQ596252|Homo	NR_038970.1	181	-24.17	2	30	2865	2893	28	0.7143	0.8214	||||||||||	:::| ||||
cccGTATCAAGTGGTGGAAC--AAAAGAGACAg	:| | | || : ||| | ||||||||||	atcTAAAATCCAATCCCTCGGTTTTTCTCTGTc	>hsa_piR_019122|gb|DQ596252|Homo	NR_049728.1	171	-23.08	2	29	396	428	29	0.6552	0.7241	||||||||||	: ||| |
cccgtATCAAGTG-GTGGAACAAAAGAGACAg	|| ||: : |||||| ||||||||||	atttcTACTTTTTGCACCTTATTTTCTCTGTt	>hsa_piR_019122|gb|DQ596252|Homo	NR_073103.2	189	-25.04	2	27	5066	5097	26	0.7692	0.8462	||||||||||	: ||||||
cccgtATCAAGTG-GTGGAACAAAAGAGACAg	|| ||: : |||||| ||||||||||	atttcTACTTTTTGCACCTTATTTTCTCTGTt	>hsa_piR_019122|gb|DQ596252|Homo	NR_073104.2	189	-25.04	2	27	5027	5058	26	0.7692	0.8462	||||||||||	: ||||||
cccgtATCAAGTG-GTGGAACAAAAGAGACAg	|| ||: : |||||| ||||||||||	atttcTACTTTTTGCACCTTATTTTCTCTGTt	>hsa_piR_019122|gb|DQ596252|Homo	NR_073105.2	189	-25.04	2	27	5210	5241	26	0.7692	0.8462	||||||||||	: ||||||
cccgtATCAAGTG-GTGGAACAAAAGAGACAg	|| ||: : |||||| ||||||||||	atttcTACTTTTTGCACCTTATTTTCTCTGTt	>hsa_piR_019122|gb|DQ596252|Homo	NR_073106.2	189	-25.04	2	27	5161	5192	26	0.7692	0.8462	||||||||||	: ||||||
cccgtATCAAGTG-GTGGAACAAAAGAGACAg	|| ||: : |||||| ||||||||||	atttcTACTTTTTGCACCTTATTTTCTCTGTt	>hsa_piR_019122|gb|DQ596252|Homo	NR_073107.2	189	-25.04	2	27	5048	5079	26	0.7692	0.8462	||||||||||	: ||||||
cccgtaTCA-AGTG-GTGGAACAAAAGAGACAg	||| |:|: |||: | ||||||||||	tggaggAGTCTTATGCACTGT-TTTTCTCTGTt	>hsa_piR_019122|gb|DQ596252|Homo	NR_073405.1	173	-25.22	2	26	10538	10569	26	0.7308	0.8462	||||||||||	|: |||: |
cccGTATCAAGTGGTGGAAC--AAAAGAGACAg	||||| | :|:||| ||||||||||	tctCATAGAT----GCTTTGCATTTTCTCTGTg	>hsa_piR_019122|gb|DQ596252|Homo	NR_104266.2	170	-21.93	2	29	1285	1313	29	0.6897	0.7586	||||||||||	:|:|||
cccgtatcAAGTGGTGGAACAAAAGAGACAg	||| |: :: ||||||||||||	tctctcttTTCCCTTTTATGTTTTCTCTGTt	>hsa_piR_019122|gb|DQ596252|Homo	NR_104424.2	179	-23.12	2	24	3355	3385	22	0.7273	0.8636	||||||||||	| |: :: ||
cccgTATCAAGTGGTGG-AACAAAAGAGACAg	||| || ||::|| || ||||||||||	tgtaATA-TTAACTGCCATTCTTTTCTCTGTg	>hsa_piR_019122|gb|DQ596252|Homo	NR_110257.1	188	-20.01	2	28	3560	3590	27	0.7778	0.8519	||||||||||	||::|| ||
cccgtatcAAGTGGTGGAACAAAAGAGACAg	||::|: ||| ||||||||||	tcaagggcTTTGCT-CCTGCTTTTCTCTGTc	>hsa_piR_019122|gb|DQ596252|Homo	NR_110304.1	173	-28.88	2	24	829	858	22	0.7273	0.8636	||||||||||	::|: |||
cccGTATCAAGTGGTGGAACAAAAGAGACAg	||| | || ::| | ||||||||||	aaaCAT-GATCTGAGTCATCTTTTCTCTGTt	>hsa_piR_019122|gb|DQ596252|Homo	NR_110456.2	170	-22.54	2	29	1898	1927	27	0.6667	0.7407	||||||||||	| ::| |
cccgtatcaAGTGG---TGGAACAAAAGAGACAg	||||| ||: |||||||||||	tacttaaacTCACCAAGACTCAGTTTTCTCTGTa	>hsa_piR_019122|gb|DQ596252|Homo	NR_110628.1	173	-26.59	2	23	875	908	24	0.75	0.7917	||||||||||	| ||: |
cccgtaTCAAGTGGTGG-AACAAAAGAGACAg	| ||:||: || |||||||||||	accagcAATTTACTTCCAGAGTTTTCTCTGTt	>hsa_piR_019122|gb|DQ596252|Homo	NR_110786.1	176	-25.47	2	26	1628	1659	25	0.72	0.8	||||||||||	||: || |
ccCGTATC-AAGTG-GTGGAACAAAAGAGACAg	| | || ||||| :|::| ||||||||||	taGAACAGTTTCACATATTTCCTTTTCTCTGTt	>hsa_piR_019122|gb|DQ596252|Homo	NR_110831.1	183	-23.81	2	30	1023	1055	30	0.7	0.8	||||||||||	|| :|::|
cccgTATCAAGTGGTGGA-ACAAAAGAGACAg	||:| || |: ||| ||||||||||	gttaATGG-TCTCTTCCTCCCTTTTCTCTGTt	>hsa_piR_019122|gb|DQ596252|Homo	NR_110843.1	172	-23.51	2	28	203	233	27	0.7037	0.7778	||||||||||	|: |||
cccgtATCAAGTGGTGGA-ACAAAAGAGACAg	|| | |:|| :| |||||||||||	aatatTACTGAATCAGTTGAGTTTTCTCTGTt	>hsa_piR_019122|gb|DQ596252|Homo	NR_111004.2	173	-22.04	2	27	3764	3795	26	0.6923	0.7692	||||||||||	|:|| :| |
cccgtATCAAGTGGTGGA-ACAAAAGAGACAg	|| | |:|| :| |||||||||||	aatatTACTGAATCAGTTGAGTTTTCTCTGTt	>hsa_piR_019122|gb|DQ596252|Homo	NR_111005.2	173	-22.04	2	27	3825	3856	26	0.6923	0.7692	||||||||||	|:|| :| |
cccgTATCAAGTGGTGGAAC--AAAAGAGACAg	|| ||:: ||:: || ||||||||||	cctgATTATTTGGCATTGTGTATTTTCTCTGTt	>hsa_piR_019122|gb|DQ596252|Homo	NR_120607.1	174	-20.17	2	28	1213	1245	28	0.6429	0.7857	||||||||||	||:: ||
cccgtATCAAGTGGTGGAACAAAAGAGACAg	|: ||:::| :|| ||||||||||	acaacTGATTTGTCTGTTTTTTTTCTCTGTc	>hsa_piR_019122|gb|DQ596252|Homo	NR_130898.1	178	-21.43	2	27	3208	3238	25	0.64	0.84	||||||||||	:::| :||
cccGTA--TCAAGTGGTGGAACAAAAGAGACAg	||| | | : || :|||||||||||||	cgtCATCCACTATCCCTGTTTGTTTTCTCTGTt	>hsa_piR_019122|gb|DQ596252|Homo	NR_133638.1	179	-27.32	2	29	831	863	29	0.6897	0.7586	||||||||||	: || :|||
cccgtaTCAAGTGGTGGAACAAAAGAGACAg	|| :|: |:: ||||||||||||	agaagaAGGATATGATTCTGTTTTCTCTGTt	>hsa_piR_019122|gb|DQ596252|Homo	NR_135117.1	177	-23.9	2	26	616	646	24	0.6667	0.8333	||||||||||	:|: |:: ||
cccGTAT-CAAGT--GGTGGAACAAAAGAGACAg	| || |||:| :|| | ||||||||||	gaaCCTAGGTTTAGGGTACATGTTTTTCTCTGTt	>hsa_piR_019122|gb|DQ596252|Homo	NR_135139.1	170	-23.56	2	29	3491	3524	30	0.6667	0.7333	||||||||||	:|| |
cccGTAT-CAAGT--GGTGGAACAAAAGAGACAg	| || |||:| :|| | ||||||||||	gaaCCTAGGTTTAGGGTACATGTTTTTCTCTGTt	>hsa_piR_019122|gb|DQ596252|Homo	NR_135140.1	170	-23.56	2	29	3523	3556	30	0.6667	0.7333	||||||||||	:|| |
cccgtaTCAAGTGGTGGA--AC-AAAAGAGACAg	||| :|:|||| | ||||||||||	aagtccAGTGAGCTACCTCAGGCTTTTCTCTGTg	>hsa_piR_019122|gb|DQ596252|Homo	NR_135820.1	171	-27.24	2	26	320	353	27	0.7037	0.7778	||||||||||	:|||| |
cccgtatcAAGTGGTGGAACAAAAGAGACAg	||: ||| : ||||||||||||	tttattttTTTTCCAGTCTGTTTTCTCTGTg	>hsa_piR_019122|gb|DQ596252|Homo	NR_136152.2	183	-22.39	2	24	1970	2000	22	0.7727	0.8636	||||||||||	: ||| : ||
cccgtatcAAGTGGTGGAACAAAAGAGACAg	||: ||| : ||||||||||||	tttattttTTTTCCAGTCTGTTTTCTCTGTg	>hsa_piR_019122|gb|DQ596252|Homo	NR_136153.2	183	-22.39	2	24	2049	2079	22	0.7727	0.8636	||||||||||	: ||| : ||
cccgtATCAAGTGGTGGA-ACAAAAGAGACAg	|| | |:|| :| |||||||||||	aatatTACTGAATCAGTTGAGTTTTCTCTGTt	>hsa_piR_019122|gb|DQ596252|Homo	NR_136542.1	173	-22.04	2	27	3959	3990	26	0.6923	0.7692	||||||||||	|:|| :| |
cccgtATCAAGTGGTGGA-ACAAAAGAGACAg	|| | |:|| :| |||||||||||	aatatTACTGAATCAGTTGAGTTTTCTCTGTt	>hsa_piR_019122|gb|DQ596252|Homo	NR_136543.1	173	-22.04	2	27	3637	3668	26	0.6923	0.7692	||||||||||	|:|| :| |
cccgtATCAAGTGGTGGA-ACAAAAGAGACAg	|| | |:|| :| |||||||||||	aatatTACTGAATCAGTTGAGTTTTCTCTGTt	>hsa_piR_019122|gb|DQ596252|Homo	NR_136544.1	173	-22.04	2	27	3850	3881	26	0.6923	0.7692	||||||||||	|:|| :| |
cccgtATCAAGTGGTGGA-ACAAAAGAGACAg	|| | |:|| :| |||||||||||	aatatTACTGAATCAGTTGAGTTTTCTCTGTt	>hsa_piR_019122|gb|DQ596252|Homo	NR_136545.1	173	-22.04	2	27	3965	3996	26	0.6923	0.7692	||||||||||	|:|| :| |
cccgtATCAAGTGGTGGA-ACAAAAGAGACAg	|| | |:|| :| |||||||||||	aatatTACTGAATCAGTTGAGTTTTCTCTGTt	>hsa_piR_019122|gb|DQ596252|Homo	NR_136546.1	173	-22.04	2	27	3789	3820	26	0.6923	0.7692	||||||||||	|:|| :| |
cccgtATCAAGTGGTGGA-ACAAAAGAGACAg	|| | |:|| :| |||||||||||	aatatTACTGAATCAGTTGAGTTTTCTCTGTt	>hsa_piR_019122|gb|DQ596252|Homo	NR_136547.1	173	-22.04	2	27	3400	3431	26	0.6923	0.7692	||||||||||	|:|| :| |
cccgtATCAAGTGGTGGA-ACAAAAGAGACAg	|| | |:|| :| |||||||||||	aatatTACTGAATCAGTTGAGTTTTCTCTGTt	>hsa_piR_019122|gb|DQ596252|Homo	NR_136548.1	173	-22.04	2	27	3654	3685	26	0.6923	0.7692	||||||||||	|:|| :| |
cccgtATCAAGTGGTGGA-ACAAAAGAGACAg	|| | |:|| :| |||||||||||	aatatTACTGAATCAGTTGAGTTTTCTCTGTt	>hsa_piR_019122|gb|DQ596252|Homo	NR_136549.1	173	-22.04	2	27	3581	3612	26	0.6923	0.7692	||||||||||	|:|| :| |
cccgtATCAAGTGGTGGA-ACAAAAGAGACAg	|| | |:|| :| |||||||||||	aatatTACTGAATCAGTTGAGTTTTCTCTGTt	>hsa_piR_019122|gb|DQ596252|Homo	NR_136550.1	173	-22.04	2	27	3589	3620	26	0.6923	0.7692	||||||||||	|:|| :| |
cccgtATCAAGTGGTGGA-ACAAAAGAGACAg	|| | |:|| :| |||||||||||	aatatTACTGAATCAGTTGAGTTTTCTCTGTt	>hsa_piR_019122|gb|DQ596252|Homo	NR_136551.1	173	-22.04	2	27	3733	3764	26	0.6923	0.7692	||||||||||	|:|| :| |
cccgtATCAAGTGGTGGA-ACAAAAGAGACAg	|| | |:|| :| |||||||||||	aatatTACTGAATCAGTTGAGTTTTCTCTGTt	>hsa_piR_019122|gb|DQ596252|Homo	NR_136552.1	173	-22.04	2	27	3848	3879	26	0.6923	0.7692	||||||||||	|:|| :| |
ccCGTATCAAGTGGTGGAACAAAAGAGACAg	| || | | ||: :: |||||||||||	ctGAATTGATAACTTTTGGGTTTTCTCTGTc	>hsa_piR_019122|gb|DQ596252|Homo	NR_145452.1	177	-23.28	2	30	1612	1642	28	0.6429	0.75	||||||||||	||: :: |
ccCGTATCAAGTGGTGGAACAAAAGAGACAg	| || | | ||: :: |||||||||||	ctGAATTGATAACTTTTGGGTTTTCTCTGTc	>hsa_piR_019122|gb|DQ596252|Homo	NR_145453.1	177	-23.28	2	30	1114	1144	28	0.6429	0.75	||||||||||	||: :: |
ccCGTATCAAGTGGTGGAACAAAAGAGACAg	| || | | ||: :: |||||||||||	ctGAATTGATAACTTTTGGGTTTTCTCTGTc	>hsa_piR_019122|gb|DQ596252|Homo	NR_145454.1	177	-23.28	2	30	904	934	28	0.6429	0.75	||||||||||	||: :: |
cccGTATCAAGTGGTGGAACAAAAGAGACAg	||| | || ::| | ||||||||||	aaaCAT-GATCTGAGTCATCTTTTCTCTGTt	>hsa_piR_019122|gb|DQ596252|Homo	NR_145973.1	170	-22.54	2	29	2007	2036	27	0.6667	0.7407	||||||||||	| ::| |
cccGTATCAAGTGGTGGAACAAAAGAGACAg	||| | || ::| | ||||||||||	aaaCAT-GATCTGAGTCATCTTTTCTCTGTt	>hsa_piR_019122|gb|DQ596252|Homo	NR_145974.1	170	-22.54	2	29	1960	1989	27	0.6667	0.7407	||||||||||	| ::| |
cccGTATCAAGTGGTGGAACAAAAGAGACAg	||| | || ::| | ||||||||||	aaaCAT-GATCTGAGTCATCTTTTCTCTGTt	>hsa_piR_019122|gb|DQ596252|Homo	NR_145975.1	170	-22.54	2	29	1823	1852	27	0.6667	0.7407	||||||||||	| ::| |
ccCGTATCAAGTGGTGGAACAAAAGAGACAg	|||| ||:||: : || ||||||||||	ctGCATTTTTTACTTTATT-TTTTCTCTGTt	>hsa_piR_019122|gb|DQ596252|Homo	NR_146422.2	187	-22.87	2	30	2242	2271	28	0.7143	0.8214	||||||||||	:||: : ||
ccCGTATCAAGTGGTGGAACAAAAGAGACAg	|||| ||:||: : || ||||||||||	ctGCATTTTTTACTTTATT-TTTTCTCTGTt	>hsa_piR_019122|gb|DQ596252|Homo	NR_146423.2	187	-22.87	2	30	2130	2159	28	0.7143	0.8214	||||||||||	:||: : ||
ccCGTATCAAGTGGTGGAACAAAAGAGACAg	|||| ||:||: : || ||||||||||	ctGCATTTTTTACTTTATT-TTTTCTCTGTt	>hsa_piR_019122|gb|DQ596252|Homo	NR_146424.2	187	-22.87	2	30	2113	2142	28	0.7143	0.8214	||||||||||	:||: : ||
ccCGTATCAAGTGGTGGAACAAAAGAGACAg	|||| ||:||: : || ||||||||||	ctGCATTTTTTACTTTATT-TTTTCTCTGTt	>hsa_piR_019122|gb|DQ596252|Homo	NR_146425.2	187	-22.87	2	30	2163	2192	28	0.7143	0.8214	||||||||||	:||: : ||
ccCGTATCAAGTGGTGGAACAAAAGAGACAg	|||| ||:||: : || ||||||||||	ctGCATTTTTTACTTTATT-TTTTCTCTGTt	>hsa_piR_019122|gb|DQ596252|Homo	NR_146426.2	187	-22.87	2	30	2336	2365	28	0.7143	0.8214	||||||||||	:||: : ||
ccCGTATCAAGTGGTGGAACAAAAGAGACAg	|||| ||:||: : || ||||||||||	ctGCATTTTTTACTTTATT-TTTTCTCTGTt	>hsa_piR_019122|gb|DQ596252|Homo	NR_146427.2	187	-22.87	2	30	2386	2415	28	0.7143	0.8214	||||||||||	:||: : ||
ccCGTATCAAGTGGTGGAACAAAAGAGACAg	|||| ||:||: : || ||||||||||	ctGCATTTTTTACTTTATT-TTTTCTCTGTt	>hsa_piR_019122|gb|DQ596252|Homo	NR_146428.2	187	-22.87	2	30	2591	2620	28	0.7143	0.8214	||||||||||	:||: : ||
ccCGTATCAAGTGGTGGAACAAAAGAGACAg	|||| ||:||: : || ||||||||||	ctGCATTTTTTACTTTATT-TTTTCTCTGTt	>hsa_piR_019122|gb|DQ596252|Homo	NR_146429.2	187	-22.87	2	30	2215	2244	28	0.7143	0.8214	||||||||||	:||: : ||
ccCGTATCAAGTGGTGGAACAAAAGAGACAg	|||| ||:||: : || ||||||||||	ctGCATTTTTTACTTTATT-TTTTCTCTGTt	>hsa_piR_019122|gb|DQ596252|Homo	NR_146430.2	187	-22.87	2	30	2534	2563	28	0.7143	0.8214	||||||||||	:||: : ||
ccCGTATCAAGTGGTGGAACAAAAGAGACAg	|||| ||:||: : || ||||||||||	ctGCATTTTTTACTTTATT-TTTTCTCTGTt	>hsa_piR_019122|gb|DQ596252|Homo	NR_146431.2	187	-22.87	2	30	2432	2461	28	0.7143	0.8214	||||||||||	:||: : ||
cccgtatcAAGTGGTGGAACAAAAGAGACAg	||| |: :: ||||||||||||	tctctcttTTCCCTTTTATGTTTTCTCTGTt	>hsa_piR_019122|gb|DQ596252|Homo	NR_146787.2	179	-23.12	2	24	2984	3014	22	0.7273	0.8636	||||||||||	| |: :: ||
cccgtatcAAGTGGTGGAACAAAAGAGACAg	||| |: :: ||||||||||||	tctctcttTTCCCTTTTATGTTTTCTCTGTt	>hsa_piR_019122|gb|DQ596252|Homo	NR_146788.2	179	-23.12	2	24	3154	3184	22	0.7273	0.8636	||||||||||	| |: :: ||
cccgtatcAAGTGGTGGAACAAAAGAGACAg	||| |: :: ||||||||||||	tctctcttTTCCCTTTTATGTTTTCTCTGTt	>hsa_piR_019122|gb|DQ596252|Homo	NR_146789.2	179	-23.12	2	24	3143	3173	22	0.7273	0.8636	||||||||||	| |: :: ||
cccgtatcAAGTGGTGGAACAAAAGAGACAg	||| |: :: ||||||||||||	tctctcttTTCCCTTTTATGTTTTCTCTGTt	>hsa_piR_019122|gb|DQ596252|Homo	NR_146790.2	179	-23.12	2	24	3160	3190	22	0.7273	0.8636	||||||||||	| |: :: ||
cccgtatcAAGTGGTGGAACAAAAGAGACAg	||| |: :: ||||||||||||	tctctcttTTCCCTTTTATGTTTTCTCTGTt	>hsa_piR_019122|gb|DQ596252|Homo	NR_146791.2	179	-23.12	2	24	3261	3291	22	0.7273	0.8636	||||||||||	| |: :: ||
cccgtatcAAGTGGTGGAACAAAAGAGACAg	||| |: :: ||||||||||||	tctctcttTTCCCTTTTATGTTTTCTCTGTt	>hsa_piR_019122|gb|DQ596252|Homo	NR_146792.2	179	-23.12	2	24	3237	3267	22	0.7273	0.8636	||||||||||	| |: :: ||
cccgtaTCAAGTGGTGGA----A-CAAAAGAGACAg	| ||:| |||:| | |||||||||||	gttttgATTTTAACACTTAGAGTGGTTTTCTCTGTt	>hsa_piR_019122|gb|DQ596252|Homo	NR_147038.2	171	-21.31	2	26	1681	1716	29	0.6897	0.7586	||||||||||	|:| | |
cccgtaTCAAGTGGTGGA----A-CAAAAGAGACAg	| ||:| |||:| | |||||||||||	gttttgATTTTAACACTTAGAGTGGTTTTCTCTGTt	>hsa_piR_019122|gb|DQ596252|Homo	NR_147039.2	171	-21.31	2	26	1627	1662	29	0.6897	0.7586	||||||||||	|:| | |
cccgtaTCAAGTGGTGGA----A-CAAAAGAGACAg	| ||:| |||:| | |||||||||||	gttttgATTTTAACACTTAGAGTGGTTTTCTCTGTt	>hsa_piR_019122|gb|DQ596252|Homo	NR_147040.2	171	-21.31	2	26	1528	1563	29	0.6897	0.7586	||||||||||	|:| | |
cccgtATCAAGTGGTGGAACAAAAGAGACAg	||| | | |: |||||||||||||	ggatcTAGCTGAACGAATTGTTTTCTCTGTc	>hsa_piR_019122|gb|DQ596252|Homo	NR_147093.2	186	-28.8	2	27	119	149	25	0.76	0.8	||||||||||	| |: |||
cccGTATC-AAGTGGTGGAACAAAAGAGACAg	:|| | ||:|:|| | | ||||||||||	caaTATTGCTTTATCAGCATCTTTTCTCTGTa	>hsa_piR_019122|gb|DQ596252|Homo	NR_147131.2	187	-22.29	2	29	2168	2199	28	0.7143	0.8214	||||||||||	:|:|| | |
cccGTATC-AAGTGGTGGAACAAAAGAGACAg	:|| | ||:|:|| | | ||||||||||	caaTATTGCTTTATCAGCATCTTTTCTCTGTa	>hsa_piR_019122|gb|DQ596252|Homo	NR_147132.2	187	-22.29	2	29	1591	1622	28	0.7143	0.8214	||||||||||	:|:|| | |
cccGTATC-AAGTGGTGGAACAAAAGAGACAg	:|| | ||:|:|| | | ||||||||||	caaTATTGCTTTATCAGCATCTTTTCTCTGTa	>hsa_piR_019122|gb|DQ596252|Homo	NR_147133.2	187	-22.29	2	29	2085	2116	28	0.7143	0.8214	||||||||||	:|:|| | |
cccGTATC-AAGTGGTGGAACAAAAGAGACAg	:|| | ||:|:|| | | ||||||||||	caaTATTGCTTTATCAGCATCTTTTCTCTGTa	>hsa_piR_019122|gb|DQ596252|Homo	NR_147134.2	187	-22.29	2	29	1936	1967	28	0.7143	0.8214	||||||||||	:|:|| | |
cccGTATC-AAGTGGTGGAACAAAAGAGACAg	:|| | ||:|:|| | | ||||||||||	caaTATTGCTTTATCAGCATCTTTTCTCTGTa	>hsa_piR_019122|gb|DQ596252|Homo	NR_147135.2	187	-22.29	2	29	1772	1803	28	0.7143	0.8214	||||||||||	:|:|| | |
cccGTATC-AAGTGGTGGAACAAAAGAGACAg	:|| | ||:|:|| | | ||||||||||	caaTATTGCTTTATCAGCATCTTTTCTCTGTa	>hsa_piR_019122|gb|DQ596252|Homo	NR_147136.2	187	-22.29	2	29	1624	1655	28	0.7143	0.8214	||||||||||	:|:|| | |
cccGTATC-AAGTGGTGGAACAAAAGAGACAg	:|| | ||:|:|| | | ||||||||||	caaTATTGCTTTATCAGCATCTTTTCTCTGTa	>hsa_piR_019122|gb|DQ596252|Homo	NR_147137.2	187	-22.29	2	29	1912	1943	28	0.7143	0.8214	||||||||||	:|:|| | |
cccGTATC-AAGTGGTGGAACAAAAGAGACAg	:|| | ||:|:|| | | ||||||||||	caaTATTGCTTTATCAGCATCTTTTCTCTGTa	>hsa_piR_019122|gb|DQ596252|Homo	NR_147138.2	187	-22.29	2	29	2081	2112	28	0.7143	0.8214	||||||||||	:|:|| | |
cccGTATC-AAGTGGTGGAACAAAAGAGACAg	:|| | ||:|:|| | | ||||||||||	caaTATTGCTTTATCAGCATCTTTTCTCTGTa	>hsa_piR_019122|gb|DQ596252|Homo	NR_147139.2	187	-22.29	2	29	1504	1535	28	0.7143	0.8214	||||||||||	:|:|| | |
cccgtaTCAAGT--GGTGGAAC-AAAAGAGACAg	| |||| |: ||| | ||||||||||	gaactcAATTCATTCTTCCTGGATTTTCTCTGTt	>hsa_piR_019122|gb|DQ596252|Homo	NR_147216.1	175	-22.62	2	26	4592	4625	27	0.7407	0.7778	||||||||||	|: ||| |
cccgtaTCAAGT--GGTGGAAC-AAAAGAGACAg	| |||| |: ||| | ||||||||||	gaactcAATTCATTCTTCCTGGATTTTCTCTGTt	>hsa_piR_019122|gb|DQ596252|Homo	NR_147217.1	175	-22.62	2	26	4473	4506	27	0.7407	0.7778	||||||||||	|: ||| |
cccgtaTCAAGT--GGTGGAAC-AAAAGAGACAg	| |||| |: ||| | ||||||||||	gaactcAATTCATTCTTCCTGGATTTTCTCTGTt	>hsa_piR_019122|gb|DQ596252|Homo	NR_147218.1	175	-22.62	2	26	4470	4503	27	0.7407	0.7778	||||||||||	|: ||| |
cccgtaTCAAGT--GGTGGAAC-AAAAGAGACAg	| |||| |: ||| | ||||||||||	gaactcAATTCATTCTTCCTGGATTTTCTCTGTt	>hsa_piR_019122|gb|DQ596252|Homo	NR_147219.2	175	-22.62	2	26	4542	4575	27	0.7407	0.7778	||||||||||	|: ||| |
cccgtaTCAAGT--GGTGGAAC-AAAAGAGACAg	| |||| |: ||| | ||||||||||	gaactcAATTCATTCTTCCTGGATTTTCTCTGTt	>hsa_piR_019122|gb|DQ596252|Homo	NR_147220.2	175	-22.62	2	26	4528	4561	27	0.7407	0.7778	||||||||||	|: ||| |
cccgtaTCAAGT--GGTGGAAC-AAAAGAGACAg	| |||| |: ||| | ||||||||||	gaactcAATTCATTCTTCCTGGATTTTCTCTGTt	>hsa_piR_019122|gb|DQ596252|Homo	NR_147221.2	175	-22.62	2	26	4599	4632	27	0.7407	0.7778	||||||||||	|: ||| |
cccgtaTCAAGT--GGTGGAAC-AAAAGAGACAg	| |||| |: ||| | ||||||||||	gaactcAATTCATTCTTCCTGGATTTTCTCTGTt	>hsa_piR_019122|gb|DQ596252|Homo	NR_147222.2	175	-22.62	2	26	4594	4627	27	0.7407	0.7778	||||||||||	|: ||| |
cccgtaTCAAGT--GGTGGAAC-AAAAGAGACAg	| |||| |: ||| | ||||||||||	gaactcAATTCATTCTTCCTGGATTTTCTCTGTt	>hsa_piR_019122|gb|DQ596252|Homo	NR_147223.2	175	-22.62	2	26	4652	4685	27	0.7407	0.7778	||||||||||	|: ||| |
cccgtaTCAAGT--GGTGGAAC-AAAAGAGACAg	| |||| |: ||| | ||||||||||	gaactcAATTCATTCTTCCTGGATTTTCTCTGTt	>hsa_piR_019122|gb|DQ596252|Homo	NR_147224.2	175	-22.62	2	26	4530	4563	27	0.7407	0.7778	||||||||||	|: ||| |
cccgtaTCAAGT--GGTGGAAC-AAAAGAGACAg	| |||| |: ||| | ||||||||||	gaactcAATTCATTCTTCCTGGATTTTCTCTGTt	>hsa_piR_019122|gb|DQ596252|Homo	NR_147225.2	175	-22.62	2	26	4685	4718	27	0.7407	0.7778	||||||||||	|: ||| |
cccgtaTCAAGT--GGTGGAAC-AAAAGAGACAg	| |||| |: ||| | ||||||||||	gaactcAATTCATTCTTCCTGGATTTTCTCTGTt	>hsa_piR_019122|gb|DQ596252|Homo	NR_147226.2	175	-22.62	2	26	4533	4566	27	0.7407	0.7778	||||||||||	|: ||| |
cccgtaTCAAGT--GGTGGAAC-AAAAGAGACAg	| |||| |: ||| | ||||||||||	gaactcAATTCATTCTTCCTGGATTTTCTCTGTt	>hsa_piR_019122|gb|DQ596252|Homo	NR_147227.2	175	-22.62	2	26	4603	4636	27	0.7407	0.7778	||||||||||	|: ||| |
cccgtaTCAAGT--GGTGGAAC-AAAAGAGACAg	| |||| |: ||| | ||||||||||	gaactcAATTCATTCTTCCTGGATTTTCTCTGTt	>hsa_piR_019122|gb|DQ596252|Homo	NR_147228.2	175	-22.62	2	26	4566	4599	27	0.7407	0.7778	||||||||||	|: ||| |
cccgtaTCAAGT--GGTGGAAC-AAAAGAGACAg	| |||| |: ||| | ||||||||||	gaactcAATTCATTCTTCCTGGATTTTCTCTGTt	>hsa_piR_019122|gb|DQ596252|Homo	NR_147229.2	175	-22.62	2	26	4509	4542	27	0.7407	0.7778	||||||||||	|: ||| |
cccgtaTCAAGT--GGTGGAAC-AAAAGAGACAg	| |||| |: ||| | ||||||||||	gaactcAATTCATTCTTCCTGGATTTTCTCTGTt	>hsa_piR_019122|gb|DQ596252|Homo	NR_147230.2	175	-22.62	2	26	4751	4784	27	0.7407	0.7778	||||||||||	|: ||| |
cccgtaTCAAGT--GGTGGAAC-AAAAGAGACAg	| |||| |: ||| | ||||||||||	gaactcAATTCATTCTTCCTGGATTTTCTCTGTt	>hsa_piR_019122|gb|DQ596252|Homo	NR_147231.2	175	-22.62	2	26	4563	4596	27	0.7407	0.7778	||||||||||	|: ||| |
cccgtaTCAAGT--GGTGGAAC-AAAAGAGACAg	| |||| |: ||| | ||||||||||	gaactcAATTCATTCTTCCTGGATTTTCTCTGTt	>hsa_piR_019122|gb|DQ596252|Homo	NR_147232.2	175	-22.62	2	26	4436	4469	27	0.7407	0.7778	||||||||||	|: ||| |
cccgtatcaaGTGGTGGAACAAAAGAGACAg	:||| :| | ||||||||||	ctcttttccaTACCTTCCTCTTTTCTCTGTt	>hsa_piR_019122|gb|DQ596252|Homo	NR_147505.1	173	-22.79	2	22	3347	3377	20	0.75	0.85	||||||||||	:||| :| |
ccCGTATCAAGTGGTGGAAC--AAAAGAGACAg	||| ||| | :|:||| ||||||||||	aaGCAAAGT--A--GCTTTGAATTTTCTCTGTa	>hsa_piR_019122|gb|DQ596252|Homo	NR_148054.2	170	-23.1	2	30	2612	2640	30	0.7	0.7667	||||||||||	:|:|||
ccCGTATCAAGTGGTGGAAC--AAAAGAGACAg	||| ||| | :|:||| ||||||||||	aaGCAAAGT--A--GCTTTGAATTTTCTCTGTa	>hsa_piR_019122|gb|DQ596252|Homo	NR_148055.2	170	-23.1	2	30	1838	1866	30	0.7	0.7667	||||||||||	:|:|||
ccCGTATCAAGTGGTGGAAC--AAAAGAGACAg	||| ||| | :|:||| ||||||||||	aaGCAAAGT--A--GCTTTGAATTTTCTCTGTa	>hsa_piR_019122|gb|DQ596252|Homo	NR_148056.2	170	-23.1	2	30	2764	2792	30	0.7	0.7667	||||||||||	:|:|||
ccCGTATCAAGTGGTGGAAC--AAAAGAGACAg	||| ||| | :|:||| ||||||||||	aaGCAAAGT--A--GCTTTGAATTTTCTCTGTa	>hsa_piR_019122|gb|DQ596252|Homo	NR_148057.2	170	-23.1	2	30	2469	2497	30	0.7	0.7667	||||||||||	:|:|||
ccCGTATCAAGTGGTGGAAC--AAAAGAGACAg	||| ||| | :|:||| ||||||||||	aaGCAAAGT--A--GCTTTGAATTTTCTCTGTa	>hsa_piR_019122|gb|DQ596252|Homo	NR_148058.2	170	-23.1	2	30	2803	2831	30	0.7	0.7667	||||||||||	:|:|||
ccCGTATCAAGTGGTGGAAC--AAAAGAGACAg	||| ||| | :|:||| ||||||||||	aaGCAAAGT--A--GCTTTGAATTTTCTCTGTa	>hsa_piR_019122|gb|DQ596252|Homo	NR_148059.1	170	-23.1	2	30	2303	2331	30	0.7	0.7667	||||||||||	:|:|||
cccgTATCAAGTGGTGGAACAAAAGAGACAg	:|||||:: ||:| ||||||||||	ttaaGTAGTTTGACATC--CTTTTCTCTGTt	>hsa_piR_019122|gb|DQ596252|Homo	NR_148340.2	180	-25.25	2	28	4666	4694	26	0.6923	0.8462	||||||||||	:: ||:|
ccCGTATC-AAGTGGTGGAACAAAAGAGACAg	|| ||| |||: ::|| | ||||||||||	gaGC-TAGCTTCGGTGCCAT-TTTTCTCTGTg	>hsa_piR_019122|gb|DQ596252|Homo	NR_148694.2	180	-24.95	2	30	5930	5959	29	0.7241	0.8276	||||||||||	|: ::|| |
ccCGTATC-AAGTGGTGGAACAAAAGAGACAg	|| ||| |||: ::|| | ||||||||||	gaGC-TAGCTTCGGTGCCAT-TTTTCTCTGTg	>hsa_piR_019122|gb|DQ596252|Homo	NR_148695.1	180	-24.95	2	30	5660	5689	29	0.7241	0.8276	||||||||||	|: ::|| |
cccgtatcAAGTGGTGGAACAAAAGAGACAg	||:|| |:| ||||||||||	aatatgtcTTTACAATCCCTTTTTCTCTGTc	>hsa_piR_019122|gb|DQ596252|Homo	NR_151725.1	175	-23.75	2	24	349	379	22	0.7273	0.8182	||||||||||	:|| |:|
ccCGT-ATCAAGTGGTG-GAACAAAAGAGACAg	||| | || | || | | ||||||||||	ttGCAGTTGTGCCCCCCACCCATTTTCTCTGTg	>hsa_piR_019122|gb|DQ596252|Homo	NR_160800.1	171	-25.64	2	30	3564	3596	30	0.7	0.7	||||||||||	|| | |
ccCGTATCAAGTGGTGGAACAAAAGAGACAg	|| |:| | || | | |||||||||||	aaGCTTGGCTAACAAGC--GTTTTCTCTGTa	>hsa_piR_019122|gb|DQ596252|Homo	NR_160801.1	178	-22.76	2	30	4506	4534	28	0.7143	0.75	||||||||||	|| | | |
ccCGTATCAAGT-GGTGGAACAAAAGAGACAg	||| | ||:| || | | ||||||||||	ggGCAAATTTTAGACAAC-TATTTTCTCTGTa	>hsa_piR_019122|gb|DQ596252|Homo	NR_164651.1	178	-23.99	2	30	2119	2149	29	0.7241	0.7586	||||||||||	| || | |
ccCGTATCAAGT-GGTGGAACAAAAGAGACAg	||| | ||:| || | | ||||||||||	ggGCAAATTTTAGACAAC-TATTTTCTCTGTa	>hsa_piR_019122|gb|DQ596252|Homo	NR_164652.1	178	-23.99	2	30	1088	1118	29	0.7241	0.7586	||||||||||	| || | |
ccCGT-ATCAAGTGGTGGAACAAAAGAGACAg	|:| ||| |:| |: | |||||||||||	aaGTATTAGCTTA--ATATAGTTTTCTCTGTt	>hsa_piR_019122|gb|DQ596252|Homo	NR_164685.1	177	-21.43	2	30	4556	4585	29	0.6897	0.7931	||||||||||	:| |: | |
cccGTATCAAGTGGTGGAACAAAAGAGACAg	||||| ||:|| : | ||||||||||	actCATAG--CATCAGTCTCTTTTCTCTGTg	>hsa_piR_019122|gb|DQ596252|Homo	NR_164720.1	185	-25.54	2	29	4650	4678	27	0.7407	0.8148	||||||||||	||:|| : |
cccGTATCAAGTGGTGGAACAAAAGAGACAg	||||| ||:|| : | ||||||||||	actCATAG--CATCAGTCTCTTTTCTCTGTg	>hsa_piR_019122|gb|DQ596252|Homo	NR_164721.1	185	-25.54	2	29	4653	4681	27	0.7407	0.8148	||||||||||	||:|| : |
ccCGTATCAAGTGGTGGAACAAAAGAGACAg	|||| ||| :||: ||||||||||	gaGCATTGTT--TCATAGGCTTTTCTCTGTc	>hsa_piR_019122|gb|DQ596252|Homo	XM_005246141.4	174	-25.95	2	30	1372	1400	28	0.6786	0.75	||||||||||	:||:
ccCGTATCAAGTGGTGGAACAAAAGAGACAg	|||| ||| :||: ||||||||||	gaGCATTGTT--TCATAGGCTTTTCTCTGTc	>hsa_piR_019122|gb|DQ596252|Homo	XM_005246142.2	174	-25.95	2	30	1322	1350	28	0.6786	0.75	||||||||||	:||:
ccCGT-ATCAAGTGGTGGAAC-AAAAGAGACAg	|:| | |||:::: :||| ||||||||||	gtGTATTTGTTTGTTTGTTTGTTTTTCTCTGTg	>hsa_piR_019122|gb|DQ596252|Homo	XM_005246440.5	179	-23.76	2	30	3398	3430	30	0.6333	0.8333	||||||||||	::: :|||
cccGTATCAAGTGGTGGAACAAAAGAGACAg	::||| |: || :|| ||||||||||	gtaTGTAGAACG-CAGTTTTTTTTCTCTGTc	>hsa_piR_019122|gb|DQ596252|Homo	XM_005247429.4	178	-25.36	2	29	1513	1542	27	0.6667	0.8148	||||||||||	|: || :||
ccCGTATCAAGTGGTGGAAC---AAAAGAGACAg	| | | | | || |||| ||||||||||	gaGGAAACTGAAACAGCTTGTCATTTTCTCTGTt	>hsa_piR_019122|gb|DQ596252|Homo	XM_005247932.2	172	-23.41	2	30	683	716	31	0.6774	0.6774	||||||||||	|| ||||
cccGTA-TCAAGTGGTGGAACAAAAGAGACAg	||| | | :||| | | ||||||||||	cccCATGAATCTACCTCAT--TTTTCTCTGTg	>hsa_piR_019122|gb|DQ596252|Homo	XM_005248269.4	172	-23.52	2	29	7386	7415	28	0.7143	0.75	||||||||||	:||| | |
cccGTA-TCAAGTGGTGGAACAAAAGAGACAg	||| | | :||| | | ||||||||||	cccCATGAATCTACCTCAT--TTTTCTCTGTg	>hsa_piR_019122|gb|DQ596252|Homo	XM_005248271.1	172	-23.52	2	29	6738	6767	28	0.7143	0.75	||||||||||	:||| | |
cccGTA-TCAAGTGGTGGAACAAAAGAGACAg	||| | | :||| | | ||||||||||	cccCATGAATCTACCTCAT--TTTTCTCTGTg	>hsa_piR_019122|gb|DQ596252|Homo	XM_005248272.4	172	-23.52	2	29	6695	6724	28	0.7143	0.75	||||||||||	:||| | |
cccGTATCAAGTGGTGGAAC-AAAAGAGACAg	| | ||||: ::||| ||||||||||	ttcCTTCTTTCAT--TTTTGTTTTTCTCTGTa	>hsa_piR_019122|gb|DQ596252|Homo	XM_005249490.4	172	-20.37	2	29	2154	2183	28	0.6786	0.7857	||||||||||	|: ::|||
cccGTATCAAGTGGTGGAACAAAAGAGACAg	|| || || ||| |||||||||||	agaCAGAGAGCA-AACC-AGTTTTCTCTGTt	>hsa_piR_019122|gb|DQ596252|Homo	XM_005249494.5	172	-25.28	2	29	50	78	27	0.7407	0.7407	||||||||||	|| ||| |
cccGTATCA-AGTGGT--GGAACAAAAGAGACAg	::|||| | || | |||||||||||||	ttaTGTAGTGTGACAAAGAATTGTTTTCTCTGTt	>hsa_piR_019122|gb|DQ596252|Homo	XM_005252426.3	178	-25.69	2	29	5308	5341	30	0.7	0.7667	||||||||||	| | |||
cccGTATCA-AGTGGT--GGAACAAAAGAGACAg	::|||| | || | |||||||||||||	ttaTGTAGTGTGACAAAGAATTGTTTTCTCTGTt	>hsa_piR_019122|gb|DQ596252|Homo	XM_005252427.4	178	-25.69	2	29	5220	5253	30	0.7	0.7667	||||||||||	| | |||
cccGTATCA-AGTGGT--GGAACAAAAGAGACAg	::|||| | || | |||||||||||||	ttaTGTAGTGTGACAAAGAATTGTTTTCTCTGTt	>hsa_piR_019122|gb|DQ596252|Homo	XM_005252428.4	178	-25.69	2	29	5389	5422	30	0.7	0.7667	||||||||||	| | |||
cccGTATCA-AGTGGT--GGAACAAAAGAGACAg	::|||| | || | |||||||||||||	ttaTGTAGTGTGACAAAGAATTGTTTTCTCTGTt	>hsa_piR_019122|gb|DQ596252|Homo	XM_005252430.3	178	-25.69	2	29	3405	3438	30	0.7	0.7667	||||||||||	| | |||
ccCGTATCA-AGTGGTGGAACAAAAGAGACAg	|:||: | |::::: ||| ||||||||||	aaGTATGTTATTGTTGACTTATTTTCTCTGTg	>hsa_piR_019122|gb|DQ596252|Homo	XM_005253315.4	184	-20.98	2	30	3035	3066	29	0.6207	0.8621	||||||||||	::::: |||
ccCGTATCA-AGTGGTGGAACAAAAGAGACAg	|:||: | |::::: ||| ||||||||||	aaGTATGTTATTGTTGACTTATTTTCTCTGTg	>hsa_piR_019122|gb|DQ596252|Homo	XM_005253317.5	184	-20.98	2	30	3331	3362	29	0.6207	0.8621	||||||||||	::::: |||
ccCGTATCAAGT-GGTGG--AACAAAAGAGACAg	|:: | |||| ||| || ||||||||||	atGTGCACTTCAGAAACCTGTTCTTTTCTCTGTt	>hsa_piR_019122|gb|DQ596252|Homo	XM_005255570.4	175	-24.02	2	30	1614	1647	31	0.6774	0.7419	||||||||||	||| ||
ccCGTAT-C--AAGTGGTGGAAC---AAAAGAGACAg	||||| | ||||: || | ||||||||||	tcGCATATGAATTCATGTCCCAGGCATTTTCTCTGTa	>hsa_piR_019122|gb|DQ596252|Homo	XM_005256045.3	170	-21.8	2	30	1789	1825	34	0.6765	0.7059	||||||||||	|| |
cccGTATCAAGTGGTGGAAC------AAAAGAGACAg	|| | | |:| :||||| ||||||||||	ccaCAAACTCCGCAGCCTTGCCTCTCTTTTCTCTGTg	>hsa_piR_019122|gb|DQ596252|Homo	XM_005256572.2	171	-22.68	2	29	2761	2797	33	0.6364	0.697	||||||||||	||||
cccGTATCAAGTGGTGGAAC------AAAAGAGACAg	|| | | |:| :||||| ||||||||||	ccaCAAACTCCGCAGCCTTGCCTCTCTTTTCTCTGTg	>hsa_piR_019122|gb|DQ596252|Homo	XM_005256573.1	171	-22.68	2	29	2745	2781	33	0.6364	0.697	||||||||||	||||
cccgtaTCAAG-TGGTGGAACAAAAGAGACAg	||| | |:||: | ||||||||||	ttttgaAGTGCAATCATATGTTTTTCTCTGTt	>hsa_piR_019122|gb|DQ596252|Homo	XM_005257516.2	176	-22.98	2	26	2809	2840	25	0.72	0.8	||||||||||	|:||: |
cccgtatcaagtggtgGAACAAAAGAGACAg	:|||||||||||||	ctgaggctgtgtcttgTTTGTTTTCTCTGTt	>hsa_piR_019122|gb|DQ596252|Homo	XM_005260202.4	171	-28.13	2	16	3531	3561	14	0.9286	1	||||||||||	:|||
ccCGTATCAAGTGGTGGAACAAAAGAGACAg	|||| ||:: :| : ||||||||||||	ggGCAT--TTTG-TAATGTGTTTTCTCTGTc	>hsa_piR_019122|gb|DQ596252|Homo	XM_005262205.4	176	-30.81	2	30	5367	5394	28	0.6786	0.8214	||||||||||	:: :| : ||
ccCGTATCAAGTGGTGGAACAAAAGAGACAg	|||| ||:: :| : ||||||||||||	ggGCAT--TTTG-TAATGTGTTTTCTCTGTc	>hsa_piR_019122|gb|DQ596252|Homo	XM_005262208.5	176	-30.81	2	30	4759	4786	28	0.6786	0.8214	||||||||||	:: :| : ||
ccCGTATCAAGTGGTGGAACAAAAGAGACAg	|||| ||:: :| : ||||||||||||	ggGCAT--TTTG-TAATGTGTTTTCTCTGTc	>hsa_piR_019122|gb|DQ596252|Homo	XM_005262239.1	176	-30.81	2	30	1689	1716	28	0.6786	0.8214	||||||||||	:: :| : ||
cccGTATCAAGTGGTGGAACAAAAGAGACAg	||||| | :|:::| ||||||||||	actCATAGATGGCTGTC---TTTTCTCTGTc	>hsa_piR_019122|gb|DQ596252|Homo	XM_005262662.5	176	-28.15	2	29	5818	5845	27	0.6667	0.8148	||||||||||	:|:::|
cccgtATCAAGTGGTGGAA-CAAAAGAGACAg	| | | ||:::||| ||||||||||	tttatTTGATAACTGTCTTCTTTTTCTCTGTc	>hsa_piR_019122|gb|DQ596252|Homo	XM_005264332.4	177	-23.81	2	27	6906	6937	26	0.6923	0.8077	||||||||||	||:::|||
cccgtaTCAAGT--GGTGGAAC-AAAAGAGACAg	| |||| |: ||| | ||||||||||	gaactcAATTCATTCTTCCTGGATTTTCTCTGTt	>hsa_piR_019122|gb|DQ596252|Homo	XM_005264528.5	175	-22.62	2	26	4131	4164	27	0.7407	0.7778	||||||||||	|: ||| |
cccgtaTCAAGT--GGTGGAAC-AAAAGAGACAg	| |||| |: ||| | ||||||||||	gaactcAATTCATTCTTCCTGGATTTTCTCTGTt	>hsa_piR_019122|gb|DQ596252|Homo	XM_005264531.2	175	-22.62	2	26	4546	4579	27	0.7407	0.7778	||||||||||	|: ||| |
cccgTATCAAGTGGTGGAACAAAAGAGACAg	|| | : |||:| ||||||||||||	tttaATTTTGTCCCATC-TGTTTTCTCTGTt	>hsa_piR_019122|gb|DQ596252|Homo	XM_005264873.4	181	-28.51	2	28	2336	2365	26	0.7308	0.8077	||||||||||	: |||:| ||
cccGTATCAAGTGGTGGAACAAAAGAGACAg	|||: |:|:| | | |||||||||||	tctCATGTATTATC-CATGGTTTTCTCTGTt	>hsa_piR_019122|gb|DQ596252|Homo	XM_005266446.2	182	-25.34	2	29	2785	2814	27	0.7037	0.8148	||||||||||	:|:| | | |
cccgTATCAAGTGGTGGAACAAAAGAGACAg	:| |||: :|| || ||||||||||	aacaGTTGTTT-TCAGGTTTTTTTCTCTGTc	>hsa_piR_019122|gb|DQ596252|Homo	XM_005266656.4	177	-23.36	2	28	3919	3948	26	0.6923	0.8077	||||||||||	: :|| ||
cccGTATCAAGTGGTGGAACAAAAGAGACAg	||| || ::| :||| ||||||||||	attCATCCTTAGTC-TCTT-TTTTCTCTGTt	>hsa_piR_019122|gb|DQ596252|Homo	XM_005268102.3	176	-20.5	2	29	6563	6591	27	0.7037	0.8148	||||||||||	::| :|||
cccGTATCAAGTGGTGGAACAAAAGAGACAg	||| || ::| :||| ||||||||||	attCATCCTTAGTC-TCTT-TTTTCTCTGTt	>hsa_piR_019122|gb|DQ596252|Homo	XM_005268103.3	176	-20.5	2	29	6482	6510	27	0.7037	0.8148	||||||||||	::| :|||
cccGTATCAAGTGGTGGAACAAAAGAGACAg	||| || ::| :||| ||||||||||	attCATCCTTAGTC-TCTT-TTTTCTCTGTt	>hsa_piR_019122|gb|DQ596252|Homo	XM_005268105.3	176	-20.5	2	29	6332	6360	27	0.7037	0.8148	||||||||||	::| :|||
cccgtATCAAGTGGTGGAACAAAAGAGACAg	|| || |:| | |||||||||||	tttacTA-TTAATCCCAGAGTTTTCTCTGTa	>hsa_piR_019122|gb|DQ596252|Homo	XM_005268645.3	172	-20.11	2	27	3254	3283	25	0.72	0.76	||||||||||	|:| | |
cccgtatcaagtGGTGGAACAAAAGAGACAg	|:||:| |||||||||||	#NAME?	>hsa_piR_019122|gb|DQ596252|Homo	XM_005269050.3	179	-24.7	2	20	1	21	18	0.8333	0.9444	||||||||||	|:||:| |
cccGTATCAAGT---GGTGGAACAAAAGAGACAg	| || |||| | : |||||||||||||	agaCTTATTTCAGAGGCTTATTGTTTTCTCTGTa	>hsa_piR_019122|gb|DQ596252|Homo	XM_005269618.4	179	-22.93	2	29	3096	3129	30	0.7	0.7333	||||||||||	| : |||
cccGTATCAAGT---GGTGGAACAAAAGAGACAg	| || |||| | : |||||||||||||	agaCTTATTTCAGAGGCTTATTGTTTTCTCTGTa	>hsa_piR_019122|gb|DQ596252|Homo	XM_005269619.4	179	-22.93	2	29	2802	2835	30	0.7	0.7333	||||||||||	| : |||
cccGTATCAA-GTGGTGGAACAAAAGAGACAg	::| ||| : :|| : ||||||||||||	tgtTGTTGTTATTTCAGTCTGTTTTCTCTGTt	>hsa_piR_019122|gb|DQ596252|Homo	XM_005270938.2	179	-23.43	2	29	6153	6184	28	0.6429	0.8214	||||||||||	: :|| : ||
cccgtATC-AAGTGGTGGAACAAAAGAGACAg	|:| ||::||| || ||||||||||	cttttTGGCTTTGCCA-CTAATTTTCTCTGTg	>hsa_piR_019122|gb|DQ596252|Homo	XM_005270938.2	179	-23.36	2	27	12720	12750	26	0.7308	0.8462	||||||||||	::||| ||
cccGTA-TCAAGTGGTGGAACAAAAGAGACAg	:|| | ||||::: | | ||||||||||	atcTATGAATTCATTGAC-TCTTTTCTCTGTc	>hsa_piR_019122|gb|DQ596252|Homo	XM_005270938.2	177	-23.39	2	29	6209	6239	28	0.6786	0.8214	||||||||||	||::: | |
cccGTATCAA-GTGGTGGAACAAAAGAGACAg	::| ||| : :|| : ||||||||||||	tgtTGTTGTTATTTCAGTCTGTTTTCTCTGTt	>hsa_piR_019122|gb|DQ596252|Homo	XM_005270939.5	179	-23.43	2	29	6084	6115	28	0.6429	0.8214	||||||||||	: :|| : ||
cccgtATC-AAGTGGTGGAACAAAAGAGACAg	|:| ||::||| || ||||||||||	cttttTGGCTTTGCCA-CTAATTTTCTCTGTg	>hsa_piR_019122|gb|DQ596252|Homo	XM_005270939.5	179	-23.36	2	27	12651	12681	26	0.7308	0.8462	||||||||||	::||| ||
cccGTA-TCAAGTGGTGGAACAAAAGAGACAg	:|| | ||||::: | | ||||||||||	atcTATGAATTCATTGAC-TCTTTTCTCTGTc	>hsa_piR_019122|gb|DQ596252|Homo	XM_005270939.5	177	-23.39	2	29	6140	6170	28	0.6786	0.8214	||||||||||	||::: | |
ccCGTATCAAGTGGTGGAAC--AAAAGAGACAg	|| |:| :| ||:||| ||||||||||	caGCTTGGGGGGCAACTTTGATTTTTCTCTGTg	>hsa_piR_019122|gb|DQ596252|Homo	XM_005274195.4	180	-25.09	2	30	1785	1817	30	0.6667	0.7667	||||||||||	| ||:|||
ccCGTATCAAGTGGTGGAAC--AAAAGAGACAg	|| |:| :| ||:||| ||||||||||	caGCTTGGGGGGCAACTTTGATTTTTCTCTGTg	>hsa_piR_019122|gb|DQ596252|Homo	XM_005274200.4	180	-25.09	2	30	1597	1629	30	0.6667	0.7667	||||||||||	| ||:|||
cccGTATCAAGTGGTGGAAC-----AAAAGAGACAg	||| ||| |::||||| ||||||||||	cgcCAT-CTTCTCTGCCTTGGCCCCTTTTCTCTGTa	>hsa_piR_019122|gb|DQ596252|Homo	XM_005278383.5	177	-26.13	2	29	532	566	32	0.6875	0.75	||||||||||	|||||
cccGTATCAAGTGGTGGAAC-----AAAAGAGACAg	||| ||| |::||||| ||||||||||	cgcCAT-CTTCTCTGCCTTGGCCCCTTTTCTCTGTa	>hsa_piR_019122|gb|DQ596252|Homo	XM_005278385.5	177	-26.13	2	29	532	566	32	0.6875	0.75	||||||||||	|||||
cccGTATCAAGTGGTGGAAC-----AAAAGAGACAg	||| ||| |::||||| ||||||||||	cgcCAT-CTTCTCTGCCTTGGCCCCTTTTCTCTGTa	>hsa_piR_019122|gb|DQ596252|Homo	XM_005278387.5	177	-26.13	2	29	532	566	32	0.6875	0.75	||||||||||	|||||
cccGTATCAAGTGGTGGAAC-----AAAAGAGACAg	||| ||| |::||||| ||||||||||	cgcCAT-CTTCTCTGCCTTGGCCCCTTTTCTCTGTa	>hsa_piR_019122|gb|DQ596252|Homo	XM_005278388.4	177	-26.13	2	29	532	566	32	0.6875	0.75	||||||||||	|||||
ccCGTATCA-AGTGGTGGAA--CAAAAGAGACAg	|: |||| |: |::|:|| ||||||||||	caGTTTAGTCTTTCTGCTTTCACTTTTCTCTGTg	>hsa_piR_019122|gb|DQ596252|Homo	XM_006714291.3	179	-20.29	2	30	5187	5220	31	0.6452	0.8065	||||||||||	|::|:||
cccGTA-TCAAGTGGTGGAACAAAAGAGACAg	||| | | :||| | | ||||||||||	cccCATGAATCTACCTCAT--TTTTCTCTGTg	>hsa_piR_019122|gb|DQ596252|Homo	XM_006714460.2	172	-23.52	2	29	6537	6566	28	0.7143	0.75	||||||||||	:||| | |
cccgtaTCAAGTGGTGGAACAAAAGAGACAg	:| || ::|::|| ||||||||||	aaggtgGGATCTTTATTTTTTTTTCTCTGTa	>hsa_piR_019122|gb|DQ596252|Homo	XM_006715042.2	181	-23.29	2	26	1804	1834	24	0.6667	0.875	||||||||||	| ::|::||
cccgtatcAAGTGGTGGAACAAAAGAGACAg	||| | |:||| ||||||||||	cattttccTTC-CAATCTT-TTTTCTCTGTc	>hsa_piR_019122|gb|DQ596252|Homo	XM_006716364.3	175	-24.98	2	24	33	61	22	0.8182	0.8636	||||||||||	| | |:|||
cccgtatcAAGTGGTGGAACAAAAGAGACAg	||| |: :|| ||||||||||	ttactcttTTCTCTTTCTCTTTTTCTCTGTc	>hsa_piR_019122|gb|DQ596252|Homo	XM_006716676.3	175	-21.8	2	24	5260	5290	22	0.7273	0.8182	||||||||||	| |: :||
cccGTATCAAGT---GGTGGAACAAAAGAGACAg	| || |||| | : |||||||||||||	agaCTTATTTCAGAGGCTTATTGTTTTCTCTGTa	>hsa_piR_019122|gb|DQ596252|Homo	XM_006717702.3	179	-22.93	2	29	3100	3133	30	0.7	0.7333	||||||||||	| : |||
cccgTATCAAGTGGTGGAACAAAAGAGACAg	||| || | :| | ||||||||||	gctgATAAACCAACCTCATTTTTTCTCTGTt	>hsa_piR_019122|gb|DQ596252|Homo	XM_006717945.3	175	-22.68	2	28	1096	1126	26	0.6923	0.7308	||||||||||	|| | :| |
cccgtatcAAGTGGTGGAACAAAAGAGACAg	|||| ||||| ||||||||||	tacgccccTTCA--ACCTT-TTTTCTCTGTc	>hsa_piR_019122|gb|DQ596252|Homo	XM_006718054.2	178	-27.38	2	24	2933	2960	22	0.8636	0.8636	||||||||||	|| |||||
cccgtatcaagtGGTGGAACAAAAGAGACAg	|:||:| |||||||||||	#NAME?	>hsa_piR_019122|gb|DQ596252|Homo	XM_006719525.2	179	-24.7	2	20	1	21	18	0.8333	0.9444	||||||||||	|:||:| |
cccgtaTCAAG-TGGTGGAACAAAAGAGACAg	||| | |:||: | ||||||||||	ttttgaAGTGCAATCATATGTTTTTCTCTGTt	>hsa_piR_019122|gb|DQ596252|Homo	XM_006721975.3	176	-22.98	2	26	2837	2868	25	0.72	0.8	||||||||||	|:||: |
cccgtatcaagtggtgGAACAAAAGAGACAg	:|||||||||||||	ctgaggctgtgtcttgTTTGTTTTCTCTGTt	>hsa_piR_019122|gb|DQ596252|Homo	XM_006723776.2	171	-28.13	2	16	2972	3002	14	0.9286	1	||||||||||	:|||
ccCGTATCAAGTGGTGGAAC--AAAAGAGACAg	||| ||| | :|:||| ||||||||||	aaGCAAAGT--A--GCTTTGAATTTTCTCTGTa	>hsa_piR_019122|gb|DQ596252|Homo	XM_011510713.3	170	-23.1	2	30	5810	5838	30	0.7	0.7667	||||||||||	:|:|||
ccCGTATCAAGTGGTGGAAC--AAAAGAGACAg	||| ||| | :|:||| ||||||||||	aaGCAAAGT--A--GCTTTGAATTTTCTCTGTa	>hsa_piR_019122|gb|DQ596252|Homo	XM_011510716.2	170	-23.1	2	30	2920	2948	30	0.7	0.7667	||||||||||	:|:|||
ccCGTATCAAGTGGTGGAAC--AAAAGAGACAg	||| ||| | :|:||| ||||||||||	aaGCAAAGT--A--GCTTTGAATTTTCTCTGTa	>hsa_piR_019122|gb|DQ596252|Homo	XM_011510717.2	170	-23.1	2	30	2917	2945	30	0.7	0.7667	||||||||||	:|:|||
ccCGTATCAAGTGGTGGAAC--AAAAGAGACAg	||| ||| | :|:||| ||||||||||	aaGCAAAGT--A--GCTTTGAATTTTCTCTGTa	>hsa_piR_019122|gb|DQ596252|Homo	XM_011510719.2	170	-23.1	2	30	2180	2208	30	0.7	0.7667	||||||||||	:|:|||
ccCGTATCAAGTGGTGGAAC--AAAAGAGACAg	||| ||| | :|:||| ||||||||||	aaGCAAAGT--A--GCTTTGAATTTTCTCTGTa	>hsa_piR_019122|gb|DQ596252|Homo	XM_011510720.2	170	-23.1	2	30	2040	2068	30	0.7	0.7667	||||||||||	:|:|||
ccCGTATCAAGTGGTGGAAC--AAAAGAGACAg	||| ||| | :|:||| ||||||||||	aaGCAAAGT--A--GCTTTGAATTTTCTCTGTa	>hsa_piR_019122|gb|DQ596252|Homo	XM_011510721.3	170	-23.1	2	30	4332	4360	30	0.7	0.7667	||||||||||	:|:|||
cccgTATCAA--GTGGTGGA---ACAAAAGAGACAg	| |||| ||:|:|| ||||||||||||	ataaAAAGTTAAAACTATCTTCATGTTTTCTCTGTc	>hsa_piR_019122|gb|DQ596252|Homo	XM_011511069.2	181	-32.69	2	28	2260	2295	31	0.7097	0.7742	||||||||||	:|:|| ||
cccGTATCAAGTGGTGGAACAAAAGAGACAg	::||| |: || :|| ||||||||||	gtaTGTAGAACG-CAGTTTTTTTTCTCTGTc	>hsa_piR_019122|gb|DQ596252|Homo	XM_011512774.3	178	-25.36	2	29	1398	1427	27	0.6667	0.8148	||||||||||	|: || :||
cccGTATCAAGTGGTGGAACAAAAGAGACAg	::||| |: || :|| ||||||||||	gtaTGTAGAACG-CAGTTTTTTTTCTCTGTc	>hsa_piR_019122|gb|DQ596252|Homo	XM_011512777.3	178	-25.36	2	29	3045	3074	27	0.6667	0.8148	||||||||||	|: || :||
cccGTATCAAGTGGTGGAACAAAAGAGACAg	||||| ||:|| : | ||||||||||	actCATAG--CATCAGTCTCTTTTCTCTGTg	>hsa_piR_019122|gb|DQ596252|Homo	XM_011513073.2	185	-25.54	2	29	4718	4746	27	0.7407	0.8148	||||||||||	||:|| : |
cccGTATCAA----GTGGTGGAACAAAAGAGACAg	|||| || ||| |||| ||||||||||	tgaCATATTTTAGACACAACCTGTTTTTCTCTGTt	>hsa_piR_019122|gb|DQ596252|Homo	XM_011513603.2	187	-25.27	2	29	11746	11780	31	0.7419	0.7419	||||||||||	||| ||||
cccGTATCAA----GTGGTGGAACAAAAGAGACAg	|||| || ||| |||| ||||||||||	tgaCATATTTTAGACACAACCTGTTTTTCTCTGTt	>hsa_piR_019122|gb|DQ596252|Homo	XM_011513604.2	187	-25.27	2	29	12012	12046	31	0.7419	0.7419	||||||||||	||| ||||
cccGTATCAAGTGGTGGAACAAAAGAGACAg	||||| | :|:::| ||||||||||	actCATAGATGGCTGTC---TTTTCTCTGTc	>hsa_piR_019122|gb|DQ596252|Homo	XM_011513742.3	176	-28.15	2	29	5741	5768	27	0.6667	0.8148	||||||||||	:|:::|
cccGTATCAAGTGGTGGAACAAAAGAGACAg	||||| | :|:::| ||||||||||	actCATAGATGGCTGTC---TTTTCTCTGTc	>hsa_piR_019122|gb|DQ596252|Homo	XM_011513745.3	176	-28.15	2	29	5649	5676	27	0.6667	0.8148	||||||||||	:|:::|
cccGTA-TCAAGTGGTGGAACAAAAGAGACAg	||| | | :||| | | ||||||||||	cccCATGAATCTACCTCAT--TTTTCTCTGTg	>hsa_piR_019122|gb|DQ596252|Homo	XM_011513992.2	172	-23.52	2	29	7748	7777	28	0.7143	0.75	||||||||||	:||| | |
cccGTA-TCAAGTGGTGGAACAAAAGAGACAg	||| | | :||| | | ||||||||||	cccCATGAATCTACCTCAT--TTTTCTCTGTg	>hsa_piR_019122|gb|DQ596252|Homo	XM_011513993.2	172	-23.52	2	29	7666	7695	28	0.7143	0.75	||||||||||	:||| | |
cccGTA-TCAAGTGGTGGAACAAAAGAGACAg	||| | | :||| | | ||||||||||	cccCATGAATCTACCTCAT--TTTTCTCTGTg	>hsa_piR_019122|gb|DQ596252|Homo	XM_011513994.2	172	-23.52	2	29	7713	7742	28	0.7143	0.75	||||||||||	:||| | |
cccGTA-TCAAGTGGTGGAACAAAAGAGACAg	||| | | :||| | | ||||||||||	cccCATGAATCTACCTCAT--TTTTCTCTGTg	>hsa_piR_019122|gb|DQ596252|Homo	XM_011513995.2	172	-23.52	2	29	7747	7776	28	0.7143	0.75	||||||||||	:||| | |
cccGTA-TCAAGTGGTGGAACAAAAGAGACAg	||| | | :||| | | ||||||||||	cccCATGAATCTACCTCAT--TTTTCTCTGTg	>hsa_piR_019122|gb|DQ596252|Homo	XM_011513996.2	172	-23.52	2	29	7472	7501	28	0.7143	0.75	||||||||||	:||| | |
cccgtATCAAGT-GGTGGAACAAAAGAGACAg	|| | | |:|:| | ||||||||||	ttttcTATTGAATCTATCCTTTTTTCTCTGTc	>hsa_piR_019122|gb|DQ596252|Homo	XM_011514436.3	173	-23.2	2	27	1758	1789	26	0.6923	0.7692	||||||||||	| |:|:| |
cccGTATCAAGTGGTGGAAC-AAAAGAGACAg	| | ||||: ::||| ||||||||||	ttcCTTCTTTCAT--TTTTGTTTTTCTCTGTa	>hsa_piR_019122|gb|DQ596252|Homo	XM_011514998.2	172	-20.37	2	29	1748	1777	28	0.6786	0.7857	||||||||||	|: ::|||
cccGTATCAAGTGGTGGAAC-AAAAGAGACAg	| | ||||: ::||| ||||||||||	ttcCTTCTTTCAT--TTTTGTTTTTCTCTGTa	>hsa_piR_019122|gb|DQ596252|Homo	XM_011514999.3	172	-20.37	2	29	2066	2095	28	0.6786	0.7857	||||||||||	|: ::|||
cccgtatcaaGTGGTGGAACAAAAGAGACAg	|||||:|| ||||||||||	aaaatcctggCACCATCT--TTTTCTCTGTt	>hsa_piR_019122|gb|DQ596252|Homo	XM_011516266.3	178	-27.92	2	22	7646	7674	20	0.85	0.9	||||||||||	|||||:||
cccGTATCAAGT-GGTGGAACAAAAGAGACAg	|||| || : :::::|||||||||||||	gtcCATATTTAGTTTGTTTTGTTTTCTCTGTa	>hsa_piR_019122|gb|DQ596252|Homo	XM_011516947.3	191	-27.1	2	29	5430	5461	28	0.6786	0.8929	||||||||||	: :::::|||
cccgtatcAAGTGGTGGAACAAAAGAGACAg	||| |: :|| ||||||||||	ttactcttTTCTCTTTCTCTTTTTCTCTGTc	>hsa_piR_019122|gb|DQ596252|Homo	XM_011517351.2	175	-21.8	2	24	5305	5335	22	0.7273	0.8182	||||||||||	| |: :||
cccgtatcAAGTGGTGGAACAAAAGAGACAg	||| |: :|| ||||||||||	ttactcttTTCTCTTTCTCTTTTTCTCTGTc	>hsa_piR_019122|gb|DQ596252|Homo	XM_011517352.3	175	-21.8	2	24	5503	5533	22	0.7273	0.8182	||||||||||	| |: :||
cccgtatcAAGTGGTGGAACAAAAGAGACAg	||| |: :|| ||||||||||	ttactcttTTCTCTTTCTCTTTTTCTCTGTc	>hsa_piR_019122|gb|DQ596252|Homo	XM_011517353.2	175	-21.8	2	24	5253	5283	22	0.7273	0.8182	||||||||||	| |: :||
cccGTATCA-AGTGGT--GGAACAAAAGAGACAg	::|||| | || | |||||||||||||	ttaTGTAGTGTGACAAAGAATTGTTTTCTCTGTt	>hsa_piR_019122|gb|DQ596252|Homo	XM_011519428.3	178	-25.69	2	29	5324	5357	30	0.7	0.7667	||||||||||	| | |||
cccGTATCA-AGTGGT--GGAACAAAAGAGACAg	::|||| | || | |||||||||||||	ttaTGTAGTGTGACAAAGAATTGTTTTCTCTGTt	>hsa_piR_019122|gb|DQ596252|Homo	XM_011519429.3	178	-25.69	2	29	5293	5326	30	0.7	0.7667	||||||||||	| | |||
cccGTATCA-AGTGGT--GGAACAAAAGAGACAg	::|||| | || | |||||||||||||	ttaTGTAGTGTGACAAAGAATTGTTTTCTCTGTt	>hsa_piR_019122|gb|DQ596252|Homo	XM_011519430.2	178	-25.69	2	29	5195	5228	30	0.7	0.7667	||||||||||	| | |||
cccGTATCA-AGTGGT--GGAACAAAAGAGACAg	::|||| | || | |||||||||||||	ttaTGTAGTGTGACAAAGAATTGTTTTCTCTGTt	>hsa_piR_019122|gb|DQ596252|Homo	XM_011519431.2	178	-25.69	2	29	5165	5198	30	0.7	0.7667	||||||||||	| | |||
cccGTATCA-AGTGGT--GGAACAAAAGAGACAg	::|||| | || | |||||||||||||	ttaTGTAGTGTGACAAAGAATTGTTTTCTCTGTt	>hsa_piR_019122|gb|DQ596252|Homo	XM_011519432.2	178	-25.69	2	29	5171	5204	30	0.7	0.7667	||||||||||	| | |||
cccGTATCA-AGTGGT--GGAACAAAAGAGACAg	::|||| | || | |||||||||||||	ttaTGTAGTGTGACAAAGAATTGTTTTCTCTGTt	>hsa_piR_019122|gb|DQ596252|Homo	XM_011519433.3	178	-25.69	2	29	4429	4462	30	0.7	0.7667	||||||||||	| | |||
cccGTATCAAGTGGTGG--AACAAAAGAGACAg	| | | || ||| | ||||||||||||	gatCCTTGCTC-CCAGCAAATGTTTTCTCTGTa	>hsa_piR_019122|gb|DQ596252|Homo	XM_011520085.1	173	-22.89	2	29	2658	2689	29	0.7241	0.7241	||||||||||	||| | ||
cccgTATCAAGTGGTGGAACAAAAGAGACAg	:|| | :|: | ||| ||||||||||	gtagGTA-TATATGAACTT-TTTTCTCTGTg	>hsa_piR_019122|gb|DQ596252|Homo	XM_011520204.2	171	-21.27	2	28	7452	7480	26	0.6923	0.8077	||||||||||	:|: | |||
cccgTATCAAGTGGTGGAACAAAAGAGACAg	:|| | :|: | ||| ||||||||||	gtagGTA-TATATGAACTT-TTTTCTCTGTg	>hsa_piR_019122|gb|DQ596252|Homo	XM_011520205.2	171	-21.27	2	28	7620	7648	26	0.6923	0.8077	||||||||||	:|: | |||
cccgTATCAAGTGGTGGAACAAAAGAGACAg	:|| | :|: | ||| ||||||||||	gtagGTA-TATATGAACTT-TTTTCTCTGTg	>hsa_piR_019122|gb|DQ596252|Homo	XM_011520206.2	171	-21.27	2	28	7638	7666	26	0.6923	0.8077	||||||||||	:|: | |||
cccgTATCAAGTGGTGGAACAAAAGAGACAg	:|| | :|: | ||| ||||||||||	gtagGTA-TATATGAACTT-TTTTCTCTGTg	>hsa_piR_019122|gb|DQ596252|Homo	XM_011520207.2	171	-21.27	2	28	7634	7662	26	0.6923	0.8077	||||||||||	:|: | |||
ccCGTATCA-AGTGGTGGAACAAAAGAGACAg	|:||: | |::::: ||| ||||||||||	aaGTATGTTATTGTTGACTTATTTTCTCTGTg	>hsa_piR_019122|gb|DQ596252|Homo	XM_011520562.1	184	-20.98	2	30	3385	3416	29	0.6207	0.8621	||||||||||	::::: |||
ccCGTATCA-AGTGGTGGAACAAAAGAGACAg	|:||: | |::::: ||| ||||||||||	aaGTATGTTATTGTTGACTTATTTTCTCTGTg	>hsa_piR_019122|gb|DQ596252|Homo	XM_011520563.2	184	-20.98	2	30	3045	3076	29	0.6207	0.8621	||||||||||	::::: |||
cccgTATCAAGTGGTGGAACAAAAGAGACAg	| :|| ||: | | |||||||||||	taaaAGGGTACATGTCGTAGTTTTCTCTGTg	>hsa_piR_019122|gb|DQ596252|Homo	XM_011521561.2	179	-24.5	2	28	210	240	26	0.6923	0.7692	||||||||||	||: | | |
ccCGTATCAAGTGGT-GGAACAAAAGAGACAg	| ||: | :: | :||| ||||||||||	gtGGATGTTATGGGATTCTTTTTTTCTCTGTt	>hsa_piR_019122|gb|DQ596252|Homo	XM_011521971.2	172	-21.88	2	30	4808	4839	29	0.6207	0.7586	||||||||||	: | :|||
cccgtatcaagtGGTGGAACAAAAGAGACAg	:| |:|| ||||||||||	gccaatccatgcTCTCTTTCTTTTCTCTGTc	>hsa_piR_019122|gb|DQ596252|Homo	XM_011522801.2	171	-22.3	2	20	3424	3454	18	0.7778	0.8889	||||||||||	:| |:||
cccGTATCAAGTG---GTGGAAC-AAAAGAGACAg	|| :|||: : || || | ||||||||||	ccaCAGGGTTTCTGTGCAGCTGGATTTTCTCTGTt	>hsa_piR_019122|gb|DQ596252|Homo	XM_011522979.2	170	-24.48	2	29	2651	2685	31	0.6452	0.7419	||||||||||	|| || |
cccGTATCAAGTG---GTGGAAC-AAAAGAGACAg	|| :|||: : || || | ||||||||||	ccaCAGGGTTTCTGTGCAGCTGGATTTTCTCTGTt	>hsa_piR_019122|gb|DQ596252|Homo	XM_011522980.3	170	-24.48	2	29	2517	2551	31	0.6452	0.7419	||||||||||	|| || |
ccCGTAT-C--AAGTGGTGGAAC---AAAAGAGACAg	||||| | ||||: || | ||||||||||	tcGCATATGAATTCATGTCCCAGGCATTTTCTCTGTa	>hsa_piR_019122|gb|DQ596252|Homo	XM_011523227.3	170	-21.8	2	30	2633	2669	34	0.6765	0.7059	||||||||||	|| |
cccgtaTCAAG-TGGTGGAACAAAAGAGACAg	||| | |:||: | ||||||||||	ttttgaAGTGCAATCATATGTTTTTCTCTGTt	>hsa_piR_019122|gb|DQ596252|Homo	XM_011525026.2	176	-22.98	2	26	2684	2715	25	0.72	0.8	||||||||||	|:||: |
cccgtaTCAAG-TGGTGGAACAAAAGAGACAg	||| | |:||: | ||||||||||	ttttgaAGTGCAATCATATGTTTTTCTCTGTt	>hsa_piR_019122|gb|DQ596252|Homo	XM_011525027.3	176	-22.98	2	26	2596	2627	25	0.72	0.8	||||||||||	|:||: |
cccgTATCAAGTGGTGGAACAAAAGAGACAg	:|||||:: ||:| ||||||||||	ttaaGTAGTTTGACATC--CTTTTCTCTGTt	>hsa_piR_019122|gb|DQ596252|Homo	XM_011525546.3	180	-25.25	2	28	4899	4927	26	0.6923	0.8462	||||||||||	:: ||:|
cccgTATCAAGTGGTGGAACAAAAGAGACAg	:|||||:: ||:| ||||||||||	ttaaGTAGTTTGACATC--CTTTTCTCTGTt	>hsa_piR_019122|gb|DQ596252|Homo	XM_011525547.3	180	-25.25	2	28	4838	4866	26	0.6923	0.8462	||||||||||	:: ||:|
cccgTATCAAGTGGTGGAACAAAAGAGACAg	:|||||:: ||:| ||||||||||	ttaaGTAGTTTGACATC--CTTTTCTCTGTt	>hsa_piR_019122|gb|DQ596252|Homo	XM_011525548.3	180	-25.25	2	28	4733	4761	26	0.6923	0.8462	||||||||||	:: ||:|
cccgTATCAAGTGGTGGAACAAAAGAGACAg	:|||||:: ||:| ||||||||||	ttaaGTAGTTTGACATC--CTTTTCTCTGTt	>hsa_piR_019122|gb|DQ596252|Homo	XM_011525549.2	180	-25.25	2	28	4936	4964	26	0.6923	0.8462	||||||||||	:: ||:|
cccgTATCAAGTGGTGGAACAAAAGAGACAg	:| |||: :|| || ||||||||||	aacaGTTGTTT-TCAGGTTTTTTTCTCTGTc	>hsa_piR_019122|gb|DQ596252|Homo	XM_011525883.2	177	-23.36	2	28	3779	3808	26	0.6923	0.8077	||||||||||	: :|| ||
cccgtaTCAAGTGGTGGAACAAAAGAGACAg	||||: :: | | ||||||||||	cagggaAGTTTTTTCCACTCTTTTCTCTGTg	>hsa_piR_019122|gb|DQ596252|Homo	XM_011526165.3	173	-29.06	2	26	6359	6389	24	0.6667	0.7917	||||||||||	: :: | |
cccgtaTCAAGTGGTGGAACAAAAGAGACAg	||||: :: | | ||||||||||	cagggaAGTTTTTTCCACTCTTTTCTCTGTg	>hsa_piR_019122|gb|DQ596252|Homo	XM_011526166.2	173	-29.06	2	26	5830	5860	24	0.6667	0.7917	||||||||||	: :: | |
cccgtatcaagtggtgGAACAAAAGAGACAg	:|||||||||||||	ctgaggctgtgtcttgTTTGTTTTCTCTGTt	>hsa_piR_019122|gb|DQ596252|Homo	XM_011528779.2	171	-28.13	2	16	3036	3066	14	0.9286	1	||||||||||	:|||
cccGTATCAAGTGGTGGAAC--AAAAGAGACAg	||||| | :|:||| ||||||||||	tctCATAGAT----GCTTTGCATTTTCTCTGTg	>hsa_piR_019122|gb|DQ596252|Homo	XM_011529313.1	170	-21.93	2	29	1373	1401	29	0.6897	0.7586	||||||||||	:|:|||
cccgtatcaAGTGGTGGA--ACAAAAGAGACAg	||:|| ||| | ||||||||||	ccaccatccTCGCCCCCTCCTCTTTTCTCTGTc	>hsa_piR_019122|gb|DQ596252|Homo	XM_011530458.2	177	-28.82	2	23	333	365	23	0.7826	0.8261	||||||||||	|| ||| |
cccgtatcaAGTGGTGGA--ACAAAAGAGACAg	||:|| ||| | ||||||||||	ccaccatccTCGCCCCCTCCTCTTTTCTCTGTc	>hsa_piR_019122|gb|DQ596252|Homo	XM_011530459.2	177	-28.82	2	23	304	336	23	0.7826	0.8261	||||||||||	|| ||| |
cccgtatcaAGTGGTGGA--ACAAAAGAGACAg	||:|| ||| | ||||||||||	ccaccatccTCGCCCCCTCCTCTTTTCTCTGTc	>hsa_piR_019122|gb|DQ596252|Homo	XM_011530460.2	177	-28.82	2	23	177	209	23	0.7826	0.8261	||||||||||	|| ||| |
cccgtatcaAGTGGTGGA--ACAAAAGAGACAg	||:|| ||| | ||||||||||	ccaccatccTCGCCCCCTCCTCTTTTCTCTGTc	>hsa_piR_019122|gb|DQ596252|Homo	XM_011530461.2	177	-28.82	2	23	333	365	23	0.7826	0.8261	||||||||||	|| ||| |
cccgtatcaAGTGGTGGA--ACAAAAGAGACAg	||:|| ||| | ||||||||||	ccaccatccTCGCCCCCTCCTCTTTTCTCTGTc	>hsa_piR_019122|gb|DQ596252|Homo	XM_011530464.2	177	-28.82	2	23	333	365	23	0.7826	0.8261	||||||||||	|| ||| |
cccgtatcaAGTGGTGGA--ACAAAAGAGACAg	||:|| ||| | ||||||||||	ccaccatccTCGCCCCCTCCTCTTTTCTCTGTc	>hsa_piR_019122|gb|DQ596252|Homo	XM_011530465.2	177	-28.82	2	23	90	122	23	0.7826	0.8261	||||||||||	|| ||| |
cccgtatcaAGTGGTGGA--ACAAAAGAGACAg	||:|| ||| | ||||||||||	ccaccatccTCGCCCCCTCCTCTTTTCTCTGTc	>hsa_piR_019122|gb|DQ596252|Homo	XM_011530466.2	177	-28.82	2	23	334	366	23	0.7826	0.8261	||||||||||	|| ||| |
cccgtaTCAAGTGGTGGAACAAAAGAGACAg	:| ||| :||| ||||||||||	gggttgGGCTCA-GGCCTAATTTTCTCTGTc	>hsa_piR_019122|gb|DQ596252|Homo	XM_011530876.2	171	-29.72	2	26	1651	1680	24	0.7083	0.7917	||||||||||	|| :|||
ccCGTATCAAGTGGTGGAACAAAAGAGACAg	|||| ||:: :| : ||||||||||||	ggGCAT--TTTG-TAATGTGTTTTCTCTGTc	>hsa_piR_019122|gb|DQ596252|Homo	XM_011531054.1	176	-30.81	2	30	5014	5041	28	0.6786	0.8214	||||||||||	:: :| : ||
ccCGTATCAAGTGGTGGAACAAAAGAGACAg	|||| ||:: :| : ||||||||||||	ggGCAT--TTTG-TAATGTGTTTTCTCTGTc	>hsa_piR_019122|gb|DQ596252|Homo	XM_011531055.2	176	-30.81	2	30	4694	4721	28	0.6786	0.8214	||||||||||	:: :| : ||
cccGTATCAAGTGGTGGAACAAAAGAGACAg	| || || | | : | |||||||||||	aaaCTTACTTGAAC-TGTGGTTTTCTCTGTg	>hsa_piR_019122|gb|DQ596252|Homo	XM_011531427.2	174	-20.16	2	29	1115	1144	27	0.7037	0.7407	||||||||||	| | : | |
ccCGTATCAAGTGGTGGAACAAAAGAGACAg	|:||| | : ::| :|||||||||||||	ttGTATA-TCTTTTAATTTGTTTTCTCTGTt	>hsa_piR_019122|gb|DQ596252|Homo	XM_011531679.3	187	-24.3	2	30	10196	10225	28	0.6786	0.8571	||||||||||	: ::| :|||
cccgtaTCAAGTGGTGGAACAAAAGAGACAg	|| | | :||:|| ||||||||||	ttatccAG-TAAATACTTTTTTTTCTCTGTg	>hsa_piR_019122|gb|DQ596252|Homo	XM_011531904.3	179	-20.67	2	26	1530	1559	24	0.75	0.8333	||||||||||	| :||:||
ccCGTATCAAGTGGTGGAACAAAAGAGACAg	| :|||||:| :|| ||||||||||	gaGGGTAGTTTA----TTTTTTTTCTCTGTc	>hsa_piR_019122|gb|DQ596252|Homo	XM_011532126.1	176	-27.24	2	30	3260	3286	28	0.6786	0.7857	||||||||||	:| :||
cccgtaTCAA-GTGGTGGAACAAAAGAGACAg	|||| ||: ||| ||||||||||	aggaggAGTTCCATGACC--ATTTTCTCTGTt	>hsa_piR_019122|gb|DQ596252|Homo	XM_011532698.2	173	-28.83	2	26	65	94	25	0.76	0.8	||||||||||	||: |||
cccgtaTCAAGT--GGTGGAAC-AAAAGAGACAg	| |||| |: ||| | ||||||||||	gaactcAATTCATTCTTCCTGGATTTTCTCTGTt	>hsa_piR_019122|gb|DQ596252|Homo	XM_011533082.2	175	-22.62	2	26	8797	8830	27	0.7407	0.7778	||||||||||	|: ||| |
ccCGTATCAAGTGGTGGAACAAAAGAGACAg	|:||:| | |: ::|| ||||||||||	atGTATGG-TGAT--TTTTATTTTCTCTGTc	>hsa_piR_019122|gb|DQ596252|Homo	XM_011534110.2	172	-24.97	2	30	3828	3855	28	0.6429	0.8214	||||||||||	|: ::||
cccGTATCAAGTGGTGGAACAAAAGAGACAg	|| | ||:|:| :| ||||||||||	tctCAGAATTTATCTTC-CATTTTCTCTGTc	>hsa_piR_019122|gb|DQ596252|Homo	XM_011535263.2	174	-24.01	2	29	3663	3692	27	0.6667	0.7778	||||||||||	:|:| :|
cccGT-ATCAAGTGGTGGAACAAAAGAGACAg	|| || | :::||||| ||||||||||	cttCACTATATAGTTACCTT-TTTTCTCTGTt	>hsa_piR_019122|gb|DQ596252|Homo	XM_011535439.2	181	-26.49	2	29	4296	4326	28	0.7143	0.8214	||||||||||	:::|||||
cccGT-ATCAAGTGGTGGAACAAAAGAGACAg	|| || | :::||||| ||||||||||	cttCACTATATAGTTACCTT-TTTTCTCTGTt	>hsa_piR_019122|gb|DQ596252|Homo	XM_011535444.2	181	-26.49	2	29	4159	4189	28	0.7143	0.8214	||||||||||	:::|||||
cccgtatcAAGTGGTGGAACAAAAGAGACAg	||:|:| :: | ||||||||||	ccattcgtTTTATCCTTCTCTTTTCTCTGTt	>hsa_piR_019122|gb|DQ596252|Homo	XM_011535703.2	175	-22.33	2	24	2632	2662	22	0.6818	0.8636	||||||||||	:|:| :: |
cccgtatcAAGTGGTGGAACAAAAGAGACAg	||:|:| :: | ||||||||||	ccattcgtTTTATCCTTCTCTTTTCTCTGTt	>hsa_piR_019122|gb|DQ596252|Homo	XM_011535704.2	175	-22.33	2	24	2510	2540	22	0.6818	0.8636	||||||||||	:|:| :: |
cccgtatcAAGTGGTGGAACAAAAGAGACAg	||:|:| :: | ||||||||||	ccattcgtTTTATCCTTCTCTTTTCTCTGTt	>hsa_piR_019122|gb|DQ596252|Homo	XM_011535706.1	175	-22.33	2	24	2476	2506	22	0.6818	0.8636	||||||||||	:|:| :: |
cccgtatcAAGTGGTGGAACAAAAGAGACAg	||:|:| :: | ||||||||||	ccattcgtTTTATCCTTCTCTTTTCTCTGTt	>hsa_piR_019122|gb|DQ596252|Homo	XM_011535709.2	175	-22.33	2	24	2666	2696	22	0.6818	0.8636	||||||||||	:|:| :: |
cccgtatcAAGTGGTGGAACAAAAGAGACAg	||:|:| :: | ||||||||||	ccattcgtTTTATCCTTCTCTTTTCTCTGTt	>hsa_piR_019122|gb|DQ596252|Homo	XM_011535710.2	175	-22.33	2	24	2343	2373	22	0.6818	0.8636	||||||||||	:|:| :: |
cccgtaTCAAGTGG-TGGAA--CAAAAGAGACAg	||||::|: : || |||||||||||	gtcttcAGTTTGCTGGGGTTGGGTTTTCTCTGTt	>hsa_piR_019122|gb|DQ596252|Homo	XM_011536067.3	171	-25.89	2	26	720	753	27	0.6667	0.8148	||||||||||	: : || |
ccCGTATCAAGTGGTGGAACAAAAGAGACAg	|:||| |::: : ||||||||||||||	ctGTATATATTGTAGACTTGTTTTCTCTGTt	>hsa_piR_019122|gb|DQ596252|Homo	XM_011536099.3	193	-25.48	2	30	3332	3362	28	0.6786	0.8571	||||||||||	::: : ||||
ccCGTATCAAGTGGTGGAACAAAAGAGACAg	|:||| |::: : ||||||||||||||	ctGTATATATTGTAGACTTGTTTTCTCTGTt	>hsa_piR_019122|gb|DQ596252|Homo	XM_011536100.3	193	-25.48	2	30	2836	2866	28	0.6786	0.8571	||||||||||	::: : ||||
cccgtatcAAGTGGT--GGAACAAAAGAGACAg	||| :|| : || ||||||||||	actgagctTTCCTCAGGTATTTTTTTCTCTGTc	>hsa_piR_019122|gb|DQ596252|Homo	XM_011536258.2	170	-24.89	2	24	4855	4887	24	0.7083	0.7917	||||||||||	:|| : ||
cccgtatcAAGTGGT--GGAACAAAAGAGACAg	||| :|| : || ||||||||||	actgagctTTCCTCAGGTATTTTTTTCTCTGTc	>hsa_piR_019122|gb|DQ596252|Homo	XM_011536260.2	170	-24.89	2	24	5249	5281	24	0.7083	0.7917	||||||||||	:|| : ||
cccgTATCAAGTGGTGGAACAAAAGAGACAg	||: ||| | ::| ||||||||||	caaaATGTATCAGCTTTTATTTTTCTCTGTt	>hsa_piR_019122|gb|DQ596252|Homo	XM_011536615.3	175	-21.05	2	28	7987	8017	26	0.6538	0.7692	||||||||||	|| | ::|
cccGTATCAAGTGGTGGAACAAAAGAGACAg	||| || ::| :||| ||||||||||	attCATCCTTAGTC-TCTT-TTTTCTCTGTt	>hsa_piR_019122|gb|DQ596252|Homo	XM_011537188.3	176	-20.5	2	29	6584	6612	27	0.7037	0.8148	||||||||||	::| :|||
cccGTATCAAGTGGTGGAACAAAAGAGACAg	||| || ::| :||| ||||||||||	attCATCCTTAGTC-TCTT-TTTTCTCTGTt	>hsa_piR_019122|gb|DQ596252|Homo	XM_011537189.3	176	-20.5	2	29	6500	6528	27	0.7037	0.8148	||||||||||	::| :|||
cccgtATCAAGTGGTGGAACAAAAGAGACAg	|| || |:| | |||||||||||	tttacTA-TTAATCCCAGAGTTTTCTCTGTa	>hsa_piR_019122|gb|DQ596252|Homo	XM_011537909.2	172	-20.11	2	27	3809	3838	25	0.72	0.76	||||||||||	|:| | |
cccgtATCAAGTGGTGGAACAAAAGAGACAg	|| || |:| | |||||||||||	tttacTA-TTAATCCCAGAGTTTTCTCTGTa	>hsa_piR_019122|gb|DQ596252|Homo	XM_011537910.3	172	-20.11	2	27	3762	3791	25	0.72	0.76	||||||||||	|:| | |
cccGTATCAAGTGGT-GGAACAAAAGAGACAg	||||| || || : |||||||||||||	tttCATAG--CAACAGTATTGTTTTCTCTGTt	>hsa_piR_019122|gb|DQ596252|Homo	XM_011538073.3	188	-28.32	2	29	5018	5047	28	0.7857	0.8214	||||||||||	| || : |||
cccGTATCAAGTGGT-GGAACAAAAGAGACAg	||||| || || : |||||||||||||	tttCATAG--CAACAGTATTGTTTTCTCTGTt	>hsa_piR_019122|gb|DQ596252|Homo	XM_011538074.2	188	-28.32	2	29	5131	5160	28	0.7857	0.8214	||||||||||	| || : |||
cccGTATCAAGT---GGTGGAACAAAAGAGACAg	| || |||| | : |||||||||||||	agaCTTATTTCAGAGGCTTATTGTTTTCTCTGTa	>hsa_piR_019122|gb|DQ596252|Homo	XM_011539490.2	179	-22.93	2	29	3155	3188	30	0.7	0.7333	||||||||||	| : |||
cccGTATCAAGT---GGTGGAACAAAAGAGACAg	| || |||| | : |||||||||||||	agaCTTATTTCAGAGGCTTATTGTTTTCTCTGTa	>hsa_piR_019122|gb|DQ596252|Homo	XM_011539491.2	179	-22.93	2	29	3201	3234	30	0.7	0.7333	||||||||||	| : |||
cccgTATCAAGTGGTGGAACAAAAGAGACAg	||| || | :| | ||||||||||	gctgATAAACCAACCTCATTTTTTCTCTGTt	>hsa_piR_019122|gb|DQ596252|Homo	XM_011540063.3	175	-22.68	2	28	1096	1126	26	0.6923	0.7308	||||||||||	|| | :| |
cccgtatcAAGTGGTGGAACAAAAGAGACAg	|||| ||||| ||||||||||	tacgccccTTCA--ACCTT-TTTTCTCTGTc	>hsa_piR_019122|gb|DQ596252|Homo	XM_011540320.2	178	-27.38	2	24	2369	2396	22	0.8636	0.8636	||||||||||	|| |||||
cccGTATCAAGTGGT-GGAACAAAAGAGACAg	:|| ||| :|: :||| ||||||||||	cttTATTTTTCTTCGTTCTTTTTTTCTCTGTg	>hsa_piR_019122|gb|DQ596252|Homo	XM_011541323.2	183	-20.89	2	29	100	131	28	0.6786	0.8214	||||||||||	:|: :|||
cccGTATCAAG-TGGTGGA--ACAAAAGAGACAg	|| | | | | |||:| ||||||||||||	gctCACACTCCTAACACTTGCTGTTTTCTCTGTg	>hsa_piR_019122|gb|DQ596252|Homo	XM_011541421.3	182	-23.83	2	29	513	546	30	0.7333	0.7667	||||||||||	|||:| ||
cccGTATCAA-GTGGTGGAACAAAAGAGACAg	::| ||| : :|| : ||||||||||||	tgtTGTTGTTATTTCAGTCTGTTTTCTCTGTt	>hsa_piR_019122|gb|DQ596252|Homo	XM_011541570.3	179	-23.43	2	29	6057	6088	28	0.6429	0.8214	||||||||||	: :|| : ||
cccgtATC-AAGTGGTGGAACAAAAGAGACAg	|:| ||::||| || ||||||||||	cttttTGGCTTTGCCA-CTAATTTTCTCTGTg	>hsa_piR_019122|gb|DQ596252|Homo	XM_011541570.3	179	-23.36	2	27	12624	12654	26	0.7308	0.8462	||||||||||	::||| ||
cccGTA-TCAAGTGGTGGAACAAAAGAGACAg	:|| | ||||::: | | ||||||||||	atcTATGAATTCATTGAC-TCTTTTCTCTGTc	>hsa_piR_019122|gb|DQ596252|Homo	XM_011541570.3	177	-23.39	2	29	6113	6143	28	0.6786	0.8214	||||||||||	||::: | |
cccgTAT-CAAGTGGT---GGA---ACAAAAGAGACAg	||| | ||||| ||| ||||||||||||	tctgATATCTCCACCAAAGCCTTGATGTTTTCTCTGTa	>hsa_piR_019122|gb|DQ596252|Homo	XM_011542739.2	176	-27.25	2	28	2151	2188	33	0.7273	0.7273	||||||||||	||| ||
cccgTAT-CAAGTGGT---GGA---ACAAAAGAGACAg	||| | ||||| ||| ||||||||||||	tctgATATCTCCACCAAAGCCTTGATGTTTTCTCTGTa	>hsa_piR_019122|gb|DQ596252|Homo	XM_011542740.2	176	-27.25	2	28	2009	2046	33	0.7273	0.7273	||||||||||	||| ||
cccgTAT-CAAGTGGT---GGA---ACAAAAGAGACAg	||| | ||||| ||| ||||||||||||	tctgATATCTCCACCAAAGCCTTGATGTTTTCTCTGTa	>hsa_piR_019122|gb|DQ596252|Homo	XM_011542741.3	176	-27.25	2	28	1861	1898	33	0.7273	0.7273	||||||||||	||| ||
cccgTAT-CAAGTGGT---GGA---ACAAAAGAGACAg	||| | ||||| ||| ||||||||||||	tctgATATCTCCACCAAAGCCTTGATGTTTTCTCTGTa	>hsa_piR_019122|gb|DQ596252|Homo	XM_011542742.3	176	-27.25	2	28	2115	2152	33	0.7273	0.7273	||||||||||	||| ||
cccgTAT-CAAGTGGT---GGA---ACAAAAGAGACAg	||| | ||||| ||| ||||||||||||	tctgATATCTCCACCAAAGCCTTGATGTTTTCTCTGTa	>hsa_piR_019122|gb|DQ596252|Homo	XM_011542743.2	176	-27.25	2	28	4255	4292	33	0.7273	0.7273	||||||||||	||| ||
ccCGT-ATCAAGTGGTGGAACAAAAGAGACAg	|:| ||| |:| |: | |||||||||||	aaGTATTAGCTTA--ATATAGTTTTCTCTGTt	>hsa_piR_019122|gb|DQ596252|Homo	XM_011543185.2	177	-21.43	2	30	4054	4083	29	0.6897	0.7931	||||||||||	:| |: | |
ccCGT-ATCAAGTGGTGGAACAAAAGAGACAg	|:| ||| |:| |: | |||||||||||	aaGTATTAGCTTA--ATATAGTTTTCTCTGTt	>hsa_piR_019122|gb|DQ596252|Homo	XM_011543186.2	177	-21.43	2	30	3333	3362	29	0.6897	0.7931	||||||||||	:| |: | |
cccgtaTCAAGTGGTGGAACAAAAGAGACAg	| ||: |::|: ||||||||||||	cttgccATTTTCCTGCTCTGTTTTCTCTGTg	>hsa_piR_019122|gb|DQ596252|Homo	XM_011543220.3	185	-25.8	2	26	3074	3104	24	0.7083	0.875	||||||||||	: |::|: ||
cccgtaTCAAGTGGTGGAACAAAAGAGACAg	| ||: |::|: ||||||||||||	cttgccATTTTCCTGCTCTGTTTTCTCTGTg	>hsa_piR_019122|gb|DQ596252|Homo	XM_011543221.3	185	-25.8	2	26	3163	3193	24	0.7083	0.875	||||||||||	: |::|: ||
cccgtaTCAAGTGGTGGAACAAAAGAGACAg	| ||: |::|: ||||||||||||	cttgccATTTTCCTGCTCTGTTTTCTCTGTg	>hsa_piR_019122|gb|DQ596252|Homo	XM_011543222.3	185	-25.8	2	26	3093	3123	24	0.7083	0.875	||||||||||	: |::|: ||
cccgtaTCAAGTGGTGGAACAAAAGAGACAg	| ||: |::|: ||||||||||||	cttgccATTTTCCTGCTCTGTTTTCTCTGTg	>hsa_piR_019122|gb|DQ596252|Homo	XM_011543223.2	185	-25.8	2	26	2732	2762	24	0.7083	0.875	||||||||||	: |::|: ||
cccgtaTCAAGTGGTGGAACAAAAGAGACAg	| ||: |::|: ||||||||||||	cttgccATTTTCCTGCTCTGTTTTCTCTGTg	>hsa_piR_019122|gb|DQ596252|Homo	XM_011543224.2	185	-25.8	2	26	2731	2761	24	0.7083	0.875	||||||||||	: |::|: ||
cccgtaTCAAGTGGTGGAACAAAAGAGACAg	| ||: |::|: ||||||||||||	cttgccATTTTCCTGCTCTGTTTTCTCTGTg	>hsa_piR_019122|gb|DQ596252|Homo	XM_011543225.2	185	-25.8	2	26	2693	2723	24	0.7083	0.875	||||||||||	: |::|: ||
cccgtaTCAAGTGGTGGAACAAAAGAGACAg	| ||: |::|: ||||||||||||	cttgccATTTTCCTGCTCTGTTTTCTCTGTg	>hsa_piR_019122|gb|DQ596252|Homo	XM_011543227.2	185	-25.8	2	26	2902	2932	24	0.7083	0.875	||||||||||	: |::|: ||
cccgtaTCAAGTGGTGGAACAAAAGAGACAg	| ||: |::|: ||||||||||||	cttgccATTTTCCTGCTCTGTTTTCTCTGTg	>hsa_piR_019122|gb|DQ596252|Homo	XM_011543229.3	185	-25.8	2	26	2875	2905	24	0.7083	0.875	||||||||||	: |::|: ||
cccgtaTCAAGTGGTGGAACAAAAGAGACAg	| ||: |::|: ||||||||||||	cttgccATTTTCCTGCTCTGTTTTCTCTGTg	>hsa_piR_019122|gb|DQ596252|Homo	XM_011543232.2	185	-25.8	2	26	1809	1839	24	0.7083	0.875	||||||||||	: |::|: ||
cccgtaTCAAGTGGTGGAACAAAAGAGACAg	| ||: |::|: ||||||||||||	cttgccATTTTCCTGCTCTGTTTTCTCTGTg	>hsa_piR_019122|gb|DQ596252|Homo	XM_011543233.2	185	-25.8	2	26	1797	1827	24	0.7083	0.875	||||||||||	: |::|: ||
cccGTATCA-AGTGGTGGAACAAAAGAGACAg	|| :|| |: ||::| |||||||||||	taaCACGGTATTCGCATTTCGTTTTCTCTGTc	>hsa_piR_019122|gb|DQ596252|Homo	XM_011543830.3	183	-30	2	29	4421	4452	28	0.6786	0.8214	||||||||||	: ||::| |
cccGTATCA-AGTGGTGGAACAAAAGAGACAg	|| :|| |: ||::| |||||||||||	taaCACGGTATTCGCATTTCGTTTTCTCTGTc	>hsa_piR_019122|gb|DQ596252|Homo	XM_011543831.2	183	-30	2	29	3566	3597	28	0.6786	0.8214	||||||||||	: ||::| |
ccCGTATCAAGTGGTGGAAC--AAAAGAGACAg	|| |:| :| ||:||| ||||||||||	caGCTTGGGGGGCAACTTTGATTTTTCTCTGTg	>hsa_piR_019122|gb|DQ596252|Homo	XM_011545221.2	180	-25.09	2	30	1609	1641	30	0.6667	0.7667	||||||||||	| ||:|||
ccCGTATCAAGTGGTGGA---AC-AAAAGAGACAg	||| || || ::||| || ||||||||||	ctGCAAAGCACAATGCCTCTCTGTTTTTCTCTGTt	>hsa_piR_019122|gb|DQ596252|Homo	XM_017000982.2	179	-24.57	2	30	8861	8895	32	0.6875	0.75	||||||||||	:||| ||
cccgtatcAAGTGGTGGAACAAAAGAGACAg	||| || ::|| ||||||||||	tactctttTTCTCCCTTTTCTTTTCTCTGTc	>hsa_piR_019122|gb|DQ596252|Homo	XM_017000990.2	183	-24.62	2	24	7280	7310	22	0.7727	0.8636	||||||||||	| || ::||
cccGTATCAA-GTGGTGGAACAAAAGAGACAg	::| ||| : :|| : ||||||||||||	tgtTGTTGTTATTTCAGTCTGTTTTCTCTGTt	>hsa_piR_019122|gb|DQ596252|Homo	XM_017001460.2	179	-23.43	2	29	6277	6308	28	0.6429	0.8214	||||||||||	: :|| : ||
cccgtATC-AAGTGGTGGAACAAAAGAGACAg	|:| ||::||| || ||||||||||	cttttTGGCTTTGCCA-CTAATTTTCTCTGTg	>hsa_piR_019122|gb|DQ596252|Homo	XM_017001460.2	179	-23.36	2	27	12844	12874	26	0.7308	0.8462	||||||||||	::||| ||
cccGTA-TCAAGTGGTGGAACAAAAGAGACAg	:|| | ||||::: | | ||||||||||	atcTATGAATTCATTGAC-TCTTTTCTCTGTc	>hsa_piR_019122|gb|DQ596252|Homo	XM_017001460.2	177	-23.39	2	29	6333	6363	28	0.6786	0.8214	||||||||||	||::: | |
cccGTATCAA-GTGGTGGAACAAAAGAGACAg	::| ||| : :|| : ||||||||||||	tgtTGTTGTTATTTCAGTCTGTTTTCTCTGTt	>hsa_piR_019122|gb|DQ596252|Homo	XM_017001461.2	179	-23.43	2	29	6064	6095	28	0.6429	0.8214	||||||||||	: :|| : ||
cccgtATC-AAGTGGTGGAACAAAAGAGACAg	|:| ||::||| || ||||||||||	cttttTGGCTTTGCCA-CTAATTTTCTCTGTg	>hsa_piR_019122|gb|DQ596252|Homo	XM_017001461.2	179	-23.36	2	27	12631	12661	26	0.7308	0.8462	||||||||||	::||| ||
cccGTA-TCAAGTGGTGGAACAAAAGAGACAg	:|| | ||||::: | | ||||||||||	atcTATGAATTCATTGAC-TCTTTTCTCTGTc	>hsa_piR_019122|gb|DQ596252|Homo	XM_017001461.2	177	-23.39	2	29	6120	6150	28	0.6786	0.8214	||||||||||	||::: | |
cccgTATCAAGTGGTGGAAC---AAAAGAGACAg	| :|||| : |:||| ||||||||||	ctaaAAGGTTCCTGTCTTTGCTTTTTTCTCTGTc	>hsa_piR_019122|gb|DQ596252|Homo	XM_017003372.2	174	-27	2	28	1705	1738	29	0.6552	0.7586	||||||||||	|:|||
ccCGT-ATCAAGTGGTGGAAC-AAAAGAGACAg	|:| | |||:::: :||| ||||||||||	gtGTATTTGTTTGTTTGTTTGTTTTTCTCTGTg	>hsa_piR_019122|gb|DQ596252|Homo	XM_017003749.2	179	-23.76	2	30	2255	2287	30	0.6333	0.8333	||||||||||	::: :|||
ccCGTATCAAGTGGTGGAACAAAAGAGACAg	|:|| | | :| :|| ||||||||||	ggGTATTATACTTCCTCTCTTTTTCTCTGTg	>hsa_piR_019122|gb|DQ596252|Homo	XM_017003829.1	177	-26.3	2	30	1542	1572	28	0.6429	0.75	||||||||||	| :| :||
ccCGTATCAAGTG-GTGGAAC--AAAAGAGACAg	| :|| ||:|: : | ||| ||||||||||	ttGGGTATTTTATGTTCATTGGTTTTTCTCTGTg	>hsa_piR_019122|gb|DQ596252|Homo	XM_017004292.2	175	-27.05	2	30	1917	1950	31	0.6452	0.7742	||||||||||	: | |||
cccGTA-TC-AAGTGGTGGAACAAAAGAGACAg	||| || ||:|: :| ||||||||||||	gaaCATGAGATTTATGGC--TGTTTTCTCTGTg	>hsa_piR_019122|gb|DQ596252|Homo	XM_017004313.1	179	-24.1	2	29	1766	1796	29	0.7241	0.8276	||||||||||	:|: :| ||
cccgtaTCAAGT--GGTGGAAC-AAAAGAGACAg	| |||| |: ||| | ||||||||||	gaactcAATTCATTCTTCCTGGATTTTCTCTGTt	>hsa_piR_019122|gb|DQ596252|Homo	XM_017004792.1	175	-22.62	2	26	6636	6669	27	0.7407	0.7778	||||||||||	|: ||| |
cccgtaTCAAGT--GGTGGAAC-AAAAGAGACAg	| |||| |: ||| | ||||||||||	gaactcAATTCATTCTTCCTGGATTTTCTCTGTt	>hsa_piR_019122|gb|DQ596252|Homo	XM_017004793.2	175	-22.62	2	26	6427	6460	27	0.7407	0.7778	||||||||||	|: ||| |
cccgtaTCAAGT--GGTGGAAC-AAAAGAGACAg	| |||| |: ||| | ||||||||||	gaactcAATTCATTCTTCCTGGATTTTCTCTGTt	>hsa_piR_019122|gb|DQ596252|Homo	XM_017004794.1	175	-22.62	2	26	5193	5226	27	0.7407	0.7778	||||||||||	|: ||| |
cccgtaTCAAGT--GGTGGAAC-AAAAGAGACAg	| |||| |: ||| | ||||||||||	gaactcAATTCATTCTTCCTGGATTTTCTCTGTt	>hsa_piR_019122|gb|DQ596252|Homo	XM_017004795.1	175	-22.62	2	26	4459	4492	27	0.7407	0.7778	||||||||||	|: ||| |
cccgtaTCAAGT--GGTGGAAC-AAAAGAGACAg	| |||| |: ||| | ||||||||||	gaactcAATTCATTCTTCCTGGATTTTCTCTGTt	>hsa_piR_019122|gb|DQ596252|Homo	XM_017004796.1	175	-22.62	2	26	7967	8000	27	0.7407	0.7778	||||||||||	|: ||| |
cccgtaTCAAGT--GGTGGAAC-AAAAGAGACAg	| |||| |: ||| | ||||||||||	gaactcAATTCATTCTTCCTGGATTTTCTCTGTt	>hsa_piR_019122|gb|DQ596252|Homo	XM_017004800.1	175	-22.62	2	26	4423	4456	27	0.7407	0.7778	||||||||||	|: ||| |
ccCGTATCAAGTGGTGGAACAAAAGAGACAg	|||| ||| :||: ||||||||||	gaGCATTGTT--TCATAGGCTTTTCTCTGTc	>hsa_piR_019122|gb|DQ596252|Homo	XM_017005253.2	174	-25.95	2	30	2153	2181	28	0.6786	0.75	||||||||||	:||:
ccCGTATCAAGTGGTGGAACAAAAGAGACAg	|||| ||| :||: ||||||||||	gaGCATTGTT--TCATAGGCTTTTCTCTGTc	>hsa_piR_019122|gb|DQ596252|Homo	XM_017005254.2	174	-25.95	2	30	2093	2121	28	0.6786	0.75	||||||||||	:||:
ccCGTATCAAGTGGTGGAACAAAAGAGACAg	|||| ||| :||: ||||||||||	gaGCATTGTT--TCATAGGCTTTTCTCTGTc	>hsa_piR_019122|gb|DQ596252|Homo	XM_017005255.2	174	-25.95	2	30	2021	2049	28	0.6786	0.75	||||||||||	:||:
ccCGTATCAAGTGGTGGAACAAAAGAGACAg	|||| ||| :||: ||||||||||	gaGCATTGTT--TCATAGGCTTTTCTCTGTc	>hsa_piR_019122|gb|DQ596252|Homo	XM_017005256.2	174	-25.95	2	30	1967	1995	28	0.6786	0.75	||||||||||	:||:
ccCGTATCAAGTGGTGGAACAAAAGAGACAg	|||| ||| :||: ||||||||||	gaGCATTGTT--TCATAGGCTTTTCTCTGTc	>hsa_piR_019122|gb|DQ596252|Homo	XM_017005257.2	174	-25.95	2	30	1958	1986	28	0.6786	0.75	||||||||||	:||:
ccCGTATCAAGTGGTGGAACAAAAGAGACAg	|||| ||| :||: ||||||||||	gaGCATTGTT--TCATAGGCTTTTCTCTGTc	>hsa_piR_019122|gb|DQ596252|Homo	XM_017005258.2	174	-25.95	2	30	1907	1935	28	0.6786	0.75	||||||||||	:||:
ccCGTATCAAGTGGTGGAACAAAAGAGACAg	|||| ||| :||: ||||||||||	gaGCATTGTT--TCATAGGCTTTTCTCTGTc	>hsa_piR_019122|gb|DQ596252|Homo	XM_017005260.2	174	-25.95	2	30	1733	1761	28	0.6786	0.75	||||||||||	:||:
ccCGTATCAAGTGGTGGAACAAAAGAGACAg	|||| ||| :||: ||||||||||	gaGCATTGTT--TCATAGGCTTTTCTCTGTc	>hsa_piR_019122|gb|DQ596252|Homo	XM_017005261.2	174	-25.95	2	30	1730	1758	28	0.6786	0.75	||||||||||	:||:
ccCGTATCAAGTGGTGGAACAAAAGAGACAg	|||| ||| :||: ||||||||||	gaGCATTGTT--TCATAGGCTTTTCTCTGTc	>hsa_piR_019122|gb|DQ596252|Homo	XM_017005262.2	174	-25.95	2	30	1670	1698	28	0.6786	0.75	||||||||||	:||:
ccCGTATCAAGTGGTGGAACAAAAGAGACAg	|||| ||| :||: ||||||||||	gaGCATTGTT--TCATAGGCTTTTCTCTGTc	>hsa_piR_019122|gb|DQ596252|Homo	XM_017005263.2	174	-25.95	2	30	1483	1511	28	0.6786	0.75	||||||||||	:||:
cccgtaTCAAGT--GGTGGAAC-AAAAGAGACAg	| |||| || || || ||||||||||	caggccATTTCACTCCTCCATGCTTTTCTCTGTg	>hsa_piR_019122|gb|DQ596252|Homo	XM_017005753.1	179	-27.39	2	26	1922	1955	27	0.7778	0.7778	||||||||||	|| || ||
cccGTATCAAGTGGTGGAACAAAAGAGACAg	| || | : ::||| ||||||||||	tccCCTATTAGGATGCCTACTTTTCTCTGTc	>hsa_piR_019122|gb|DQ596252|Homo	XM_017005894.1	172	-24.07	2	29	766	796	27	0.6296	0.7407	||||||||||	: ::|||
cccGTATCAAG-T-GGTGGAAC-AAAAGAGACAg	:||| || | || ::||| ||||||||||	tgtTATATCTCTATCCTTTTTGCTTTTCTCTGTg	>hsa_piR_019122|gb|DQ596252|Homo	XM_017006062.2	177	-22.64	2	29	7884	7917	30	0.7	0.8	||||||||||	|| ::|||
cccGTATCAAG-T-GGTGGAAC-AAAAGAGACAg	:||| || | || ::||| ||||||||||	tgtTATATCTCTATCCTTTTTGCTTTTCTCTGTg	>hsa_piR_019122|gb|DQ596252|Homo	XM_017006063.2	177	-22.64	2	29	7409	7442	30	0.7	0.8	||||||||||	|| ::|||
cccGTATCAAGTGGTGGAACAAAAGAGACAg	::||| |: || :|| ||||||||||	gtaTGTAGAACG-CAGTTTTTTTTCTCTGTc	>hsa_piR_019122|gb|DQ596252|Homo	XM_017006306.2	178	-25.36	2	29	3317	3346	27	0.6667	0.8148	||||||||||	|: || :||
cccGTATCAAGTGGTGGAACAAAAGAGACAg	::||| |: || :|| ||||||||||	gtaTGTAGAACG-CAGTTTTTTTTCTCTGTc	>hsa_piR_019122|gb|DQ596252|Homo	XM_017006308.2	178	-25.36	2	29	5313	5342	27	0.6667	0.8148	||||||||||	|: || :||
cccGTATCAAGTGGTGGAACAAAAGAGACAg	::||| |: || :|| ||||||||||	gtaTGTAGAACG-CAGTTTTTTTTCTCTGTc	>hsa_piR_019122|gb|DQ596252|Homo	XM_017006309.2	178	-25.36	2	29	3345	3374	27	0.6667	0.8148	||||||||||	|: || :||
cccGTATCAAGTGGTGGAACAAAAGAGACAg	::||| |: || :|| ||||||||||	gtaTGTAGAACG-CAGTTTTTTTTCTCTGTc	>hsa_piR_019122|gb|DQ596252|Homo	XM_017006310.2	178	-25.36	2	29	3275	3304	27	0.6667	0.8148	||||||||||	|: || :||
cccGTATCAAGTGGTGGAACAAAAGAGACAg	::||| |: || :|| ||||||||||	gtaTGTAGAACG-CAGTTTTTTTTCTCTGTc	>hsa_piR_019122|gb|DQ596252|Homo	XM_017006311.2	178	-25.36	2	29	3200	3229	27	0.6667	0.8148	||||||||||	|: || :||
cccGTATCAAGTGGTGGAACAAAAGAGACAg	::||| |: || :|| ||||||||||	gtaTGTAGAACG-CAGTTTTTTTTCTCTGTc	>hsa_piR_019122|gb|DQ596252|Homo	XM_017006312.2	178	-25.36	2	29	5196	5225	27	0.6667	0.8148	||||||||||	|: || :||
cccGTATCAAGTGGTGGAACAAAAGAGACAg	::||| |: || :|| ||||||||||	gtaTGTAGAACG-CAGTTTTTTTTCTCTGTc	>hsa_piR_019122|gb|DQ596252|Homo	XM_017006313.2	178	-25.36	2	29	5820	5849	27	0.6667	0.8148	||||||||||	|: || :||
cccGTATCAAGTGGTGGAACAAAAGAGACAg	::||| |: || :|| ||||||||||	gtaTGTAGAACG-CAGTTTTTTTTCTCTGTc	>hsa_piR_019122|gb|DQ596252|Homo	XM_017006314.2	178	-25.36	2	29	3771	3800	27	0.6667	0.8148	||||||||||	|: || :||
cccGTATCAAGTGGTGGAACAAAAGAGACAg	::||| |: || :|| ||||||||||	gtaTGTAGAACG-CAGTTTTTTTTCTCTGTc	>hsa_piR_019122|gb|DQ596252|Homo	XM_017006315.2	178	-25.36	2	29	3249	3278	27	0.6667	0.8148	||||||||||	|: || :||
cccGTATCAAGTGGTGGAACAAAAGAGACAg	::||| |: || :|| ||||||||||	gtaTGTAGAACG-CAGTTTTTTTTCTCTGTc	>hsa_piR_019122|gb|DQ596252|Homo	XM_017006316.2	178	-25.36	2	29	5124	5153	27	0.6667	0.8148	||||||||||	|: || :||
cccGTATCAAGTGGTGGAACAAAAGAGACAg	::||| |: || :|| ||||||||||	gtaTGTAGAACG-CAGTTTTTTTTCTCTGTc	>hsa_piR_019122|gb|DQ596252|Homo	XM_017006317.2	178	-25.36	2	29	1447	1476	27	0.6667	0.8148	||||||||||	|: || :||
cccGTATCAAGTGGTGGAACAAAAGAGACAg	::||| |: || :|| ||||||||||	gtaTGTAGAACG-CAGTTTTTTTTCTCTGTc	>hsa_piR_019122|gb|DQ596252|Homo	XM_017006319.2	178	-25.36	2	29	2984	3013	27	0.6667	0.8148	||||||||||	|: || :||
ccCGTATCAAGTGGTGGAACAAAAGAGACAg	|:||| | : ::| :|||||||||||||	ttGTATA-TCTTTTAATTTGTTTTCTCTGTt	>hsa_piR_019122|gb|DQ596252|Homo	XM_017007827.2	187	-24.3	2	30	17182	17211	28	0.6786	0.8571	||||||||||	: ::| :|||
cccGTATCAAGTGGTGG-AACAAAAGAGACAg	| | ||| :||:: | |||||||||||	cccCTTCCTTCTTCATTATGGTTTTCTCTGTt	>hsa_piR_019122|gb|DQ596252|Homo	XM_017007884.2	179	-23.44	2	29	1739	1770	28	0.6786	0.7857	||||||||||	:||:: | |
cccGTATCAAGTGGTGG-AACAAAAGAGACAg	| | ||| :||:: | |||||||||||	cccCTTCCTTCTTCATTATGGTTTTCTCTGTt	>hsa_piR_019122|gb|DQ596252|Homo	XM_017007886.2	179	-23.44	2	29	1736	1767	28	0.6786	0.7857	||||||||||	:||:: | |
cccgTATCAAGTGGTGGA--AC-AAAAGAGACAg	| ||||:|||| | || ||||||||||	ataaACAGTTTACCAAGTAGTGTTTTTCTCTGTt	>hsa_piR_019122|gb|DQ596252|Homo	XM_017008029.2	185	-28.25	2	28	2376	2409	29	0.7586	0.7931	||||||||||	|| | ||
cccGTATCAAGTGGTGGAACAAAAGAGACAg	||||| | :|:::| ||||||||||	actCATAGATGGCTGTC---TTTTCTCTGTc	>hsa_piR_019122|gb|DQ596252|Homo	XM_017008571.2	176	-28.15	2	29	5516	5543	27	0.6667	0.8148	||||||||||	:|:::|
cccGTATCAAGTGGTGGAACAAAAGAGACAg	||||| | :|:::| ||||||||||	actCATAGATGGCTGTC---TTTTCTCTGTc	>hsa_piR_019122|gb|DQ596252|Homo	XM_017008572.2	176	-28.15	2	29	5726	5753	27	0.6667	0.8148	||||||||||	:|:::|
cccGTATCAA----GTGGTGGAACAAAAGAGACAg	|||| || ||| |||| ||||||||||	tgaCATATTTTAGACACAACCTGTTTTTCTCTGTt	>hsa_piR_019122|gb|DQ596252|Homo	XM_017008891.1	187	-25.27	2	29	11678	11712	31	0.7419	0.7419	||||||||||	||| ||||
cccGTATCAA----GTGGTGGAACAAAAGAGACAg	|||| || ||| |||| ||||||||||	tgaCATATTTTAGACACAACCTGTTTTTCTCTGTt	>hsa_piR_019122|gb|DQ596252|Homo	XM_017008892.1	187	-25.27	2	29	12386	12420	31	0.7419	0.7419	||||||||||	||| ||||
cccGTATCAA----GTGGTGGAACAAAAGAGACAg	|||| || ||| |||| ||||||||||	tgaCATATTTTAGACACAACCTGTTTTTCTCTGTt	>hsa_piR_019122|gb|DQ596252|Homo	XM_017008893.1	187	-25.27	2	29	11511	11545	31	0.7419	0.7419	||||||||||	||| ||||
ccCGT-ATCAAGTGGTGGAACAAAAGAGACAg	|:| ||| |:| |: | |||||||||||	aaGTATTAGCTTA--ATATAGTTTTCTCTGTt	>hsa_piR_019122|gb|DQ596252|Homo	XM_017009085.1	177	-21.43	2	30	3198	3227	29	0.6897	0.7931	||||||||||	:| |: | |
cccgtaTCAAGTGGTGGAACAAAAGAGACAg	| ||: |::|: ||||||||||||	cttgccATTTTCCTGCTCTGTTTTCTCTGTg	>hsa_piR_019122|gb|DQ596252|Homo	XM_017009151.2	185	-25.8	2	26	3151	3181	24	0.7083	0.875	||||||||||	: |::|: ||
cccgtaTCAAGTGGTGGAACAAAAGAGACAg	| ||: |::|: ||||||||||||	cttgccATTTTCCTGCTCTGTTTTCTCTGTg	>hsa_piR_019122|gb|DQ596252|Homo	XM_017009152.2	185	-25.8	2	26	3062	3092	24	0.7083	0.875	||||||||||	: |::|: ||
cccgtaTCAAGTGGTGGAACAAAAGAGACAg	| ||: |::|: ||||||||||||	cttgccATTTTCCTGCTCTGTTTTCTCTGTg	>hsa_piR_019122|gb|DQ596252|Homo	XM_017009155.2	185	-25.8	2	26	3018	3048	24	0.7083	0.875	||||||||||	: |::|: ||
cccgtaTCAAGTGGTGGAACAAAAGAGACAg	| ||: |::|: ||||||||||||	cttgccATTTTCCTGCTCTGTTTTCTCTGTg	>hsa_piR_019122|gb|DQ596252|Homo	XM_017009156.2	185	-25.8	2	26	3328	3358	24	0.7083	0.875	||||||||||	: |::|: ||
cccgtaTCAAGTGGTGGAACAAAAGAGACAg	| ||: |::|: ||||||||||||	cttgccATTTTCCTGCTCTGTTTTCTCTGTg	>hsa_piR_019122|gb|DQ596252|Homo	XM_017009157.2	185	-25.8	2	26	2917	2947	24	0.7083	0.875	||||||||||	: |::|: ||
cccgtaTCAAGTGGTGGAACAAAAGAGACAg	| ||: |::|: ||||||||||||	cttgccATTTTCCTGCTCTGTTTTCTCTGTg	>hsa_piR_019122|gb|DQ596252|Homo	XM_017009159.2	185	-25.8	2	26	3006	3036	24	0.7083	0.875	||||||||||	: |::|: ||
cccgtaTCAAGTGGTGGAACAAAAGAGACAg	| ||: |::|: ||||||||||||	cttgccATTTTCCTGCTCTGTTTTCTCTGTg	>hsa_piR_019122|gb|DQ596252|Homo	XM_017009160.1	185	-25.8	2	26	2606	2636	24	0.7083	0.875	||||||||||	: |::|: ||
cccgtaTCAAGTGGTGGAACAAAAGAGACAg	| ||: |::|: ||||||||||||	cttgccATTTTCCTGCTCTGTTTTCTCTGTg	>hsa_piR_019122|gb|DQ596252|Homo	XM_017009161.2	185	-25.8	2	26	3081	3111	24	0.7083	0.875	||||||||||	: |::|: ||
cccGTA-TCAAGTGGTGGAACAAAAGAGACAg	||| | | :||| | | ||||||||||	cccCATGAATCTACCTCAT--TTTTCTCTGTg	>hsa_piR_019122|gb|DQ596252|Homo	XM_017009245.1	172	-23.52	2	29	6462	6491	28	0.7143	0.75	||||||||||	:||| | |
cccGTA-TCAAGTGGTGGAACAAAAGAGACAg	||| | | :||| | | ||||||||||	cccCATGAATCTACCTCAT--TTTTCTCTGTg	>hsa_piR_019122|gb|DQ596252|Homo	XM_017009246.1	172	-23.52	2	29	7664	7693	28	0.7143	0.75	||||||||||	:||| | |
cccGT-ATCAAGTGGTGGAACAAAAGAGACAg	|| || | :::||||| ||||||||||	cttCACTATATAGTTACCTT-TTTTCTCTGTt	>hsa_piR_019122|gb|DQ596252|Homo	XM_017010260.2	181	-26.49	2	29	7786	7816	28	0.7143	0.8214	||||||||||	:::|||||
cccGT-ATCAAGTGGTGGAACAAAAGAGACAg	|| || | :::||||| ||||||||||	cttCACTATATAGTTACCTT-TTTTCTCTGTt	>hsa_piR_019122|gb|DQ596252|Homo	XM_017010262.2	181	-26.49	2	29	4017	4047	28	0.7143	0.8214	||||||||||	:::|||||
cccGT-ATCAAGTGGTGGAACAAAAGAGACAg	|| || | :::||||| ||||||||||	cttCACTATATAGTTACCTT-TTTTCTCTGTt	>hsa_piR_019122|gb|DQ596252|Homo	XM_017010263.1	181	-26.49	2	29	3992	4022	28	0.7143	0.8214	||||||||||	:::|||||
cccgtatcAAGTGGTGGAACAAAAGAGACAg	||:|:| :: | ||||||||||	ccattcgtTTTATCCTTCTCTTTTCTCTGTt	>hsa_piR_019122|gb|DQ596252|Homo	XM_017010677.1	175	-22.33	2	24	2801	2831	22	0.6818	0.8636	||||||||||	:|:| :: |
cccgtatcAAGTGGTGGAACAAAAGAGACAg	||:|:| :: | ||||||||||	ccattcgtTTTATCCTTCTCTTTTCTCTGTt	>hsa_piR_019122|gb|DQ596252|Homo	XM_017010678.1	175	-22.33	2	24	2714	2744	22	0.6818	0.8636	||||||||||	:|:| :: |
cccgtatcAAGTGGTGGAACAAAAGAGACAg	||:|:| :: | ||||||||||	ccattcgtTTTATCCTTCTCTTTTCTCTGTt	>hsa_piR_019122|gb|DQ596252|Homo	XM_017010679.1	175	-22.33	2	24	2612	2642	22	0.6818	0.8636	||||||||||	:|:| :: |
cccgtatcAAGTGGTGGAACAAAAGAGACAg	||:|:| :: | ||||||||||	ccattcgtTTTATCCTTCTCTTTTCTCTGTt	>hsa_piR_019122|gb|DQ596252|Homo	XM_017010680.1	175	-22.33	2	24	2680	2710	22	0.6818	0.8636	||||||||||	:|:| :: |
cccgtatcAAGTGGTGGAACAAAAGAGACAg	||:|:| :: | ||||||||||	ccattcgtTTTATCCTTCTCTTTTCTCTGTt	>hsa_piR_019122|gb|DQ596252|Homo	XM_017010681.1	175	-22.33	2	24	2590	2620	22	0.6818	0.8636	||||||||||	:|:| :: |
cccgtatcAAGTGGTGGAACAAAAGAGACAg	||:|:| :: | ||||||||||	ccattcgtTTTATCCTTCTCTTTTCTCTGTt	>hsa_piR_019122|gb|DQ596252|Homo	XM_017010683.1	175	-22.33	2	24	2473	2503	22	0.6818	0.8636	||||||||||	:|:| :: |
cccgtatcAAGTGGTGGAACAAAAGAGACAg	||:|:| :: | ||||||||||	ccattcgtTTTATCCTTCTCTTTTCTCTGTt	>hsa_piR_019122|gb|DQ596252|Homo	XM_017010685.1	175	-22.33	2	24	2600	2630	22	0.6818	0.8636	||||||||||	:|:| :: |
cccgtatcAAGTGGTGGAACAAAAGAGACAg	||:|:| :: | ||||||||||	ccattcgtTTTATCCTTCTCTTTTCTCTGTt	>hsa_piR_019122|gb|DQ596252|Homo	XM_017010686.1	175	-22.33	2	24	2585	2615	22	0.6818	0.8636	||||||||||	:|:| :: |
cccgtatcAAGTGGTGGAACAAAAGAGACAg	||:|:| :: | ||||||||||	ccattcgtTTTATCCTTCTCTTTTCTCTGTt	>hsa_piR_019122|gb|DQ596252|Homo	XM_017010687.1	175	-22.33	2	24	2511	2541	22	0.6818	0.8636	||||||||||	:|:| :: |
cccgtaTCAAGTGG-TGGAA--CAAAAGAGACAg	||||::|: : || |||||||||||	gtcttcAGTTTGCTGGGGTTGGGTTTTCTCTGTt	>hsa_piR_019122|gb|DQ596252|Homo	XM_017011194.1	171	-25.89	2	26	2002	2035	27	0.6667	0.8148	||||||||||	: : || |
cccgtaTCAAGTGG-TGGAA--CAAAAGAGACAg	||||::|: : || |||||||||||	gtcttcAGTTTGCTGGGGTTGGGTTTTCTCTGTt	>hsa_piR_019122|gb|DQ596252|Homo	XM_017011195.1	171	-25.89	2	26	1462	1495	27	0.6667	0.8148	||||||||||	: : || |
ccCGTATCAAGTGGTGGAACAAAAGAGACAg	|:||| |::: : ||||||||||||||	ctGTATATATTGTAGACTTGTTTTCTCTGTt	>hsa_piR_019122|gb|DQ596252|Homo	XM_017011242.2	193	-25.48	2	30	3391	3421	28	0.6786	0.8571	||||||||||	::: : ||||
cccgtATCAAGTGGTGGAACAAAAGAGACAg	|||| |::| : |||||||||||	taaacTAGTCCGTCCTGCGGTTTTCTCTGTg	>hsa_piR_019122|gb|DQ596252|Homo	XM_017011742.2	178	-26.84	2	27	2491	2521	25	0.68	0.8	||||||||||	|::| : |
ccCGTATCAAGTGGTGGAACAAAAGAGACAg	| | || | :|| |||||||||||||	ccGAAATGTGCTTCA-GTTGTTTTCTCTGTg	>hsa_piR_019122|gb|DQ596252|Homo	XM_017011997.1	179	-21.47	2	30	749	778	28	0.7143	0.75	||||||||||	| :|| |||
cccGTATCAAGTGGTGGAACAAAAGAGACAg	|||| ||:|||| |||||||||||	ggcCATATTTTACCA----GTTTTCTCTGTg	>hsa_piR_019122|gb|DQ596252|Homo	XM_017012006.2	187	-27.97	2	29	10664	10690	27	0.7778	0.8148	||||||||||	:|||| |
cccGTATCA-AGTGGTGGA---ACAAAAGAGACAg	| |||| ||| | | ||||||||||||	aacCCTAGTAGCACGAAGTTGGTGTTTTCTCTGTt	>hsa_piR_019122|gb|DQ596252|Homo	XM_017012006.2	174	-25.19	2	29	13237	13271	31	0.7097	0.7097	||||||||||	| | ||
ccCGTATCAAGTGGTGGAAC--AAAAGAGACAg	|| ||||| | ::| || ||||||||||	agGC-TAGTTAAAAGTCCTGATTTTTCTCTGTt	>hsa_piR_019122|gb|DQ596252|Homo	XM_017012455.2	178	-28.66	2	30	953	984	30	0.7	0.7667	||||||||||	::| ||
cccgtatcAAGTGGTGGAA-CAAAAGAGACAg	||| :| |:|| ||||||||||	ggtttttcTTCCTCTCTTTCCTTTTCTCTGTc	>hsa_piR_019122|gb|DQ596252|Homo	XM_017013640.2	174	-23.65	2	24	2329	2360	23	0.7391	0.8261	||||||||||	:| |:||
cccgtatcAAGTGGTGGAA-CAAAAGAGACAg	||| :| |:|| ||||||||||	ggtttttcTTCCTCTCTTTCCTTTTCTCTGTc	>hsa_piR_019122|gb|DQ596252|Homo	XM_017013641.1	174	-23.65	2	24	1947	1978	23	0.7391	0.8261	||||||||||	:| |:||
cccgtatcAAGTGGTGGAA-CAAAAGAGACAg	||| :| |:|| ||||||||||	ggtttttcTTCCTCTCTTTCCTTTTCTCTGTc	>hsa_piR_019122|gb|DQ596252|Homo	XM_017013642.2	174	-23.65	2	24	1915	1946	23	0.7391	0.8261	||||||||||	:| |:||
cccgtatcAAGTGGTGGAA-CAAAAGAGACAg	||| :| |:|| ||||||||||	ggtttttcTTCCTCTCTTTCCTTTTCTCTGTc	>hsa_piR_019122|gb|DQ596252|Homo	XM_017013643.1	174	-23.65	2	24	1936	1967	23	0.7391	0.8261	||||||||||	:| |:||
cccgtatcAAGTGGTGGAACAAAAGAGACAg	||| |: :|| ||||||||||	ttactcttTTCTCTTTCTCTTTTTCTCTGTc	>hsa_piR_019122|gb|DQ596252|Homo	XM_017013930.2	175	-21.8	2	24	5647	5677	22	0.7273	0.8182	||||||||||	| |: :||
cccgtatcAAGTGGTGGAACAAAAGAGACAg	||| |: :|| ||||||||||	ttactcttTTCTCTTTCTCTTTTTCTCTGTc	>hsa_piR_019122|gb|DQ596252|Homo	XM_017013932.1	175	-21.8	2	24	5448	5478	22	0.7273	0.8182	||||||||||	| |: :||
cccgtatcAAGTGGTGGAACAAAAGAGACAg	||| |: :|| ||||||||||	ttactcttTTCTCTTTCTCTTTTTCTCTGTc	>hsa_piR_019122|gb|DQ596252|Homo	XM_017013933.2	175	-21.8	2	24	5539	5569	22	0.7273	0.8182	||||||||||	| |: :||
cccgtatcAAGTGGTGGAACAAAAGAGACAg	||| |: :|| ||||||||||	ttactcttTTCTCTTTCTCTTTTTCTCTGTc	>hsa_piR_019122|gb|DQ596252|Homo	XM_017013934.1	175	-21.8	2	24	5620	5650	22	0.7273	0.8182	||||||||||	| |: :||
cccgtatcAAGTGGTGGAACAAAAGAGACAg	||| |: :|| ||||||||||	ttactcttTTCTCTTTCTCTTTTTCTCTGTc	>hsa_piR_019122|gb|DQ596252|Homo	XM_017013935.1	175	-21.8	2	24	5425	5455	22	0.7273	0.8182	||||||||||	| |: :||
cccgtatcAAGTGGTGGAACAAAAGAGACAg	||| |: :|| ||||||||||	ttactcttTTCTCTTTCTCTTTTTCTCTGTc	>hsa_piR_019122|gb|DQ596252|Homo	XM_017013936.1	175	-21.8	2	24	5519	5549	22	0.7273	0.8182	||||||||||	| |: :||
cccgtatcAAGTGGTGGAACAAAAGAGACAg	||| |: :|| ||||||||||	ttactcttTTCTCTTTCTCTTTTTCTCTGTc	>hsa_piR_019122|gb|DQ596252|Homo	XM_017013937.1	175	-21.8	2	24	5345	5375	22	0.7273	0.8182	||||||||||	| |: :||
cccgtatcAAGTGGTGGAACAAAAGAGACAg	||| |: :|| ||||||||||	ttactcttTTCTCTTTCTCTTTTTCTCTGTc	>hsa_piR_019122|gb|DQ596252|Homo	XM_017013939.1	175	-21.8	2	24	4976	5006	22	0.7273	0.8182	||||||||||	| |: :||
cccgtatcAAGTGGTGGAACAAAAGAGACAg	||| |: :|| ||||||||||	ttactcttTTCTCTTTCTCTTTTTCTCTGTc	>hsa_piR_019122|gb|DQ596252|Homo	XM_017013940.1	175	-21.8	2	24	6205	6235	22	0.7273	0.8182	||||||||||	| |: :||
cccgtatcAAGTGGTGGAACAAAAGAGACAg	||| |: :|| ||||||||||	ttactcttTTCTCTTTCTCTTTTTCTCTGTc	>hsa_piR_019122|gb|DQ596252|Homo	XM_017013941.1	175	-21.8	2	24	5995	6025	22	0.7273	0.8182	||||||||||	| |: :||
ccCGTATCAAGTGGTGGAA--CAAAAGAGACAg	|| || |||| ||:|| |||||||||||	aaGC-TA-TTCA-GACTTTGAGTTTTCTCTGTg	>hsa_piR_019122|gb|DQ596252|Homo	XM_017014624.1	178	-21.75	2	30	1985	2014	30	0.7667	0.8	||||||||||	||:|| |
cccgtaTCAAGTGGTG-GAACAAAAGAGACAg	||| | |: | :|| ||||||||||	atttggAGTCCTCTCCGTTTCTTTTCTCTGTa	>hsa_piR_019122|gb|DQ596252|Homo	XM_017014890.1	176	-22.86	2	26	4707	4738	25	0.72	0.8	||||||||||	|: | :||
cccgtaTCAAGTGGTG-GAACAAAAGAGACAg	||| | |: | :|| ||||||||||	atttggAGTCCTCTCCGTTTCTTTTCTCTGTa	>hsa_piR_019122|gb|DQ596252|Homo	XM_017014891.2	176	-22.86	2	26	4754	4785	25	0.72	0.8	||||||||||	|: | :||
cccgtaTCAAGTGGTG-GAACAAAAGAGACAg	||| | |: | :|| ||||||||||	atttggAGTCCTCTCCGTTTCTTTTCTCTGTa	>hsa_piR_019122|gb|DQ596252|Homo	XM_017014892.1	176	-22.86	2	26	4939	4970	25	0.72	0.8	||||||||||	|: | :||
cccGTATCAAGT---GGTGGAACAAAAGAGACAg	| || |||| | : |||||||||||||	agaCTTATTTCAGAGGCTTATTGTTTTCTCTGTa	>hsa_piR_019122|gb|DQ596252|Homo	XM_017015886.1	179	-22.93	2	29	3267	3300	30	0.7	0.7333	||||||||||	| : |||
cccGTATCAAGT---GGTGGAACAAAAGAGACAg	| || |||| | : |||||||||||||	agaCTTATTTCAGAGGCTTATTGTTTTCTCTGTa	>hsa_piR_019122|gb|DQ596252|Homo	XM_017015889.1	179	-22.93	2	29	3097	3130	30	0.7	0.7333	||||||||||	| : |||
cccGTATCAAGT---GGTGGAACAAAAGAGACAg	| || |||| | : |||||||||||||	agaCTTATTTCAGAGGCTTATTGTTTTCTCTGTa	>hsa_piR_019122|gb|DQ596252|Homo	XM_017015891.1	179	-22.93	2	29	2976	3009	30	0.7	0.7333	||||||||||	| : |||
cccGTATCA-AGTGGT--GGAACAAAAGAGACAg	::|||| | || | |||||||||||||	ttaTGTAGTGTGACAAAGAATTGTTTTCTCTGTt	>hsa_piR_019122|gb|DQ596252|Homo	XM_017015977.1	178	-25.69	2	29	3440	3473	30	0.7	0.7667	||||||||||	| | |||
cccgTATCAAGTGGTGGAACAAAAGAGACAg	||| || | :| | ||||||||||	gctgATAAACCAACCTCATTTTTTCTCTGTt	>hsa_piR_019122|gb|DQ596252|Homo	XM_017016529.2	175	-22.68	2	28	1185	1215	26	0.6923	0.7308	||||||||||	|| | :| |
cccgTATCAAGTGGTGGAACAAAAGAGACAg	||| || | :| | ||||||||||	gctgATAAACCAACCTCATTTTTTCTCTGTt	>hsa_piR_019122|gb|DQ596252|Homo	XM_017016534.2	175	-22.68	2	28	1096	1126	26	0.6923	0.7308	||||||||||	|| | :| |
cccgTATCAAGTGGTGGAACAAAAGAGACAg	||| || | :| | ||||||||||	gctgATAAACCAACCTCATTTTTTCTCTGTt	>hsa_piR_019122|gb|DQ596252|Homo	XM_017016535.2	175	-22.68	2	28	1096	1126	26	0.6923	0.7308	||||||||||	|| | :| |
cccgtatcAAGTGGTGGAACAAAAGAGACAg	|||| ||||| ||||||||||	tacgccccTTCA--ACCTT-TTTTCTCTGTc	>hsa_piR_019122|gb|DQ596252|Homo	XM_017016870.1	178	-27.38	2	24	2855	2882	22	0.8636	0.8636	||||||||||	|| |||||
cccgtatcAAGTGGTGGAACAAAAGAGACAg	|||| ||||| ||||||||||	tacgccccTTCA--ACCTT-TTTTCTCTGTc	>hsa_piR_019122|gb|DQ596252|Homo	XM_017016871.1	178	-27.38	2	24	2524	2551	22	0.8636	0.8636	||||||||||	|| |||||
cccgtatcAAGTGGTGGAACAAAAGAGACAg	|||| ||||| ||||||||||	tacgccccTTCA--ACCTT-TTTTCTCTGTc	>hsa_piR_019122|gb|DQ596252|Homo	XM_017016872.1	178	-27.38	2	24	2696	2723	22	0.8636	0.8636	||||||||||	|| |||||
cccgtatcAAGTGGTGGAACAAAAGAGACAg	|||| ||||| ||||||||||	tacgccccTTCA--ACCTT-TTTTCTCTGTc	>hsa_piR_019122|gb|DQ596252|Homo	XM_017016873.2	178	-27.38	2	24	2546	2573	22	0.8636	0.8636	||||||||||	|| |||||
cccgtatcAAGTGGTGGAACAAAAGAGACAg	|||| ||||| ||||||||||	tacgccccTTCA--ACCTT-TTTTCTCTGTc	>hsa_piR_019122|gb|DQ596252|Homo	XM_017016874.1	178	-27.38	2	24	2447	2474	22	0.8636	0.8636	||||||||||	|| |||||
cccgTATCAAGTGGTGGAACAAAAGAGACAg	:|| | :|: | ||| ||||||||||	gtagGTA-TATATGAACTT-TTTTCTCTGTg	>hsa_piR_019122|gb|DQ596252|Homo	XM_017017989.2	171	-21.27	2	28	7554	7582	26	0.6923	0.8077	||||||||||	:|: | |||
cccgTATCAAGTGGTGGAACAAAAGAGACAg	:|| | :|: | ||| ||||||||||	gtagGTA-TATATGAACTT-TTTTCTCTGTg	>hsa_piR_019122|gb|DQ596252|Homo	XM_017017990.1	171	-21.27	2	28	7605	7633	26	0.6923	0.8077	||||||||||	:|: | |||
cccgTATCAAGTGGTGGAACAAAAGAGACAg	:|| | :|: | ||| ||||||||||	gtagGTA-TATATGAACTT-TTTTCTCTGTg	>hsa_piR_019122|gb|DQ596252|Homo	XM_017017991.1	171	-21.27	2	28	6998	7026	26	0.6923	0.8077	||||||||||	:|: | |||
cccgTATCAAGTGGTGGAACAAAAGAGACAg	:|| | :|: | ||| ||||||||||	gtagGTA-TATATGAACTT-TTTTCTCTGTg	>hsa_piR_019122|gb|DQ596252|Homo	XM_017017992.1	171	-21.27	2	28	7056	7084	26	0.6923	0.8077	||||||||||	:|: | |||
ccCGTATCAAGTGGTGGAAC--AAAAGAGACAg	|| |:| :| ||:||| ||||||||||	caGCTTGGGGGGCAACTTTGATTTTTCTCTGTg	>hsa_piR_019122|gb|DQ596252|Homo	XM_017018188.1	180	-25.09	2	30	1471	1503	30	0.6667	0.7667	||||||||||	| ||:|||
ccCGTATCAAGTGGTGGAAC--AAAAGAGACAg	|| |:| :| ||:||| ||||||||||	caGCTTGGGGGGCAACTTTGATTTTTCTCTGTg	>hsa_piR_019122|gb|DQ596252|Homo	XM_017018189.1	180	-25.09	2	30	2651	2683	30	0.6667	0.7667	||||||||||	| ||:|||
ccCGTATCAAGTGGTGGAAC--AAAAGAGACAg	|| |:| :| ||:||| ||||||||||	caGCTTGGGGGGCAACTTTGATTTTTCTCTGTg	>hsa_piR_019122|gb|DQ596252|Homo	XM_017018194.1	180	-25.09	2	30	1357	1389	30	0.6667	0.7667	||||||||||	| ||:|||
ccCGTATCAAGTGGTGGAAC--AAAAGAGACAg	|| |:| :| ||:||| ||||||||||	caGCTTGGGGGGCAACTTTGATTTTTCTCTGTg	>hsa_piR_019122|gb|DQ596252|Homo	XM_017018195.1	180	-25.09	2	30	1360	1392	30	0.6667	0.7667	||||||||||	| ||:|||
ccCGTATCAAGTGGTGGAAC--AAAAGAGACAg	|| |:| :| ||:||| ||||||||||	caGCTTGGGGGGCAACTTTGATTTTTCTCTGTg	>hsa_piR_019122|gb|DQ596252|Homo	XM_017018196.1	180	-25.09	2	30	1501	1533	30	0.6667	0.7667	||||||||||	| ||:|||
cccgtATCAAGTGGTGGAACAAAAGAGACAg	|| || |:| | |||||||||||	tttacTA-TTAATCCCAGAGTTTTCTCTGTa	>hsa_piR_019122|gb|DQ596252|Homo	XM_017018807.2	172	-20.11	2	27	6455	6484	25	0.72	0.76	||||||||||	|:| | |
ccCGTATCA-AGTGGTGGAACAAAAGAGACAg	|:||: | |::::: ||| ||||||||||	aaGTATGTTATTGTTGACTTATTTTCTCTGTg	>hsa_piR_019122|gb|DQ596252|Homo	XM_017018841.1	184	-20.98	2	30	3130	3161	29	0.6207	0.8621	||||||||||	::::: |||
ccCGTATCA-AGTGGTGGAACAAAAGAGACAg	|:||: | |::::: ||| ||||||||||	aaGTATGTTATTGTTGACTTATTTTCTCTGTg	>hsa_piR_019122|gb|DQ596252|Homo	XM_017018844.1	184	-20.98	2	30	3080	3111	29	0.6207	0.8621	||||||||||	::::: |||
ccCGTATCA-AGTGGTGGAACAAAAGAGACAg	|:||: | |::::: ||| ||||||||||	aaGTATGTTATTGTTGACTTATTTTCTCTGTg	>hsa_piR_019122|gb|DQ596252|Homo	XM_017018845.2	184	-20.98	2	30	3616	3647	29	0.6207	0.8621	||||||||||	::::: |||
ccCGTATCA-AGTGGTGGAACAAAAGAGACAg	|:||: | |::::: ||| ||||||||||	aaGTATGTTATTGTTGACTTATTTTCTCTGTg	>hsa_piR_019122|gb|DQ596252|Homo	XM_017018846.1	184	-20.98	2	30	3206	3237	29	0.6207	0.8621	||||||||||	::::: |||
ccCGTATCA-AGTGGTGGAACAAAAGAGACAg	|:||: | |::::: ||| ||||||||||	aaGTATGTTATTGTTGACTTATTTTCTCTGTg	>hsa_piR_019122|gb|DQ596252|Homo	XM_017018847.1	184	-20.98	2	30	3163	3194	29	0.6207	0.8621	||||||||||	::::: |||
cccGTATCAAGTG-GTGGAACAAAAGAGACAg	|||| ||| | :||| ||||||||||	ataCATA-CACACTCTTCTT-TTTTCTCTGTa	>hsa_piR_019122|gb|DQ596252|Homo	XM_017020003.1	175	-23.9	2	29	4038	4067	28	0.75	0.7857	||||||||||	|| | :|||
cccGTATCAAGTG-GTGGAACAAAAGAGACAg	|||| ||| | :||| ||||||||||	ataCATA-CACACTCTTCTT-TTTTCTCTGTa	>hsa_piR_019122|gb|DQ596252|Homo	XM_017020004.1	175	-23.9	2	29	3998	4027	28	0.75	0.7857	||||||||||	|| | :|||
cccGTATCAAGTG-GTGGAACAAAAGAGACAg	|||| ||| | :||| ||||||||||	ataCATA-CACACTCTTCTT-TTTTCTCTGTa	>hsa_piR_019122|gb|DQ596252|Homo	XM_017020005.1	175	-23.9	2	29	3811	3840	28	0.75	0.7857	||||||||||	|| | :|||
cccGTATCAAGTG-GTGGAACAAAAGAGACAg	|||| ||| | :||| ||||||||||	ataCATA-CACACTCTTCTT-TTTTCTCTGTa	>hsa_piR_019122|gb|DQ596252|Homo	XM_017020007.2	175	-23.9	2	29	3232	3261	28	0.75	0.7857	||||||||||	|| | :|||
cccGTATCAAGTGGTGGAACAAAAGAGACAg	||| || ::| :||| ||||||||||	attCATCCTTAGTC-TCTT-TTTTCTCTGTt	>hsa_piR_019122|gb|DQ596252|Homo	XM_017021668.2	176	-20.5	2	29	6479	6507	27	0.7037	0.8148	||||||||||	::| :|||
cccGTATCAAGTGGTGGAACAAAAGAGACAg	||| || ::| :||| ||||||||||	attCATCCTTAGTC-TCTT-TTTTCTCTGTt	>hsa_piR_019122|gb|DQ596252|Homo	XM_017021669.2	176	-20.5	2	29	6248	6276	27	0.7037	0.8148	||||||||||	::| :|||
cccGTATC--AAGTGGTGGAACAAAAGAGACAg	||| | ||: :: :| | ||||||||||	attCATTGTCTTTTTTTTCCTCTTTTCTCTGTa	>hsa_piR_019122|gb|DQ596252|Homo	XM_017022089.2	171	-20.85	2	29	2431	2463	29	0.6207	0.7586	||||||||||	: :: :| |
ccCGTATCAAGTGGTG--GAAC--AAAAGAGACAg	|| | ||| |::| |||| ||||||||||	atGCTGATTTCTCTGCCTCTTGATTTTTCTCTGTg	>hsa_piR_019122|gb|DQ596252|Homo	XM_017022136.1	179	-21.26	2	30	8720	8754	32	0.6875	0.75	||||||||||	:| ||||
cccgTATCAAGT---GGTG-GAACAAAAGAGACAg	||| ||:| ||| :|| ||||||||||	gaaaATAATTTAAAGACACTTTTTTTTTCTCTGTg	>hsa_piR_019122|gb|DQ596252|Homo	XM_017022136.1	177	-20.52	2	28	10362	10396	30	0.7	0.7667	||||||||||	||| :||
ccCGTATCAAGTGGTG--GAAC--AAAAGAGACAg	|| | ||| |::| |||| ||||||||||	atGCTGATTTCTCTGCCTCTTGATTTTTCTCTGTg	>hsa_piR_019122|gb|DQ596252|Homo	XM_017022137.1	179	-21.26	2	30	8234	8268	32	0.6875	0.75	||||||||||	:| ||||
cccgTATCAAGT---GGTG-GAACAAAAGAGACAg	||| ||:| ||| :|| ||||||||||	gaaaATAATTTAAAGACACTTTTTTTTTCTCTGTg	>hsa_piR_019122|gb|DQ596252|Homo	XM_017022137.1	177	-20.52	2	28	9876	9910	30	0.7	0.7667	||||||||||	||| :||
ccCGTATCAAGTGGTG--GAAC--AAAAGAGACAg	|| | ||| |::| |||| ||||||||||	atGCTGATTTCTCTGCCTCTTGATTTTTCTCTGTg	>hsa_piR_019122|gb|DQ596252|Homo	XM_017022138.1	179	-21.26	2	30	8717	8751	32	0.6875	0.75	||||||||||	:| ||||
cccgTATCAAGT---GGTG-GAACAAAAGAGACAg	||| ||:| ||| :|| ||||||||||	gaaaATAATTTAAAGACACTTTTTTTTTCTCTGTg	>hsa_piR_019122|gb|DQ596252|Homo	XM_017022138.1	177	-20.52	2	28	10359	10393	30	0.7	0.7667	||||||||||	||| :||
cccGTA-TCAAGTG-GTGGA-ACAAAAGAGACAg	||| | ||:|| ||||| | ||||||||||	ttcCATCAATTTACTCACCTCTATTTTCTCTGTt	>hsa_piR_019122|gb|DQ596252|Homo	XM_017022674.2	193	-27.35	2	29	224	257	30	0.8	0.8333	||||||||||	| ||||| |
cccGTA-TCAAGTG-GTGGA-ACAAAAGAGACAg	||| | ||:|| ||||| | ||||||||||	ttcCATCAATTTACTCACCTCTATTTTCTCTGTt	>hsa_piR_019122|gb|DQ596252|Homo	XM_017022675.2	193	-27.35	2	29	224	257	30	0.8	0.8333	||||||||||	| ||||| |
ccCGTATCAAGTG-GTGGAACAAAAGAGACAg	| | :|||::| :| |||||||||||||	agGGAAGGTTTGCAGGCATTGTTTTCTCTGTc	>hsa_piR_019122|gb|DQ596252|Homo	XM_017022949.1	188	-33.39	2	30	1213	1244	29	0.6897	0.8276	||||||||||	:| :| |||
cccgtatcaagTGGTGGAACAAAAGAGACAg	::::|: ||||||||||||	aatggaaaaggGTTGCTGTGTTTTCTCTGTc	>hsa_piR_019122|gb|DQ596252|Homo	XM_017025169.1	172	-28.06	2	21	7996	8026	19	0.6842	0.9474	||||||||||	::::|: ||
cccgtatcaagTGGTGGAACAAAAGAGACAg	::::|: ||||||||||||	aatggaaaaggGTTGCTGTGTTTTCTCTGTc	>hsa_piR_019122|gb|DQ596252|Homo	XM_017025170.1	172	-28.06	2	21	7194	7224	19	0.6842	0.9474	||||||||||	::::|: ||
cccgtatcaagTGGTGGAACAAAAGAGACAg	::::|: ||||||||||||	aatggaaaaggGTTGCTGTGTTTTCTCTGTc	>hsa_piR_019122|gb|DQ596252|Homo	XM_017025171.1	172	-28.06	2	21	7071	7101	19	0.6842	0.9474	||||||||||	::::|: ||
cccgtatcaagTGGTGGAACAAAAGAGACAg	::::|: ||||||||||||	aatggaaaaggGTTGCTGTGTTTTCTCTGTc	>hsa_piR_019122|gb|DQ596252|Homo	XM_017025172.1	172	-28.06	2	21	6969	6999	19	0.6842	0.9474	||||||||||	::::|: ||
cccgtATCAAGTGGTGGAAC-AAAAGAGACAg	| || : ||||| || ||||||||||	ttaatTTGTGTCCCACCATGCTTTTCTCTGTg	>hsa_piR_019122|gb|DQ596252|Homo	XM_017025190.2	185	-25.94	2	27	63	94	26	0.7692	0.8077	||||||||||	||||| ||
cccgTATCAAGTGGTGGAACAAAAGAGACAg	:|||||:: ||:| ||||||||||	ttaaGTAGTTTGACATC--CTTTTCTCTGTt	>hsa_piR_019122|gb|DQ596252|Homo	XM_017025484.2	180	-25.25	2	28	4712	4740	26	0.6923	0.8462	||||||||||	:: ||:|
cccgTATCAAGTGGTGGAACAAAAGAGACAg	:|||||:: ||:| ||||||||||	ttaaGTAGTTTGACATC--CTTTTCTCTGTt	>hsa_piR_019122|gb|DQ596252|Homo	XM_017025485.2	180	-25.25	2	28	4589	4617	26	0.6923	0.8462	||||||||||	:: ||:|
cccgTATCAAGTGGTGGAACAAAAGAGACAg	:|||||:: ||:| ||||||||||	ttaaGTAGTTTGACATC--CTTTTCTCTGTt	>hsa_piR_019122|gb|DQ596252|Homo	XM_017025486.1	180	-25.25	2	28	4583	4611	26	0.6923	0.8462	||||||||||	:: ||:|
cccgTATCAAGTGGTGGAACAAAAGAGACAg	:|||||:: ||:| ||||||||||	ttaaGTAGTTTGACATC--CTTTTCTCTGTt	>hsa_piR_019122|gb|DQ596252|Homo	XM_017025488.1	180	-25.25	2	28	4890	4918	26	0.6923	0.8462	||||||||||	:: ||:|
cccGTATCAAGTGGTGGAAC--AAAAGAGACAg	||||| | :|:||| ||||||||||	tctCATAGAT----GCTTTGCATTTTCTCTGTg	>hsa_piR_019122|gb|DQ596252|Homo	XM_017028008.1	170	-21.93	2	29	1576	1604	29	0.6897	0.7586	||||||||||	:|:|||
cccgtatcaAGTGGTGGA--ACAAAAGAGACAg	||:|| ||| | ||||||||||	ccaccatccTCGCCCCCTCCTCTTTTCTCTGTc	>hsa_piR_019122|gb|DQ596252|Homo	XM_017029012.1	177	-28.82	2	23	333	365	23	0.7826	0.8261	||||||||||	|| ||| |
cccgtatcaAGTGGTGGA--ACAAAAGAGACAg	||:|| ||| | ||||||||||	ccaccatccTCGCCCCCTCCTCTTTTCTCTGTc	>hsa_piR_019122|gb|DQ596252|Homo	XM_017029013.1	177	-28.82	2	23	381	413	23	0.7826	0.8261	||||||||||	|| ||| |
cccgtatcaAGTGGTGGA--ACAAAAGAGACAg	||:|| ||| | ||||||||||	ccaccatccTCGCCCCCTCCTCTTTTCTCTGTc	>hsa_piR_019122|gb|DQ596252|Homo	XM_017029014.1	177	-28.82	2	23	333	365	23	0.7826	0.8261	||||||||||	|| ||| |
cccgtatcaAGTGGTGGA--ACAAAAGAGACAg	||:|| ||| | ||||||||||	ccaccatccTCGCCCCCTCCTCTTTTCTCTGTc	>hsa_piR_019122|gb|DQ596252|Homo	XM_017029015.1	177	-28.82	2	23	333	365	23	0.7826	0.8261	||||||||||	|| ||| |
cccgtatcaAGTGGTGGA--ACAAAAGAGACAg	||:|| ||| | ||||||||||	ccaccatccTCGCCCCCTCCTCTTTTCTCTGTc	>hsa_piR_019122|gb|DQ596252|Homo	XM_017029017.1	177	-28.82	2	23	332	364	23	0.7826	0.8261	||||||||||	|| ||| |
cccgtaTCAAGTGGTGGA--ACAAAAGAGACAg	| ||||:: |:| ||||||||||||	aatttaATTTCATTCCTTTCTGTTTTCTCTGTg	>hsa_piR_019122|gb|DQ596252|Homo	XM_017029454.1	184	-24.49	2	26	531	563	26	0.7308	0.8462	||||||||||	:: |:| ||
ccCGTATCAAGTGGTGGAACAAAAGAGACAg	|||| ||:: :| : ||||||||||||	ggGCAT--TTTG-TAATGTGTTTTCTCTGTc	>hsa_piR_019122|gb|DQ596252|Homo	XM_017029894.2	176	-30.81	2	30	5112	5139	28	0.6786	0.8214	||||||||||	:: :| : ||
ccCGTATCAAGTGGTGGAACAAAAGAGACAg	|||| ||:: :| : ||||||||||||	ggGCAT--TTTG-TAATGTGTTTTCTCTGTc	>hsa_piR_019122|gb|DQ596252|Homo	XM_017029897.1	176	-30.81	2	30	5005	5032	28	0.6786	0.8214	||||||||||	:: :| : ||
ccCGTATCAAGTGGTGGAACAAAAGAGACAg	|||| ||:: :| : ||||||||||||	ggGCAT--TTTG-TAATGTGTTTTCTCTGTc	>hsa_piR_019122|gb|DQ596252|Homo	XM_017029899.1	176	-30.81	2	30	5089	5116	28	0.6786	0.8214	||||||||||	:: :| : ||
ccCGTATCAAGTGGTGGAACAAAAGAGACAg	|||| ||:: :| : ||||||||||||	ggGCAT--TTTG-TAATGTGTTTTCTCTGTc	>hsa_piR_019122|gb|DQ596252|Homo	XM_017029900.1	176	-30.81	2	30	4976	5003	28	0.6786	0.8214	||||||||||	:: :| : ||
cccGT-ATCAAGTGGTGGAACAAAAGAGACAg	|| || | :::||||| ||||||||||	cttCACTATATAGTTACCTT-TTTTCTCTGTt	>hsa_piR_019122|gb|DQ596252|Homo	XM_024446329.1	181	-26.49	2	29	7743	7773	28	0.7143	0.8214	||||||||||	:::|||||
cccGTATCAAGTGGTGGAAC-AAAAGAGACAg	| | ||||: ::||| ||||||||||	ttcCTTCTTTCAT--TTTTGTTTTTCTCTGTa	>hsa_piR_019122|gb|DQ596252|Homo	XM_024446593.1	172	-20.37	2	29	2624	2653	28	0.6786	0.7857	||||||||||	|: ::|||
cccGTATCAAGTGGTGGAAC-AAAAGAGACAg	| | ||||: ::||| ||||||||||	ttcCTTCTTTCAT--TTTTGTTTTTCTCTGTa	>hsa_piR_019122|gb|DQ596252|Homo	XM_024446594.1	172	-20.37	2	29	2256	2285	28	0.6786	0.7857	||||||||||	|: ::|||
cccGTATCAAGTGGTGGAAC-AAAAGAGACAg	| | ||||: ::||| ||||||||||	ttcCTTCTTTCAT--TTTTGTTTTTCTCTGTa	>hsa_piR_019122|gb|DQ596252|Homo	XM_024446595.1	172	-20.37	2	29	2536	2565	28	0.6786	0.7857	||||||||||	|: ::|||
cccGTATCAAGTGGTGGAAC-AAAAGAGACAg	| | ||||: ::||| ||||||||||	ttcCTTCTTTCAT--TTTTGTTTTTCTCTGTa	>hsa_piR_019122|gb|DQ596252|Homo	XM_024446596.1	172	-20.37	2	29	2168	2197	28	0.6786	0.7857	||||||||||	|: ::|||
cccGTATCAAGTGGTGGA--ACAAAAGAGACAg	||| || ::|:: || | ||||||||||	tacCATTGTCTGCTGGCTTCTATTTTCTCTGTg	>hsa_piR_019122|gb|DQ596252|Homo	XM_024446885.1	179	-21	2	29	155	187	29	0.6552	0.7931	||||||||||	|:: || |
ccCGTATCA-AGTGGTGGAAC--AAAAGAGACAg	|:: | | ||| :|||| ||||||||||	ctGTGAAATATCAAGTTCTTGGCTTTTCTCTGTc	>hsa_piR_019122|gb|DQ596252|Homo	XM_024447083.1	171	-24.88	2	30	5127	5160	31	0.6452	0.7419	||||||||||	:||||
cccgtatcaagtGGTGGAACAAAAGAGACAg	::||||| ||||||||||	tgaatctgcattTTACCTTTTTTTCTCTGTc	>hsa_piR_019122|gb|DQ596252|Homo	XM_024447159.1	179	-28.62	2	20	4314	4344	18	0.8333	0.9444	||||||||||	::|||||
cccgtatcAAGTGGTGGAACAAAAGAGACAg	||| |: :|| ||||||||||	ttactcttTTCTCTTTCTCTTTTTCTCTGTc	>hsa_piR_019122|gb|DQ596252|Homo	XM_024447317.1	175	-21.8	2	24	5381	5411	22	0.7273	0.8182	||||||||||	| |: :||
cccgtatcAAGTGGTGGAACAAAAGAGACAg	||| |: :|| ||||||||||	ttactcttTTCTCTTTCTCTTTTTCTCTGTc	>hsa_piR_019122|gb|DQ596252|Homo	XM_024447318.1	175	-21.8	2	24	8262	8292	22	0.7273	0.8182	||||||||||	| |: :||
cccgTATCAAGTG-GTG-GAACAAAAGAGACAg	| ||| :|: ::: ||| ||||||||||	tataAAAGTATATATGTACTTATTTTCTCTGTt	>hsa_piR_019122|gb|DQ596252|Homo	XM_024447595.1	173	-20.07	2	28	1230	1262	28	0.6429	0.8214	||||||||||	: ::: |||
cccGTATCAA-GTGGTGGAACAAAAGAGACAg	::| ||| : :|| : ||||||||||||	tgtTGTTGTTATTTCAGTCTGTTTTCTCTGTt	>hsa_piR_019122|gb|DQ596252|Homo	XM_024447600.1	179	-23.43	2	29	6149	6180	28	0.6429	0.8214	||||||||||	: :|| : ||
cccgtATC-AAGTGGTGGAACAAAAGAGACAg	|:| ||::||| || ||||||||||	cttttTGGCTTTGCCA-CTAATTTTCTCTGTg	>hsa_piR_019122|gb|DQ596252|Homo	XM_024447600.1	179	-23.36	2	27	12716	12746	26	0.7308	0.8462	||||||||||	::||| ||
cccGTA-TCAAGTGGTGGAACAAAAGAGACAg	:|| | ||||::: | | ||||||||||	atcTATGAATTCATTGAC-TCTTTTCTCTGTc	>hsa_piR_019122|gb|DQ596252|Homo	XM_024447600.1	177	-23.39	2	29	6205	6235	28	0.6786	0.8214	||||||||||	||::: | |
cccGTATCAA-GTGGTGGAACAAAAGAGACAg	::| ||| : :|| : ||||||||||||	tgtTGTTGTTATTTCAGTCTGTTTTCTCTGTt	>hsa_piR_019122|gb|DQ596252|Homo	XM_024447601.1	179	-23.43	2	29	6173	6204	28	0.6429	0.8214	||||||||||	: :|| : ||
cccgtATC-AAGTGGTGGAACAAAAGAGACAg	|:| ||::||| || ||||||||||	cttttTGGCTTTGCCA-CTAATTTTCTCTGTg	>hsa_piR_019122|gb|DQ596252|Homo	XM_024447601.1	179	-23.36	2	27	12740	12770	26	0.7308	0.8462	||||||||||	::||| ||
cccGTA-TCAAGTGGTGGAACAAAAGAGACAg	:|| | ||||::: | | ||||||||||	atcTATGAATTCATTGAC-TCTTTTCTCTGTc	>hsa_piR_019122|gb|DQ596252|Homo	XM_024447601.1	177	-23.39	2	29	6229	6259	28	0.6786	0.8214	||||||||||	||::: | |
cccgtaTCAAGTGGTG-GAACAAAAGAGACAg	||| | |: | :|| ||||||||||	atttggAGTCCTCTCCGTTTCTTTTCTCTGTa	>hsa_piR_019122|gb|DQ596252|Homo	XM_024447604.1	176	-22.86	2	26	4003	4034	25	0.72	0.8	||||||||||	|: | :||
cccgtatCAAGTGGTGGAAC-------AAAAGAGACAg	| ||||||||| | ||||||||||	atcccctGCTCACCACCTGGCCTCTCCTTTTCTCTGTg	>hsa_piR_019122|gb|DQ596252|Homo	XM_024447673.1	171	-28.05	2	25	2414	2451	30	0.7	0.7	||||||||||	| |
cccGTATCAAGT---GGTGGAACAAAAGAGACAg	| || |||| | : |||||||||||||	agaCTTATTTCAGAGGCTTATTGTTTTCTCTGTa	>hsa_piR_019122|gb|DQ596252|Homo	XM_024447879.1	179	-22.93	2	29	2861	2894	30	0.7	0.7333	||||||||||	| : |||
cccGTATCAAGT---GGTGGAACAAAAGAGACAg	| || |||| | : |||||||||||||	agaCTTATTTCAGAGGCTTATTGTTTTCTCTGTa	>hsa_piR_019122|gb|DQ596252|Homo	XM_024447880.1	179	-22.93	2	29	2614	2647	30	0.7	0.7333	||||||||||	| : |||
cccGTATCAAGT---GGTGGAACAAAAGAGACAg	| || |||| | : |||||||||||||	agaCTTATTTCAGAGGCTTATTGTTTTCTCTGTa	>hsa_piR_019122|gb|DQ596252|Homo	XM_024447881.1	179	-22.93	2	29	2841	2874	30	0.7	0.7333	||||||||||	| : |||
cccgTATCAAGTGGTGGAACAAAAGAGACAg	||| || | :| | ||||||||||	gctgATAAACCAACCTCATTTTTTCTCTGTt	>hsa_piR_019122|gb|DQ596252|Homo	XM_024448126.1	175	-22.68	2	28	2093	2123	26	0.6923	0.7308	||||||||||	|| | :| |
cccgtatcAAGTGGTGGAACAAAAGAGACAg	|||| ||||| ||||||||||	tacgccccTTCA--ACCTT-TTTTCTCTGTc	>hsa_piR_019122|gb|DQ596252|Homo	XM_024448246.1	178	-27.38	2	24	2586	2613	22	0.8636	0.8636	||||||||||	|| |||||
cccgtatcAAGTGGTGGAACAAAAGAGACAg	|||| ||||| ||||||||||	tacgccccTTCA--ACCTT-TTTTCTCTGTc	>hsa_piR_019122|gb|DQ596252|Homo	XM_024448247.1	178	-27.38	2	24	2593	2620	22	0.8636	0.8636	||||||||||	|| |||||
cccgTAT-CAAGTGGT---GGA---ACAAAAGAGACAg	||| | ||||| ||| ||||||||||||	tctgATATCTCCACCAAAGCCTTGATGTTTTCTCTGTa	>hsa_piR_019122|gb|DQ596252|Homo	XM_024448424.1	176	-27.25	2	28	4291	4328	33	0.7273	0.7273	||||||||||	||| ||
ccCGTATCA-AGTGGTGGAACAAAAGAGACAg	|:||: | |::::: ||| ||||||||||	aaGTATGTTATTGTTGACTTATTTTCTCTGTg	>hsa_piR_019122|gb|DQ596252|Homo	XM_024448848.1	184	-20.98	2	30	3124	3155	29	0.6207	0.8621	||||||||||	::::: |||
ccCGTATCA-AGTGGTGGAACAAAAGAGACAg	|:||: | |::::: ||| ||||||||||	aaGTATGTTATTGTTGACTTATTTTCTCTGTg	>hsa_piR_019122|gb|DQ596252|Homo	XM_024448849.1	184	-20.98	2	30	3107	3138	29	0.6207	0.8621	||||||||||	::::: |||
cccgtatcaaGTGGTGGAACAAAAGAGACAg	||:: : |||||||||||||	aaaaaacaggCATT-TGTTGTTTTCTCTGTa	>hsa_piR_019122|gb|DQ596252|Homo	XM_024448923.1	171	-24.67	2	22	5739	5768	20	0.75	0.9	||||||||||	||:: : |||
cccgtatcaaGTGGTGGAACAAAAGAGACAg	||:: : |||||||||||||	aaaaaacaggCATT-TGTTGTTTTCTCTGTa	>hsa_piR_019122|gb|DQ596252|Homo	XM_024448924.1	171	-24.67	2	22	5544	5573	20	0.75	0.9	||||||||||	||:: : |||
cccgtatcaaGTGGTGGAACAAAAGAGACAg	||:: : |||||||||||||	aaaaaacaggCATT-TGTTGTTTTCTCTGTa	>hsa_piR_019122|gb|DQ596252|Homo	XM_024448925.1	171	-24.67	2	22	6297	6326	20	0.75	0.9	||||||||||	||:: : |||
cccGTATCAAGTG-GTGGAACAAAAGAGACAg	|||| ||| | :||| ||||||||||	ataCATA-CACACTCTTCTT-TTTTCTCTGTa	>hsa_piR_019122|gb|DQ596252|Homo	XM_024449218.1	175	-23.9	2	29	3508	3537	28	0.75	0.7857	||||||||||	|| | :|||
cccgTATCAAGTGGTGGAACAAAAGAGACAg	||| ||::: ||| ||||||||||	tttaATAATTTGT--CCTATTTTTCTCTGTc	>hsa_piR_019122|gb|DQ596252|Homo	XM_024449554.1	176	-20.47	2	28	3497	3525	26	0.6923	0.8077	||||||||||	::: |||
cccgtatcaagtGGTGGAACAAAAGAGACAg	:| |:|| ||||||||||	gccaatccatgcTCTCTTTCTTTTCTCTGTc	>hsa_piR_019122|gb|DQ596252|Homo	XM_024450133.1	171	-22.3	2	20	3324	3354	18	0.7778	0.8889	||||||||||	:| |:||
cccGTATCAAGTGGTGGAAC------AAAAGAGACAg	|| | | |:| :||||| ||||||||||	ccaCAAACTCCGCAGCCTTGCCTCTCTTTTCTCTGTg	>hsa_piR_019122|gb|DQ596252|Homo	XM_024450682.1	171	-22.68	2	29	2731	2767	33	0.6364	0.697	||||||||||	||||
cccgTATCAAGTGGTGGAACAAAAGAGACAg	:|||||:: ||:| ||||||||||	ttaaGTAGTTTGACATC--CTTTTCTCTGTt	>hsa_piR_019122|gb|DQ596252|Homo	XM_024451052.1	180	-25.25	2	28	4982	5010	26	0.6923	0.8462	||||||||||	:: ||:|
cccGTATCAAGTGGTGGAAC-----AAAAGAGACAg	||| ||| |::||||| ||||||||||	cgcCAT-CTTCTCTGCCTTGGCCCCTTTTCTCTGTa	>hsa_piR_019122|gb|DQ596252|Homo	XM_024451376.1	177	-26.13	2	29	532	566	32	0.6875	0.75	||||||||||	|||||
cccGTATCAAG-TGG----TGGAACAAAAGAGACAg	| |:|| | :|| |::|| ||||||||||	accCCTGGTGCTGCCGTTGATTTTTTTTTCTCTGTc	>hsa_piR_019122|gb|DQ596252|Homo	XM_024451630.1	170	-24.28	2	29	1595	1630	32	0.625	0.75	||||||||||	|::||
cccGTATCAAGTGGTGGAACAAAAGAGACAg	|||| || :||: | ||||||||||	actCATATTT--TCATGTGTTTTTCTCTGTc	>hsa_piR_019122|gb|DQ596252|Homo	XM_024451694.1	177	-23.63	2	29	247	275	27	0.7037	0.7778	||||||||||	:||: |
cccGTATCAAGTGGTGGAAC--AAAAGAGACAg	:| | | || : ||| | ||||||||||	atcTAAAATCCAATCCCTCGGTTTTTCTCTGTc	>hsa_piR_019122|gb|DQ596252|Homo	XM_024452135.1	171	-23.08	2	29	404	436	29	0.6552	0.7241	||||||||||	: ||| |
cccgtaTCAAGT--GGTGGAAC-AAAAGAGACAg	| |||| |: ||| | ||||||||||	gaactcAATTCATTCTTCCTGGATTTTCTCTGTt	>hsa_piR_019122|gb|DQ596252|Homo	XM_024453063.1	175	-22.62	2	26	5242	5275	27	0.7407	0.7778	||||||||||	|: ||| |
cccgtaTCAAGT--GGTGGAAC-AAAAGAGACAg	| |||| |: ||| | ||||||||||	gaactcAATTCATTCTTCCTGGATTTTCTCTGTt	>hsa_piR_019122|gb|DQ596252|Homo	XM_024453064.1	175	-22.62	2	26	5608	5641	27	0.7407	0.7778	||||||||||	|: ||| |
cccgtaTCAAGT--GGTGGAAC-AAAAGAGACAg	| |||| |: ||| | ||||||||||	gaactcAATTCATTCTTCCTGGATTTTCTCTGTt	>hsa_piR_019122|gb|DQ596252|Homo	XM_024453065.1	175	-22.62	2	26	5901	5934	27	0.7407	0.7778	||||||||||	|: ||| |
cccgtaTCAAGT--GGTGGAAC-AAAAGAGACAg	| |||| |: ||| | ||||||||||	gaactcAATTCATTCTTCCTGGATTTTCTCTGTt	>hsa_piR_019122|gb|DQ596252|Homo	XM_024453066.1	175	-22.62	2	26	5864	5897	27	0.7407	0.7778	||||||||||	|: ||| |
cccgtaTCAAGT--GGTGGAAC-AAAAGAGACAg	| |||| |: ||| | ||||||||||	gaactcAATTCATTCTTCCTGGATTTTCTCTGTt	>hsa_piR_019122|gb|DQ596252|Homo	XM_024453067.1	175	-22.62	2	26	5557	5590	27	0.7407	0.7778	||||||||||	|: ||| |
cccgTATCAA---GTGGT--GGAA-CAAAAGAGACAg	|||||| :|||| |||| |||||||||||	caaaATAGTTGCCTACCATGCCTTGGTTTTCTCTGTt	>hsa_piR_019122|gb|DQ596252|Homo	XM_024453367.1	192	-32.69	2	28	8600	8636	32	0.7812	0.8125	||||||||||	|| |||| |
cccgTATCAA---GTGGT--GGAA-CAAAAGAGACAg	|||||| :|||| |||| |||||||||||	caaaATAGTTGCCTACCATGCCTTGGTTTTCTCTGTt	>hsa_piR_019122|gb|DQ596252|Homo	XM_024453369.1	192	-32.69	2	28	8600	8636	32	0.7812	0.8125	||||||||||	|| |||| |
cccgtatCAAGTG-GTGGAAC-AAAAGAGACAg	|||| | | |:||| ||||||||||	ttgtcctGTTCCCTCTCTTTGTTTTTCTCTGTt	>hsa_piR_019122|gb|DQ596252|Homo	XM_024453388.1	182	-26.86	2	25	18550	18582	25	0.8	0.84	||||||||||	| | |:|||
cccGTATCAAGTGGTGGAACAAAAGAGACAg	||||| | :|:::| ||||||||||	actCATAGATGGCTGTC---TTTTCTCTGTc	>hsa_piR_019122|gb|DQ596252|Homo	XM_024454196.1	176	-28.15	2	29	5055	5082	27	0.6667	0.8148	||||||||||	:|:::|
cccGTATCAAGTGGTGGAACAAAAGAGACAg	||||| | :|:::| ||||||||||	actCATAGATGGCTGTC---TTTTCTCTGTc	>hsa_piR_019122|gb|DQ596252|Homo	XM_024454197.1	176	-28.15	2	29	5040	5067	27	0.6667	0.8148	||||||||||	:|:::|
cccGTATCAAGTGGTGGAACAAAAGAGACAg	||||| | :|:::| ||||||||||	actCATAGATGGCTGTC---TTTTCTCTGTc	>hsa_piR_019122|gb|DQ596252|Homo	XM_024454198.1	176	-28.15	2	29	4964	4991	27	0.6667	0.8148	||||||||||	:|:::|
ccCGTATCAAGTGGTGGAACAAAAGAGACAg	||:|| || ::::|| ||||||||||	caGCGTAAAGCA-TGTTTTTTTTTCTCTGTt	>hsa_piR_019122|gb|DQ596252|Homo	XR_001738133.2	179	-24.19	2	30	2598	2627	28	0.6429	0.8214	||||||||||	|| ::::||
cccgtaTCAAGTGGTGGAACAAAAGAGACAg	:|||: |:: || ||||||||||	gaagtgGGTTTTCTGGCT--TTTTCTCTGTc	>hsa_piR_019122|gb|DQ596252|Homo	XR_001738191.2	170	-22.19	2	26	285	313	24	0.6667	0.8333	||||||||||	: |:: ||
cccgtaTCAAGTGGTGGAACAAAAGAGACAg	|||| ||| || ||||||||||	tcttccAGTT-ACCTGATTCTTTTCTCTGTt	>hsa_piR_019122|gb|DQ596252|Homo	XR_001738480.1	179	-21.32	2	26	4012	4041	24	0.7917	0.7917	||||||||||	||| ||
cccGTATCAAG-TGGTGGAAC--AAAAGAGACAg	:||: | | ||| | || ||||||||||	aacTATGATCCTCCCAGCATGACTTTTCTCTGTc	>hsa_piR_019122|gb|DQ596252|Homo	XR_001738943.1	170	-23.06	2	29	8293	8326	30	0.6667	0.7333	||||||||||	||| | ||
ccCGTATCAAGTGGTGGAACAAAAGAGACAg	|||| ||| :||: ||||||||||	gaGCATTGTT--TCATAGGCTTTTCTCTGTc	>hsa_piR_019122|gb|DQ596252|Homo	XR_001739039.2	174	-25.95	2	30	9309	9337	28	0.6786	0.75	||||||||||	:||:
ccCGTATCAAGTGGTGGAACAAAAGAGACAg	|||| ||| :||: ||||||||||	gaGCATTGTT--TCATAGGCTTTTCTCTGTc	>hsa_piR_019122|gb|DQ596252|Homo	XR_001739040.1	174	-25.95	2	30	9474	9502	28	0.6786	0.75	||||||||||	:||:
ccCGTATCAAGTGGTGGAACAAAAGAGACAg	|||| ||| :||: ||||||||||	gaGCATTGTT--TCATAGGCTTTTCTCTGTc	>hsa_piR_019122|gb|DQ596252|Homo	XR_001739041.2	174	-25.95	2	30	9270	9298	28	0.6786	0.75	||||||||||	:||:
ccCGTATCAAGTGGTGGAACAAAAGAGACAg	|||| ||| :||: ||||||||||	gaGCATTGTT--TCATAGGCTTTTCTCTGTc	>hsa_piR_019122|gb|DQ596252|Homo	XR_001739042.2	174	-25.95	2	30	9246	9274	28	0.6786	0.75	||||||||||	:||:
ccCGTATCAAGTGGTGGAACAAAAGAGACAg	|||| ||| :||: ||||||||||	gaGCATTGTT--TCATAGGCTTTTCTCTGTc	>hsa_piR_019122|gb|DQ596252|Homo	XR_001739043.1	174	-25.95	2	30	9222	9250	28	0.6786	0.75	||||||||||	:||:
ccCGTATCAAGTGGTGGAACAAAAGAGACAg	|||| ||| :||: ||||||||||	gaGCATTGTT--TCATAGGCTTTTCTCTGTc	>hsa_piR_019122|gb|DQ596252|Homo	XR_001739044.2	174	-25.95	2	30	9237	9265	28	0.6786	0.75	||||||||||	:||:
ccCGTATCAAGTGGTGGAACAAAAGAGACAg	|||| ||| :||: ||||||||||	gaGCATTGTT--TCATAGGCTTTTCTCTGTc	>hsa_piR_019122|gb|DQ596252|Homo	XR_001739045.2	174	-25.95	2	30	9207	9235	28	0.6786	0.75	||||||||||	:||:
ccCGTATCAAGTGGTGGAACAAAAGAGACAg	|||| ||| :||: ||||||||||	gaGCATTGTT--TCATAGGCTTTTCTCTGTc	>hsa_piR_019122|gb|DQ596252|Homo	XR_001739046.1	174	-25.95	2	30	9554	9582	28	0.6786	0.75	||||||||||	:||:
ccCGTATCAAGTGGTGGAACAAAAGAGACAg	|||| ||| :||: ||||||||||	gaGCATTGTT--TCATAGGCTTTTCTCTGTc	>hsa_piR_019122|gb|DQ596252|Homo	XR_001739047.2	174	-25.95	2	30	9123	9151	28	0.6786	0.75	||||||||||	:||:
ccCGTATCAAGTGGTGGAACAAAAGAGACAg	|||| ||| :||: ||||||||||	gaGCATTGTT--TCATAGGCTTTTCTCTGTc	>hsa_piR_019122|gb|DQ596252|Homo	XR_001739048.1	174	-25.95	2	30	9312	9340	28	0.6786	0.75	||||||||||	:||:
ccCGTATCAAGTGGTGGAACAAAAGAGACAg	|||| ||| :||: ||||||||||	gaGCATTGTT--TCATAGGCTTTTCTCTGTc	>hsa_piR_019122|gb|DQ596252|Homo	XR_001739049.2	174	-25.95	2	30	9057	9085	28	0.6786	0.75	||||||||||	:||:
ccCGTATCAAGTGGTGGAACAAAAGAGACAg	|||| ||| :||: ||||||||||	gaGCATTGTT--TCATAGGCTTTTCTCTGTc	>hsa_piR_019122|gb|DQ596252|Homo	XR_001739050.2	174	-25.95	2	30	9018	9046	28	0.6786	0.75	||||||||||	:||:
ccCGTATCAAGTGGTGGAACAAAAGAGACAg	|||| ||| :||: ||||||||||	gaGCATTGTT--TCATAGGCTTTTCTCTGTc	>hsa_piR_019122|gb|DQ596252|Homo	XR_001739051.2	174	-25.95	2	30	8985	9013	28	0.6786	0.75	||||||||||	:||:
ccCGTATCAAGTGGTGGAACAAAAGAGACAg	|||| ||| :||: ||||||||||	gaGCATTGTT--TCATAGGCTTTTCTCTGTc	>hsa_piR_019122|gb|DQ596252|Homo	XR_001739052.2	174	-25.95	2	30	8958	8986	28	0.6786	0.75	||||||||||	:||:
ccCGTATCAAGTGGTGGAACAAAAGAGACAg	|||| ||| :||: ||||||||||	gaGCATTGTT--TCATAGGCTTTTCTCTGTc	>hsa_piR_019122|gb|DQ596252|Homo	XR_001739053.1	174	-25.95	2	30	8947	8975	28	0.6786	0.75	||||||||||	:||:
ccCGTATCAAGTGGTGGAACAAAAGAGACAg	|||| ||| :||: ||||||||||	gaGCATTGTT--TCATAGGCTTTTCTCTGTc	>hsa_piR_019122|gb|DQ596252|Homo	XR_001739054.1	174	-25.95	2	30	8869	8897	28	0.6786	0.75	||||||||||	:||:
ccCGTATCAAGTGGTGGAACAAAAGAGACAg	|||| ||| :||: ||||||||||	gaGCATTGTT--TCATAGGCTTTTCTCTGTc	>hsa_piR_019122|gb|DQ596252|Homo	XR_001739055.2	174	-25.95	2	30	8886	8914	28	0.6786	0.75	||||||||||	:||:
ccCGTATCAAGTGGTGGAACAAAAGAGACAg	|||| ||| :||: ||||||||||	gaGCATTGTT--TCATAGGCTTTTCTCTGTc	>hsa_piR_019122|gb|DQ596252|Homo	XR_001739056.2	174	-25.95	2	30	8871	8899	28	0.6786	0.75	||||||||||	:||:
ccCGTATCAAGTGGTGGAACAAAAGAGACAg	|||| ||| :||: ||||||||||	gaGCATTGTT--TCATAGGCTTTTCTCTGTc	>hsa_piR_019122|gb|DQ596252|Homo	XR_001739057.1	174	-25.95	2	30	8887	8915	28	0.6786	0.75	||||||||||	:||:
ccCGTATCAAGTGGTGGAACAAAAGAGACAg	|||| ||| :||: ||||||||||	gaGCATTGTT--TCATAGGCTTTTCTCTGTc	>hsa_piR_019122|gb|DQ596252|Homo	XR_001739058.1	174	-25.95	2	30	9066	9094	28	0.6786	0.75	||||||||||	:||:
ccCGTATCAAGTGGTGGAACAAAAGAGACAg	|||| ||| :||: ||||||||||	gaGCATTGTT--TCATAGGCTTTTCTCTGTc	>hsa_piR_019122|gb|DQ596252|Homo	XR_001739059.2	174	-25.95	2	30	8799	8827	28	0.6786	0.75	||||||||||	:||:
ccCGTATCAAGTGGTGGAACAAAAGAGACAg	|||| ||| :||: ||||||||||	gaGCATTGTT--TCATAGGCTTTTCTCTGTc	>hsa_piR_019122|gb|DQ596252|Homo	XR_001739060.1	174	-25.95	2	30	8773	8801	28	0.6786	0.75	||||||||||	:||:
ccCGTATCAAGTGGTGGAACAAAAGAGACAg	|||| ||| :||: ||||||||||	gaGCATTGTT--TCATAGGCTTTTCTCTGTc	>hsa_piR_019122|gb|DQ596252|Homo	XR_001739061.1	174	-25.95	2	30	8815	8843	28	0.6786	0.75	||||||||||	:||:
ccCGTATCAAGTGGTGGAACAAAAGAGACAg	|||| ||| :||: ||||||||||	gaGCATTGTT--TCATAGGCTTTTCTCTGTc	>hsa_piR_019122|gb|DQ596252|Homo	XR_001739062.1	174	-25.95	2	30	8992	9020	28	0.6786	0.75	||||||||||	:||:
ccCGTATCAAGTGGTGGAACAAAAGAGACAg	|||| ||| :||: ||||||||||	gaGCATTGTT--TCATAGGCTTTTCTCTGTc	>hsa_piR_019122|gb|DQ596252|Homo	XR_001739063.1	174	-25.95	2	30	8699	8727	28	0.6786	0.75	||||||||||	:||:
ccCGTATCAAGTGGTGGAACAAAAGAGACAg	|||| ||| :||: ||||||||||	gaGCATTGTT--TCATAGGCTTTTCTCTGTc	>hsa_piR_019122|gb|DQ596252|Homo	XR_001739064.1	174	-25.95	2	30	8960	8988	28	0.6786	0.75	||||||||||	:||:
ccCGTATCAAGTGGTGGAACAAAAGAGACAg	|||| ||| :||: ||||||||||	gaGCATTGTT--TCATAGGCTTTTCTCTGTc	>hsa_piR_019122|gb|DQ596252|Homo	XR_001739065.1	174	-25.95	2	30	8904	8932	28	0.6786	0.75	||||||||||	:||:
ccCGTATCAAGTGGTGGAACAAAAGAGACAg	|||| ||| :||: ||||||||||	gaGCATTGTT--TCATAGGCTTTTCTCTGTc	>hsa_piR_019122|gb|DQ596252|Homo	XR_001739066.1	174	-25.95	2	30	8701	8729	28	0.6786	0.75	||||||||||	:||:
ccCGTATCAAGTGGTGGAACAAAAGAGACAg	|||| ||| :||: ||||||||||	gaGCATTGTT--TCATAGGCTTTTCTCTGTc	>hsa_piR_019122|gb|DQ596252|Homo	XR_001739067.1	174	-25.95	2	30	8608	8636	28	0.6786	0.75	||||||||||	:||:
ccCGTATCAAGTGGTGGAACAAAAGAGACAg	|||| ||| :||: ||||||||||	gaGCATTGTT--TCATAGGCTTTTCTCTGTc	>hsa_piR_019122|gb|DQ596252|Homo	XR_001739068.1	174	-25.95	2	30	8629	8657	28	0.6786	0.75	||||||||||	:||:
ccCGTATCAAGTGGTGGAACAAAAGAGACAg	|||| ||| :||: ||||||||||	gaGCATTGTT--TCATAGGCTTTTCTCTGTc	>hsa_piR_019122|gb|DQ596252|Homo	XR_001739069.1	174	-25.95	2	30	8806	8834	28	0.6786	0.75	||||||||||	:||:
ccCGTATCAAGTGGTGGAACAAAAGAGACAg	|||| ||| :||: ||||||||||	gaGCATTGTT--TCATAGGCTTTTCTCTGTc	>hsa_piR_019122|gb|DQ596252|Homo	XR_001739070.1	174	-25.95	2	30	8670	8698	28	0.6786	0.75	||||||||||	:||:
ccCGTATCAAGTGGTGGAACAAAAGAGACAg	|||| ||| :||: ||||||||||	gaGCATTGTT--TCATAGGCTTTTCTCTGTc	>hsa_piR_019122|gb|DQ596252|Homo	XR_001739071.1	174	-25.95	2	30	8528	8556	28	0.6786	0.75	||||||||||	:||:
ccCGTATCAAGTGGTGGAACAAAAGAGACAg	|||| ||| :||: ||||||||||	gaGCATTGTT--TCATAGGCTTTTCTCTGTc	>hsa_piR_019122|gb|DQ596252|Homo	XR_001739072.1	174	-25.95	2	30	8774	8802	28	0.6786	0.75	||||||||||	:||:
ccCGTATCAAGTGGTGGAACAAAAGAGACAg	|||| ||| :||: ||||||||||	gaGCATTGTT--TCATAGGCTTTTCTCTGTc	>hsa_piR_019122|gb|DQ596252|Homo	XR_001739073.2	174	-25.95	2	30	2035	2063	28	0.6786	0.75	||||||||||	:||:
ccCGTATCAAGTGGTGGAACAAAAGAGACAg	| || ||:|:: || |||||||||||	aaGGATTATTTATT-CC-AGTTTTCTCTGTc	>hsa_piR_019122|gb|DQ596252|Homo	XR_001739969.1	173	-26.59	2	30	318	346	28	0.6786	0.7857	||||||||||	:|:: || |
cccGTATCAAGTGGTGGA-ACAAAAGAGACAg	::|| | | :|||:| ||||||||||||	gctTGTAATGC-TCACTTATGTTTTCTCTGTa	>hsa_piR_019122|gb|DQ596252|Homo	XR_001740240.1	185	-24.78	2	29	1976	2006	28	0.7143	0.8571	||||||||||	:|||:| ||
ccCGTATCAAGTGGTGGAACAAAAGAGACAg	|:||:| | |: ::|| ||||||||||	atGTATGG-TGAT--TTTTATTTTCTCTGTc	>hsa_piR_019122|gb|DQ596252|Homo	XR_001740264.1	172	-24.97	2	30	3893	3920	28	0.6429	0.8214	||||||||||	|: ::||
ccCGTATCAAGTGGTGG---AACAAAAGAGACAg	||| || : ||||| |||||||||||||	ggGCAAAGGATCCCACCTTGTTGTTTTCTCTGTa	>hsa_piR_019122|gb|DQ596252|Homo	XR_001740593.1	192	-40.42	2	30	5852	5885	31	0.7419	0.7742	||||||||||	|||| |||
cccgtaTCAAGTGGTGGAACAAAAGAGACAg	| ||: |::|: ||||||||||||	cttgccATTTTCCTGCTCTGTTTTCTCTGTg	>hsa_piR_019122|gb|DQ596252|Homo	XR_001742028.2	185	-25.8	2	26	2948	2978	24	0.7083	0.875	||||||||||	: |::|: ||
cccgtaTCAAGTGGTGGAACAAAAGAGACAg	| ||: |::|: ||||||||||||	cttgccATTTTCCTGCTCTGTTTTCTCTGTg	>hsa_piR_019122|gb|DQ596252|Homo	XR_001742029.2	185	-25.8	2	26	2885	2915	24	0.7083	0.875	||||||||||	: |::|: ||
cccgtaTCAAGTGGTGGAACAAAAGAGACAg	| ||: |::|: ||||||||||||	cttgccATTTTCCTGCTCTGTTTTCTCTGTg	>hsa_piR_019122|gb|DQ596252|Homo	XR_001742030.1	185	-25.8	2	26	2613	2643	24	0.7083	0.875	||||||||||	: |::|: ||
ccCGTATCAAGTGGTGGAACAAAAGAGACAg	|:| | | ||:|::|| ||||||||||	ttGTAGATTAAACTATTTT-TTTTCTCTGTa	>hsa_piR_019122|gb|DQ596252|Homo	XR_001742339.1	183	-22.68	2	30	7718	7747	28	0.6786	0.8214	||||||||||	||:|::||
cccgtaTCAAGTGGTGGAACAAAAGAGACAg	| || :|: ||| ||||||||||	caatgaATTTAGCTTGCTT-TTTTCTCTGTc	>hsa_piR_019122|gb|DQ596252|Homo	XR_001742457.1	171	-21.24	2	26	1322	1351	24	0.7083	0.7917	||||||||||	:|: |||
cccgtaTCAAGT--GGTGGAACAAAAGAGACAg	:|||:: ::| :|| ||||||||||	aaaagaGGTTTGGCTTAATTTCTTTTCTCTGTt	>hsa_piR_019122|gb|DQ596252|Homo	XR_001742795.1	172	-20.85	2	26	1709	1741	26	0.6154	0.8462	||||||||||	::| :||
ccCGTATCAAGTGGTGGA-ACAAAAGAGACAg	|:|| ||| :| :|| ||||||||||||	ctGTATTTTTCTTCCTCTCTGTTTTCTCTGTg	>hsa_piR_019122|gb|DQ596252|Homo	XR_001743088.2	192	-27.76	2	30	1619	1650	29	0.7241	0.8276	||||||||||	:| :|| ||
cccgtatcAAGTGGT--GGAACAAAAGAGACAg	||| :|| : || ||||||||||	actgagctTTCCTCAGGTATTTTTTTCTCTGTc	>hsa_piR_019122|gb|DQ596252|Homo	XR_001743749.1	170	-24.89	2	24	7562	7594	24	0.7083	0.7917	||||||||||	:|| : ||
cccgtatcAAGTGGT--GGAACAAAAGAGACAg	||| :|| : || ||||||||||	actgagctTTCCTCAGGTATTTTTTTCTCTGTc	>hsa_piR_019122|gb|DQ596252|Homo	XR_001743750.1	170	-24.89	2	24	6888	6920	24	0.7083	0.7917	||||||||||	:|| : ||
cccGTATCAAGTGGTGGAACAAAAGAGACAg	||| ||| |::||| ||||||||||	aaaCAT-GTT--CTGCCTCATTTTCTCTGTa	>hsa_piR_019122|gb|DQ596252|Homo	XR_001744027.1	179	-25.68	2	29	1606	1633	27	0.7407	0.8148	||||||||||	|::|||
cccGTATCAAGTGGTGGAACAAAAGAGACAg	||| ||| |::||| ||||||||||	aaaCAT-GTT--CTGCCTCATTTTCTCTGTa	>hsa_piR_019122|gb|DQ596252|Homo	XR_001744028.1	179	-25.68	2	29	1606	1633	27	0.7407	0.8148	||||||||||	|::|||
cccGTATCAAGTGGTGGAACAAAAGAGACAg	||| ||| |::||| ||||||||||	aaaCAT-GTT--CTGCCTCATTTTCTCTGTa	>hsa_piR_019122|gb|DQ596252|Homo	XR_001744029.1	179	-25.68	2	29	1606	1633	27	0.7407	0.8148	||||||||||	|::|||
cccGTATCAAGTGGTGGAACAAAAGAGACAg	||| ||| |::||| ||||||||||	aaaCAT-GTT--CTGCCTCATTTTCTCTGTa	>hsa_piR_019122|gb|DQ596252|Homo	XR_001744030.1	179	-25.68	2	29	1606	1633	27	0.7407	0.8148	||||||||||	|::|||
cccGTATCAAGTGGTGGAACAAAAGAGACAg	||| ||| |::||| ||||||||||	aaaCAT-GTT--CTGCCTCATTTTCTCTGTa	>hsa_piR_019122|gb|DQ596252|Homo	XR_001744031.1	179	-25.68	2	29	1606	1633	27	0.7407	0.8148	||||||||||	|::|||
cccGTATCAAGTGGTGGAACAAAAGAGACAg	||| ||| |::||| ||||||||||	aaaCAT-GTT--CTGCCTCATTTTCTCTGTa	>hsa_piR_019122|gb|DQ596252|Homo	XR_001744032.1	179	-25.68	2	29	1606	1633	27	0.7407	0.8148	||||||||||	|::|||
cccGTATCAAGTGGTGGAACAAAAGAGACAg	||| ||| |::||| ||||||||||	aaaCAT-GTT--CTGCCTCATTTTCTCTGTa	>hsa_piR_019122|gb|DQ596252|Homo	XR_001744035.1	179	-25.68	2	29	1606	1633	27	0.7407	0.8148	||||||||||	|::|||
cccGTATCAAGTGGTGGAACAAAAGAGACAg	||| ||| |::||| ||||||||||	aaaCAT-GTT--CTGCCTCATTTTCTCTGTa	>hsa_piR_019122|gb|DQ596252|Homo	XR_001744040.1	179	-25.68	2	29	1606	1633	27	0.7407	0.8148	||||||||||	|::|||
cccGTATCAAGTGGTGGAACAAAAGAGACAg	||| ||| |::||| ||||||||||	aaaCAT-GTT--CTGCCTCATTTTCTCTGTa	>hsa_piR_019122|gb|DQ596252|Homo	XR_001744042.1	179	-25.68	2	29	1606	1633	27	0.7407	0.8148	||||||||||	|::|||
cccGTATCAAGTGGTGGAACAAAAGAGACAg	|||| ||:|||| |||||||||||	ggcCATATTTTACCA----GTTTTCTCTGTg	>hsa_piR_019122|gb|DQ596252|Homo	XR_001744643.2	187	-27.97	2	29	18964	18990	27	0.7778	0.8148	||||||||||	:|||| |
cccGTATCA-AGTGGTGGA---ACAAAAGAGACAg	| |||| ||| | | ||||||||||||	aacCCTAGTAGCACGAAGTTGGTGTTTTCTCTGTt	>hsa_piR_019122|gb|DQ596252|Homo	XR_001744643.2	174	-25.19	2	29	21537	21571	31	0.7097	0.7097	||||||||||	| | ||
cccGTATCAAGTGGTGG--AACAAAAGAGACAg	|| | | |||||| | ||||||||||	aacCAGAAAT-ACCACCCATATTTTTCTCTGTg	>hsa_piR_019122|gb|DQ596252|Homo	XR_001745827.1	173	-24.36	2	29	3137	3168	29	0.7241	0.7241	||||||||||	||||| |
cccgTATCAA-GTGGTGGAACAAAAGAGACAg	:|| || | |||:|| ||||||||||	ttaaGTATTTGCTCCATCT--TTTTCTCTGTa	>hsa_piR_019122|gb|DQ596252|Homo	XR_001746259.1	179	-25.68	2	28	10268	10297	27	0.7407	0.8148	||||||||||	| |||:||
cccgTATCAA-GTGGTGGAACAAAAGAGACAg	:|| || | |||:|| ||||||||||	ttaaGTATTTGCTCCATCT--TTTTCTCTGTa	>hsa_piR_019122|gb|DQ596252|Homo	XR_001746260.1	179	-25.68	2	28	10358	10387	27	0.7407	0.8148	||||||||||	| |||:||
cccGTATCAAGTGGTG-GAACAAAAGAGACAg	|| | | ||||: :|| ||||||||||	ctcCAAAATAAACCATGTTTTTTTTCTCTGTa	>hsa_piR_019122|gb|DQ596252|Homo	XR_001746641.1	183	-20.64	2	29	2952	2983	28	0.7143	0.7857	||||||||||	||||: :||
cccgtaTCAAGTGGTGGAACAAAAGAGACAg	|||||: | : |||||||||||	tccttaAGTTCGGCCTGAAGTTTTCTCTGTa	>hsa_piR_019122|gb|DQ596252|Homo	XR_001746706.1	177	-28.28	2	26	2211	2241	24	0.7083	0.7917	||||||||||	|: | : |
cccgtaTCAAGTGGTGGA-AC-AAAAGAGACAg	||| :|::||| || ||||||||||	agccccAGT--GCTGCCTGTGATTTTCTCTGTg	>hsa_piR_019122|gb|DQ596252|Homo	XR_001746880.1	172	-23.44	2	26	2517	2547	26	0.7308	0.8462	||||||||||	|::||| ||
cccgtatcAAGTGGTGGAACAAAAGAGACAg	|||| ||||| ||||||||||	tacgccccTTCA--ACCTT-TTTTCTCTGTc	>hsa_piR_019122|gb|DQ596252|Homo	XR_001747256.1	178	-27.38	2	24	2836	2863	22	0.8636	0.8636	||||||||||	|| |||||
cccGTATC-AAGTGGTGGAAC-AAAAGAGACAg	|| :| |||:: : || | ||||||||||	gcaCACGGTTTCGTGGGCTGGATTTTCTCTGTt	>hsa_piR_019122|gb|DQ596252|Homo	XR_001747349.1	174	-24.87	2	29	2113	2145	29	0.6552	0.7931	||||||||||	:: : || |
cccgTATCAAGTGGTGGAACAAAAGAGACAg	:|| | :|: | ||| ||||||||||	gtagGTA-TATATGAACTT-TTTTCTCTGTg	>hsa_piR_019122|gb|DQ596252|Homo	XR_001747920.2	171	-21.27	2	28	7342	7370	26	0.6923	0.8077	||||||||||	:|: | |||
ccCGTATCAAGTGGTGGAACAAAAGAGACAg	|: || ||: |:::|| ||||||||||	tgGTCTAATTT-CTGTCT--TTTTCTCTGTt	>hsa_piR_019122|gb|DQ596252|Homo	XR_001748465.1	172	-20.85	2	30	3629	3656	28	0.6429	0.8214	||||||||||	: |:::||
ccCGTATCAAGTGGTGGAACAAAAGAGACAg	| || ||:|:: || |||||||||||	aaGGATTATTTATT-CC-AGTTTTCTCTGTc	>hsa_piR_019122|gb|DQ596252|Homo	XR_001748477.1	173	-26.59	2	30	613	641	28	0.6786	0.7857	||||||||||	:|:: || |
cccGTATCAAGTGGT-GGAACAAAAGAGACAg	||||| || || : |||||||||||||	tttCATAG--CAACAGTATTGTTTTCTCTGTt	>hsa_piR_019122|gb|DQ596252|Homo	XR_001748640.2	188	-28.32	2	29	5221	5250	28	0.7857	0.8214	||||||||||	| || : |||
cccGTATCAAGTGGT-GGAACAAAAGAGACAg	||||| || || : |||||||||||||	tttCATAG--CAACAGTATTGTTTTCTCTGTt	>hsa_piR_019122|gb|DQ596252|Homo	XR_001748641.2	188	-28.32	2	29	5086	5115	28	0.7857	0.8214	||||||||||	| || : |||
cccGTATC-AAGTGGTGGAACAAAAGAGACAg	:|| | ||:|:|| | | ||||||||||	caaTATTGCTTTATCAGCATCTTTTCTCTGTa	>hsa_piR_019122|gb|DQ596252|Homo	XR_001748785.2	187	-22.29	2	29	6648	6679	28	0.7143	0.8214	||||||||||	:|:|| | |
cccGTATC-AAGTGGTGGAACAAAAGAGACAg	:|| | ||:|:|| | | ||||||||||	caaTATTGCTTTATCAGCATCTTTTCTCTGTa	>hsa_piR_019122|gb|DQ596252|Homo	XR_001748786.2	187	-22.29	2	29	2285	2316	28	0.7143	0.8214	||||||||||	:|:|| | |
cccGTATCA-AGT--GGT-GGAACAAAAGAGACAg	::|:|| ||| |:| |:|| ||||||||||	gttTGTGGTGTCATTCTATCTTTCTTTTCTCTGTt	>hsa_piR_019122|gb|DQ596252|Homo	XR_001750724.1	181	-25.48	2	29	3661	3695	31	0.6774	0.8387	||||||||||	|:| |:||
cccGTATCA-AGT--GGT-GGAACAAAAGAGACAg	::|:|| ||| |:| |:|| ||||||||||	gttTGTGGTGTCATTCTATCTTTCTTTTCTCTGTt	>hsa_piR_019122|gb|DQ596252|Homo	XR_001750728.1	181	-25.48	2	29	2824	2858	31	0.6774	0.8387	||||||||||	|:| |:||
cccGTATCA-AGT--GGT-GGAACAAAAGAGACAg	::|:|| ||| |:| |:|| ||||||||||	gttTGTGGTGTCATTCTATCTTTCTTTTCTCTGTt	>hsa_piR_019122|gb|DQ596252|Homo	XR_001750729.1	181	-25.48	2	29	2871	2905	31	0.6774	0.8387	||||||||||	|:| |:||
cccGTATCA-AGT--GGT-GGAACAAAAGAGACAg	::|:|| ||| |:| |:|| ||||||||||	gttTGTGGTGTCATTCTATCTTTCTTTTCTCTGTt	>hsa_piR_019122|gb|DQ596252|Homo	XR_001750730.1	181	-25.48	2	29	3049	3083	31	0.6774	0.8387	||||||||||	|:| |:||
cccGTA-TCAAGTGGTGGAACAAAAGAGACAg	||| ||| ||:|||: ||||||||||	caaCATGAGTACATCACT---TTTTCTCTGTt	>hsa_piR_019122|gb|DQ596252|Homo	XR_001750849.1	183	-28.85	2	29	377	405	28	0.75	0.8214	||||||||||	||:|||:
ccCGTATCAAGTGGTGGAACAAAAGAGACAg	|| :| | :||:| | ||||||||||	aaGCTGGGCTGTTCATC-TATTTTCTCTGTc	>hsa_piR_019122|gb|DQ596252|Homo	XR_001751009.1	171	-32.42	2	30	870	899	28	0.6429	0.75	||||||||||	:||:| |
cccgtatcAAGTGGTGGAACAAAAGAGACAg	||: :| :|| ||||||||||	ctggtgttTTTTTCTTCTCTTTTTCTCTGTt	>hsa_piR_019122|gb|DQ596252|Homo	XR_001751448.1	171	-20.5	2	24	1021	1051	22	0.6818	0.8182	||||||||||	: :| :||
cccgtatcAAGTGGTGGAACAAAAGAGACAg	||: :| :|| ||||||||||	ctggtgttTTTTTCTTCTCTTTTTCTCTGTt	>hsa_piR_019122|gb|DQ596252|Homo	XR_001751449.1	171	-20.5	2	24	1021	1051	22	0.6818	0.8182	||||||||||	: :| :||
cccgtatcAAGTGGTGGAACAAAAGAGACAg	||: :| :|| ||||||||||	ctggtgttTTTTTCTTCTCTTTTTCTCTGTt	>hsa_piR_019122|gb|DQ596252|Homo	XR_001751451.1	171	-20.5	2	24	1021	1051	22	0.6818	0.8182	||||||||||	: :| :||
cccgtatcAAGTGGTGGAACAAAAGAGACAg	||: :| :|| ||||||||||	ctggtgttTTTTTCTTCTCTTTTTCTCTGTt	>hsa_piR_019122|gb|DQ596252|Homo	XR_001751452.1	171	-20.5	2	24	1021	1051	22	0.6818	0.8182	||||||||||	: :| :||
cccgtatcAAGTGGTGGAACAAAAGAGACAg	||: :| :|| ||||||||||	ctggtgttTTTTTCTTCTCTTTTTCTCTGTt	>hsa_piR_019122|gb|DQ596252|Homo	XR_001751453.1	171	-20.5	2	24	1021	1051	22	0.6818	0.8182	||||||||||	: :| :||
cccgtatcAAGTGGTGGAACAAAAGAGACAg	||: :| :|| ||||||||||	ctggtgttTTTTTCTTCTCTTTTTCTCTGTt	>hsa_piR_019122|gb|DQ596252|Homo	XR_001751454.1	171	-20.5	2	24	401	431	22	0.6818	0.8182	||||||||||	: :| :||
cccgtatcAAGTGGTGGAACAAAAGAGACAg	||: :| :|| ||||||||||	ctggtgttTTTTTCTTCTCTTTTTCTCTGTt	>hsa_piR_019122|gb|DQ596252|Homo	XR_001751455.1	171	-20.5	2	24	1716	1746	22	0.6818	0.8182	||||||||||	: :| :||
cccgTATCAAGTG--GTGGAACAAAAGAGACAg	|| |||:| :|:| | ||||||||||	atagATTTTTCGCTGTATCCTCTTTTCTCTGTa	>hsa_piR_019122|gb|DQ596252|Homo	XR_001751773.2	178	-22.53	2	28	4273	4305	28	0.6786	0.7857	||||||||||	| :|:| |
ccCGTATCAAGT-GGTGG--AACAAAAGAGACAg	|:: | |||| ||| || ||||||||||	atGTGCACTTCAGAAACCTGTTCTTTTCTCTGTt	>hsa_piR_019122|gb|DQ596252|Homo	XR_001751983.2	175	-24.02	2	30	1573	1606	31	0.6774	0.7419	||||||||||	||| ||
cccgtatcAAGTGGTGGAACAAAAGAGACAg	|| | : : |||||||||||||	tgtctgccTTAAATTTGTTGTTTTCTCTGTt	>hsa_piR_019122|gb|DQ596252|Homo	XR_001752253.2	175	-22.85	2	24	851	881	22	0.7273	0.8182	||||||||||	| : : |||
ccCGTATCAAGTGGTGGAACAAAAGAGACAg	|| | | | :| |: | ||||||||||	caGCTTCCTCCCTCCCTGTTTTTTCTCTGTc	>hsa_piR_019122|gb|DQ596252|Homo	XR_001754732.1	173	-25.53	2	30	41	71	28	0.6429	0.7143	||||||||||	| :| |: |
ccCGTATCAAGTGGTGGAACAAAAGAGACAg	|:: || ||| :|::|| ||||||||||	ttGTGAAG-TCAATATTTTCTTTTCTCTGTg	>hsa_piR_019122|gb|DQ596252|Homo	XR_001754751.1	187	-21.55	2	30	23	52	28	0.6786	0.8571	||||||||||	|| :|::||
ccCGTATCAAGTGGTGGAACAAAAGAGACAg	| | | |:||::| ||||||||||||	ttGGAAAACTTACTGC--TGTTTTCTCTGTg	>hsa_piR_019122|gb|DQ596252|Homo	XR_002956214.1	178	-22.72	2	30	5316	5344	28	0.6786	0.7857	||||||||||	:||::| ||
ccCGTATCAAGTGGTGGA-AC-AAAAGAGACAg	||:| || |: ::||| || ||||||||||	gcGCGT-GTGCG-TGCCTATGCTTTTCTCTGTg	>hsa_piR_019122|gb|DQ596252|Homo	XR_002956966.1	175	-23.43	2	30	6960	6990	30	0.7	0.8333	||||||||||	::||| ||
cccGTATCAAGTGGTGGAACAAAAGAGACAg	|| || || :: | ||||||||||||	ggtCA-AGGGCAATGAC-TGTTTTCTCTGTa	>hsa_piR_019122|gb|DQ596252|Homo	XR_002957277.1	172	-26.48	2	29	2620	2648	27	0.7037	0.7778	||||||||||	|| :: | ||
cccGTATC-AAGTGGTGGAACAAAAGAGACAg	:|| | ||:|:|| | | ||||||||||	caaTATTGCTTTATCAGCATCTTTTCTCTGTa	>hsa_piR_019122|gb|DQ596252|Homo	XR_002957347.1	187	-22.29	2	29	6271	6302	28	0.7143	0.8214	||||||||||	:|:|| | |
cccGTATC-AAGTGGTGGAACAAAAGAGACAg	:|| | ||:|:|| | | ||||||||||	caaTATTGCTTTATCAGCATCTTTTCTCTGTa	>hsa_piR_019122|gb|DQ596252|Homo	XR_002957348.1	187	-22.29	2	29	1765	1796	28	0.7143	0.8214	||||||||||	:|:|| | |
ccCGTATCAAGTGGTGGAACAAAAGAGACAg	||| : ||| :: || ||||||||||	taGCACGATTCTGTGACTGTTTTTCTCTGTt	>hsa_piR_019122|gb|DQ596252|Homo	XR_002957349.1	177	-20.5	2	30	1784	1814	28	0.6429	0.75	||||||||||	| :: ||
cccgtatcAAGTGGTGGAACAAAAGAGACAg	||: :| :|| ||||||||||	ctggtgttTTTTTCTTCTCTTTTTCTCTGTt	>hsa_piR_019122|gb|DQ596252|Homo	XR_002957734.1	171	-20.5	2	24	2336	2366	22	0.6818	0.8182	||||||||||	: :| :||
cccgTATCAAGTG--GTGGAACAAAAGAGACAg	|| |||:| :|:| | ||||||||||	atagATTTTTCGCTGTATCCTCTTTTCTCTGTa	>hsa_piR_019122|gb|DQ596252|Homo	XR_002957755.1	178	-22.53	2	28	9298	9330	28	0.6786	0.7857	||||||||||	| :|:| |
cccgTATCAAGTG--GTGGAACAAAAGAGACAg	|| |||:| :|:| | ||||||||||	atagATTTTTCGCTGTATCCTCTTTTCTCTGTa	>hsa_piR_019122|gb|DQ596252|Homo	XR_002957756.1	178	-22.53	2	28	6249	6281	28	0.6786	0.7857	||||||||||	| :|:| |
cccgTATCAAGTG--GTGGAACAAAAGAGACAg	|| |||:| :|:| | ||||||||||	atagATTTTTCGCTGTATCCTCTTTTCTCTGTa	>hsa_piR_019122|gb|DQ596252|Homo	XR_002957757.1	178	-22.53	2	28	9298	9330	28	0.6786	0.7857	||||||||||	| :|:| |
cccgTATCAAGTG--GTGGAACAAAAGAGACAg	|| |||:| :|:| | ||||||||||	atagATTTTTCGCTGTATCCTCTTTTCTCTGTa	>hsa_piR_019122|gb|DQ596252|Homo	XR_002957758.1	178	-22.53	2	28	9298	9330	28	0.6786	0.7857	||||||||||	| :|:| |
cccgTATCAAGTG--GTGGAACAAAAGAGACAg	|| |||:| :|:| | ||||||||||	atagATTTTTCGCTGTATCCTCTTTTCTCTGTa	>hsa_piR_019122|gb|DQ596252|Homo	XR_002957759.1	178	-22.53	2	28	9298	9330	28	0.6786	0.7857	||||||||||	| :|:| |
cccgTATCAAGTG--GTGGAACAAAAGAGACAg	|| |||:| :|:| | ||||||||||	atagATTTTTCGCTGTATCCTCTTTTCTCTGTa	>hsa_piR_019122|gb|DQ596252|Homo	XR_002957760.1	178	-22.53	2	28	12895	12927	28	0.6786	0.7857	||||||||||	| :|:| |
cccgTATCAAGTG--GTGGAACAAAAGAGACAg	|| |||:| :|:| | ||||||||||	atagATTTTTCGCTGTATCCTCTTTTCTCTGTa	>hsa_piR_019122|gb|DQ596252|Homo	XR_002957761.1	178	-22.53	2	28	9298	9330	28	0.6786	0.7857	||||||||||	| :|:| |
ccCGTATCAAGT-GGTGG--AACAAAAGAGACAg	|:: | |||| ||| || ||||||||||	atGTGCACTTCAGAAACCTGTTCTTTTCTCTGTt	>hsa_piR_019122|gb|DQ596252|Homo	XR_002957841.1	175	-24.02	2	30	2156	2189	31	0.6774	0.7419	||||||||||	||| ||
cccgTATCAAGTGGTGGAACAAAAGAGACAg	||| ||||:: | |||||||||||	gtagATATTTCATTTAC-AGTTTTCTCTGTg	>hsa_piR_019122|gb|DQ596252|Homo	XR_002958197.1	181	-22.09	2	28	2856	2885	26	0.7308	0.8077	||||||||||	||:: | |
cccGTATCAAGTGGTGGAACAAAAGAGACAg	:|| ||:|:| ||| ||||||||||	aatTATTATTTATC-CCT--TTTTCTCTGTg	>hsa_piR_019122|gb|DQ596252|Homo	XR_002958884.1	175	-22.08	2	29	2086	2113	27	0.7037	0.8148	||||||||||	:|:| |||
cccgtaTCAAGT--GGTGGAAC-AAAAGAGACAg	| |||| |: ||| | ||||||||||	gaactcAATTCATTCTTCCTGGATTTTCTCTGTt	>hsa_piR_019122|gb|DQ596252|Homo	XR_002959329.1	175	-22.62	2	26	7819	7852	27	0.7407	0.7778	||||||||||	|: ||| |
cccgtaTCAAGT--GGTGGAAC-AAAAGAGACAg	| |||| |: ||| | ||||||||||	gaactcAATTCATTCTTCCTGGATTTTCTCTGTt	>hsa_piR_019122|gb|DQ596252|Homo	XR_002959330.1	175	-22.62	2	26	5653	5686	27	0.7407	0.7778	||||||||||	|: ||| |
cccgtaTCAAGT--GGTGGAAC-AAAAGAGACAg	| |||| |: ||| | ||||||||||	gaactcAATTCATTCTTCCTGGATTTTCTCTGTt	>hsa_piR_019122|gb|DQ596252|Homo	XR_002959331.1	175	-22.62	2	26	7816	7849	27	0.7407	0.7778	||||||||||	|: ||| |
cccgtaTCAAGT--GGTGGAAC-AAAAGAGACAg	| |||| |: ||| | ||||||||||	gaactcAATTCATTCTTCCTGGATTTTCTCTGTt	>hsa_piR_019122|gb|DQ596252|Homo	XR_002959332.1	175	-22.62	2	26	5359	5392	27	0.7407	0.7778	||||||||||	|: ||| |
ccCGTATCAAGTGGTGGAACAAAAGAGACAg	|||| ||| :||: ||||||||||	gaGCATTGTT--TCATAGGCTTTTCTCTGTc	>hsa_piR_019122|gb|DQ596252|Homo	XR_002959364.1	174	-25.95	2	30	8700	8728	28	0.6786	0.75	||||||||||	:||:
cccgtatCAAGTG-GTGGAAC-AAAAGAGACAg	|||| | | |:||| ||||||||||	ttgtcctGTTCCCTCTCTTTGTTTTTCTCTGTt	>hsa_piR_019122|gb|DQ596252|Homo	XR_002959502.1	182	-26.86	2	25	17331	17363	25	0.8	0.84	||||||||||	| | |:|||
cccgtatcAAGTGGT--GGAACAAAAGAGACAg	||| :|| : || ||||||||||	actgagctTTCCTCAGGTATTTTTTTCTCTGTc	>hsa_piR_019122|gb|DQ596252|Homo	XR_245557.3	170	-24.89	2	24	5633	5665	24	0.7083	0.7917	||||||||||	:|| : ||
cccGTATCAAGTG-GTGGAACAAAAGAGACAg	:| ||||| | | | | ||||||||||	cttTAAAGTTCTCACTCAATCTTTTCTCTGTg	>hsa_piR_019122|gb|DQ596252|Homo	XR_427412.3	179	-22.86	2	29	8227	8258	28	0.7143	0.75	||||||||||	| | | |
cccGTATCAAGTGGTGGAACAAAAGAGACAg	|||: |: |:||:| ||||||||||	attCATGTATTCCTACTT--TTTTCTCTGTt	>hsa_piR_019122|gb|DQ596252|Homo	XR_430640.3	177	-24.63	2	29	3731	3759	27	0.6667	0.8148	||||||||||	: |:||:|
cccgTATCAAGTGGTGGAACAAAAGAGACAg	| | | : | |:|| ||||||||||	ttaaAAAAATGGGCTCTTTCTTTTCTCTGTg	>hsa_piR_019122|gb|DQ596252|Homo	XR_922248.2	171	-21.26	2	28	4652	4682	26	0.6538	0.7308	||||||||||	: | |:||
cccgTATCAAGTGGTGGAACAAAAGAGACAg	| | | : | |:|| ||||||||||	ttaaAAAAATGGGCTCTTTCTTTTCTCTGTg	>hsa_piR_019122|gb|DQ596252|Homo	XR_922249.2	171	-21.26	2	28	4428	4458	26	0.6538	0.7308	||||||||||	: | |:||
cccGTATCAAGTGGTGGAACAAAAGAGACAg	:||||||:| : : || ||||||||||	tttTATAGTTTAGTTTGTT-TTTTCTCTGTa	>hsa_piR_019122|gb|DQ596252|Homo	XR_922712.1	186	-23.19	2	29	1702	1731	27	0.7037	0.8519	||||||||||	:| : : ||
cccGTATCAAGTGGTGGAACAAAAGAGACAg	::||| |: || :|| ||||||||||	gtaTGTAGAACG-CAGTTTTTTTTCTCTGTc	>hsa_piR_019122|gb|DQ596252|Homo	XR_924130.3	178	-25.36	2	29	1360	1389	27	0.6667	0.8148	||||||||||	|: || :||
cccGTATCAAGTGGTGGAACAAAAGAGACAg	::||| |: || :|| ||||||||||	gtaTGTAGAACG-CAGTTTTTTTTCTCTGTc	>hsa_piR_019122|gb|DQ596252|Homo	XR_924132.2	178	-25.36	2	29	1243	1272	27	0.6667	0.8148	||||||||||	|: || :||
ccCGTATCA--AGTGGTGGAACAAAAGAGACAg	| :|||| ||| |||: ||||||||||	gaGAGTAGTGATCA-CACTAATTTTTCTCTGTg	>hsa_piR_019122|gb|DQ596252|Homo	XR_924310.2	178	-24.71	2	30	355	386	30	0.7	0.7667	||||||||||	|| |||:
cccGTATCAAGTGGTGGAACAAAAGAGACAg	||||| | :|:::| ||||||||||	actCATAGATGGCTGTC---TTTTCTCTGTc	>hsa_piR_019122|gb|DQ596252|Homo	XR_925163.2	176	-28.15	2	29	3390	3417	27	0.6667	0.8148	||||||||||	:|:::|
ccCGTATCAAGTGGTG-GAACAAAAGAGACAg	|::|: || |||: | | ||||||||||	ttGTGTGTCTCCCCATACCTATTTTCTCTGTc	>hsa_piR_019122|gb|DQ596252|Homo	XR_925385.2	180	-25.22	2	30	2001	2032	29	0.6552	0.7931	||||||||||	|||: | |
cccGTATCA-AGTGG-TGGAACAAAAGAGACAg	|||: | |::|| | |||||||||||	ccaCATGCTCTTGCCTAAAGAGTTTTCTCTGTg	>hsa_piR_019122|gb|DQ596252|Homo	XR_926773.2	170	-22.42	2	29	883	915	29	0.6552	0.7586	||||||||||	:|| | |
cccGTATCAAGTGGTGGAA-CAAAAGAGACAg	|| | |||::|:|| ||||||||||	cccCACCCTCCACTGCTTTATTTTTCTCTGTg	>hsa_piR_019122|gb|DQ596252|Homo	XR_928043.2	179	-20.91	2	29	1272	1303	28	0.6786	0.7857	||||||||||	||::|:||
cccgtatcAAGTGGTGGAA-CAAAAGAGACAg	||| :| |:|| ||||||||||	ggtttttcTTCCTCTCTTTCCTTTTCTCTGTc	>hsa_piR_019122|gb|DQ596252|Homo	XR_928792.3	174	-23.65	2	24	2390	2421	23	0.7391	0.8261	||||||||||	:| |:||
ccCGTATCAAGTGGTGGAA-C-AAAAGAGACAg	|| |||| || | ::|| | ||||||||||	aaGC-TAGTACAACTTTTTAGCTTTTCTCTGTt	>hsa_piR_019122|gb|DQ596252|Homo	XR_929049.2	181	-22.58	2	30	899	930	30	0.7333	0.8	||||||||||	| ::|| |
cccGTATCAAGTGGTGGAACAAAAGAGACAg	:||| | | || :|| ||||||||||	agaTATAAGT-AACAGTTTTTTTTCTCTGTt	>hsa_piR_019122|gb|DQ596252|Homo	XR_930228.2	178	-20.48	2	29	1588	1617	27	0.7037	0.7778	||||||||||	| || :||
cccgtaTCAAGTGGTGGA-AC-AAAAGAGACAg	||| :|::||| || ||||||||||	agccccAGT--GCTGCCTGTGATTTTCTCTGTg	>hsa_piR_019122|gb|DQ596252|Homo	XR_930235.2	172	-23.44	2	26	3427	3457	26	0.7308	0.8462	||||||||||	|::||| ||
cccgtATCA-AGTGGTGGAA---CAAAAGAGACAg	|||| |:|::||:|| |||||||||||	tcaatTAGTCTTATTACTTTACAGTTTTCTCTGTc	>hsa_piR_019122|gb|DQ596252|Homo	XR_930251.3	188	-30.23	2	27	2336	2370	29	0.7241	0.8621	||||||||||	:||:|| |
cccGTATCAAGTGGTGG--AACAAAAGAGACAg	| | | || ||| | ||||||||||||	gatCCTTGCTC-CCAGCAAATGTTTTCTCTGTa	>hsa_piR_019122|gb|DQ596252|Homo	XR_930868.1	173	-22.89	2	29	2658	2689	29	0.7241	0.7241	||||||||||	||| | ||
cccgTATCAAGTGGTGGAACAAAAGAGACAg	:|||||:: ||:| ||||||||||	ttaaGTAGTTTGACATC--CTTTTCTCTGTt	>hsa_piR_019122|gb|DQ596252|Homo	XR_934630.2	180	-25.25	2	28	4921	4949	26	0.6923	0.8462	||||||||||	:: ||:|
cccgTATCAAGTGGTGGAACAAAAGAGACAg	||||| : ::|:| |||||||||||	tgagATAGTGT-TTATC-AGTTTTCTCTGTa	>hsa_piR_019122|gb|DQ596252|Homo	XR_939443.2	175	-25.03	2	28	272	300	26	0.6923	0.8462	||||||||||	: ::|:| |
cccgtatcAAGTGGT--GGAACAAAAGAGACAg	||| :|| : || ||||||||||	actgagctTTCCTCAGGTATTTTTTTCTCTGTc	>hsa_piR_019122|gb|DQ596252|Homo	XR_942633.2	170	-24.89	2	24	5630	5662	24	0.7083	0.7917	||||||||||	:|| : ||
ccCGTATCAAGTGGTGGAACAAAAGAGACAg	|| :| | :||:| | ||||||||||	aaGCTGGGCTGTTCATC-TATTTTCTCTGTc	>hsa_piR_019122|gb|DQ596252|Homo	XR_944064.2	171	-32.42	2	30	870	899	28	0.6429	0.75	||||||||||	:||:| |
ccCGTATCAAGTGGTGGA-AC-AAAAGAGACAg	||:| || |: ::||| || ||||||||||	gcGCGT-GTGCG-TGCCTATGCTTTTCTCTGTg	>hsa_piR_019122|gb|DQ596252|Homo	XR_945617.1	175	-23.43	2	30	6343	6373	30	0.7	0.8333	||||||||||	::||| ||
ccCGTATCAAGTGGTGGAACAAAAGAGACAg	||:|| || ::::|| ||||||||||	caGCGTAAAGCA-TGTTTTTTTTTCTCTGTt	>hsa_piR_019122|gb|DQ596252|Homo	XR_947562.3	179	-24.19	2	30	2598	2627	28	0.6429	0.8214	||||||||||	|| ::::||
ccCGTATCAAGTGGTGGAACAAAAGAGACAg	||:|| || ::::|| ||||||||||	caGCGTAAAGCA-TGTTTTTTTTTCTCTGTt	>hsa_piR_019122|gb|DQ596252|Homo	XR_947564.3	179	-24.19	2	30	2598	2627	28	0.6429	0.8214	||||||||||	|| ::::||
cccgtaTCAAGTGGTGGAACAAAAGAGACAg	| ||: |::|: ||||||||||||	cttgccATTTTCCTGCTCTGTTTTCTCTGTg	>hsa_piR_019122|gb|DQ596252|Homo	XR_948240.3	185	-25.8	2	26	2960	2990	24	0.7083	0.875	||||||||||	: |::|: ||
cccGTATCAAGTGGTGGA-ACAAAAGAGACAg	| | || ::| |||| ||||||||||	agcCTTTGTATGCGACCTACCTTTTCTCTGTt	>hsa_piR_019122|gb|DQ596252|Homo	XR_949557.2	175	-23.92	2	29	222	253	28	0.6786	0.75	||||||||||	:| ||||
agactacgagaTGGTTGACTCGATAGGTCCg	| ||:|| |||||||||||	tgaacaagggaAGCAGCT-AGCTATCCAGGt	>hsa_piR_019949|gb|DQ597397|Homo	NM_001297776.2	174	-28.63	2	21	1089	1118	19	0.8421	0.8947	||||||||||	| ||:|| |
agactacGAGATGGTTGAC-TCGATAGGTCCg	:|:|| :| ||| |||||||||||	gaaaactTTTTA-TACCTGAAGCTATCCAGGa	>hsa_piR_019949|gb|DQ597397|Homo	NM_001320047.2	177	-30.46	2	25	2386	2416	24	0.75	0.875	||||||||||	| :| ||| |
agactacGAGATGGTTGAC-TCGATAGGTCCg	:|:|| :| ||| |||||||||||	gaaaactTTTTA-TACCTGAAGCTATCCAGGa	>hsa_piR_019949|gb|DQ597397|Homo	NM_001320048.1	177	-30.46	2	25	2182	2212	24	0.75	0.875	||||||||||	| :| ||| |
agactACGAGA-TGGTTGACTCGATAGGTCCg	| || | |:|: ||||||||||||||	gcattTACTGTCATCGTCTGAGCTATCCAGGa	>hsa_piR_019949|gb|DQ597397|Homo	NM_001329237.2	189	-37.46	2	27	7197	7228	26	0.7692	0.8462	||||||||||	|:|: ||||
agactACGAGA-TGGTTGACTCGATAGGTCCg	| || | |:|: ||||||||||||||	gcattTACTGTCATCGTCTGAGCTATCCAGGa	>hsa_piR_019949|gb|DQ597397|Homo	NM_001329238.2	189	-37.46	2	27	6959	6990	26	0.7692	0.8462	||||||||||	|:|: ||||
agactacgagaTGGTTGACTCGATAGGTCCg	| ||:|| |||||||||||	tgaacaagggaAGCAGCT-AGCTATCCAGGt	>hsa_piR_019949|gb|DQ597397|Homo	NM_001352267.1	174	-28.63	2	21	924	953	19	0.8421	0.8947	||||||||||	| ||:|| |
agactacgagaTGGTTGACTCGATAGGTCCg	| ||:|| |||||||||||	tgaacaagggaAGCAGCT-AGCTATCCAGGt	>hsa_piR_019949|gb|DQ597397|Homo	NM_001352268.1	174	-28.63	2	21	932	961	19	0.8421	0.8947	||||||||||	| ||:|| |
agactacgagaTGGTTGACTCGATAGGTCCg	| ||:|| |||||||||||	tgaacaagggaAGCAGCT-AGCTATCCAGGt	>hsa_piR_019949|gb|DQ597397|Homo	NM_001352269.1	174	-28.63	2	21	1176	1205	19	0.8421	0.8947	||||||||||	| ||:|| |
agactacgagaTGGTTGACTCGATAGGTCCg	| ||:|| |||||||||||	tgaacaagggaAGCAGCT-AGCTATCCAGGt	>hsa_piR_019949|gb|DQ597397|Homo	NM_001352270.1	174	-28.63	2	21	1324	1353	19	0.8421	0.8947	||||||||||	| ||:|| |
agactacgagaTGGTTGACTCGATAGGTCCg	| ||:|| |||||||||||	tgaacaagggaAGCAGCT-AGCTATCCAGGt	>hsa_piR_019949|gb|DQ597397|Homo	NM_001352271.1	174	-28.63	2	21	2006	2035	19	0.8421	0.8947	||||||||||	| ||:|| |
agactacGAGATGGTTGAC-TCGATAGGTCCg	:|:|| :| ||| |||||||||||	gaaaactTTTTA-TACCTGAAGCTATCCAGGa	>hsa_piR_019949|gb|DQ597397|Homo	NM_001363739.1	177	-30.46	2	25	2292	2322	24	0.75	0.875	||||||||||	| :| ||| |
agactacGAGATGGTTGAC-TCGATAGGTCCg	:|:|| :| ||| |||||||||||	gaaaactTTTTA-TACCTGAAGCTATCCAGGa	>hsa_piR_019949|gb|DQ597397|Homo	NM_001366768.1	177	-30.46	2	25	2178	2208	24	0.75	0.875	||||||||||	| :| ||| |
agactacGAGATGGTTGAC-TCGATAGGTCCg	:|:|| :| ||| |||||||||||	gaaaactTTTTA-TACCTGAAGCTATCCAGGa	>hsa_piR_019949|gb|DQ597397|Homo	NM_001366769.1	177	-30.46	2	25	2267	2297	24	0.75	0.875	||||||||||	| :| ||| |
agactacGAGATGGTTGAC-TCGATAGGTCCg	:|:|| :| ||| |||||||||||	gaaaactTTTTA-TACCTGAAGCTATCCAGGa	>hsa_piR_019949|gb|DQ597397|Homo	NM_001366770.1	177	-30.46	2	25	2267	2297	24	0.75	0.875	||||||||||	| :| ||| |
agactacGAGATGGTTGAC-TCGATAGGTCCg	:|:|| :| ||| |||||||||||	gaaaactTTTTA-TACCTGAAGCTATCCAGGa	>hsa_piR_019949|gb|DQ597397|Homo	NM_001366771.1	177	-30.46	2	25	2390	2420	24	0.75	0.875	||||||||||	| :| ||| |
agactacGAGATGGTTGAC-TCGATAGGTCCg	:|:|| :| ||| |||||||||||	gaaaactTTTTA-TACCTGAAGCTATCCAGGa	>hsa_piR_019949|gb|DQ597397|Homo	NM_001366772.1	177	-30.46	2	25	2091	2121	24	0.75	0.875	||||||||||	| :| ||| |
agactacGAGATGGTTGAC-TCGATAGGTCCg	:|:|| :| ||| |||||||||||	gaaaactTTTTA-TACCTGAAGCTATCCAGGa	>hsa_piR_019949|gb|DQ597397|Homo	NM_001366773.1	177	-30.46	2	25	2039	2069	24	0.75	0.875	||||||||||	| :| ||| |
agaCTACGAGATGGTTGA-CTCGATAGGTCCg	|| | | |||| | |||||||||||	gagGAGGGACCCCCAAGTACAGCTATCCAGGg	>hsa_piR_019949|gb|DQ597397|Homo	NM_002373.6	175	-26.42	2	29	2160	2191	28	0.7143	0.7143	||||||||||	|||| | |
agactacgagaTGGTTGACTCGATAGGTCCg	| ||:|| |||||||||||	tgaacaagggaAGCAGCT-AGCTATCCAGGt	>hsa_piR_019949|gb|DQ597397|Homo	NM_020734.4	174	-28.63	2	21	2010	2039	19	0.8421	0.8947	||||||||||	| ||:|| |
agacTACGAGATGGTTGACTCGATAGGTCCg	:||: |: ||||| ||||||||||	ccgtGTGTGATGACAACTTTGCTATCCAGGa	>hsa_piR_019949|gb|DQ597397|Homo	NM_032211.7	183	-33.36	2	28	262	292	26	0.6923	0.8077	||||||||||	|: |||||
agactACGAGA-TGGTTGACTCGATAGGTCCg	| || | |:|: ||||||||||||||	gcattTACTGTCATCGTCTGAGCTATCCAGGa	>hsa_piR_019949|gb|DQ597397|Homo	NM_033116.6	189	-37.46	2	27	7161	7192	26	0.7692	0.8462	||||||||||	|:|: ||||
agactacgagaTGGTTGACTCGATAGGTCCg	| ||:|| |||||||||||	tgaacaagggaAGCAGCT-AGCTATCCAGGt	>hsa_piR_019949|gb|DQ597397|Homo	NR_123740.2	174	-28.63	2	21	1001	1030	19	0.8421	0.8947	||||||||||	| ||:|| |
agACTACGAG-ATGGTTGA-CTCGATAGGTCCg	||: |||| ||:|||| |||||||||||	ggTGGCGCTCACACTAACTATAGCTATCCAGGg	>hsa_piR_019949|gb|DQ597397|Homo	NR_145479.1	195	-37.86	2	30	76	108	30	0.7667	0.8333	||||||||||	||:|||| |
agactacgagaTGGTTGACTCGATAGGTCCg	| ||:|| |||||||||||	tgaacaagggaAGCAGCT-AGCTATCCAGGt	>hsa_piR_019949|gb|DQ597397|Homo	NR_147945.2	174	-28.63	2	21	1001	1030	19	0.8421	0.8947	||||||||||	| ||:|| |
agactacgagaTGGTTGACTCGATAGGTCCg	| ||:|| |||||||||||	tgaacaagggaAGCAGCT-AGCTATCCAGGt	>hsa_piR_019949|gb|DQ597397|Homo	NR_147946.2	174	-28.63	2	21	1919	1948	19	0.8421	0.8947	||||||||||	| ||:|| |
agactacgagaTGGTTGACTCGATAGGTCCg	| ||:|| |||||||||||	tgaacaagggaAGCAGCT-AGCTATCCAGGt	>hsa_piR_019949|gb|DQ597397|Homo	NR_147947.2	174	-28.63	2	21	1085	1114	19	0.8421	0.8947	||||||||||	| ||:|| |
agactacgagaTGGTTGACTCGATAGGTCCg	| ||:|| |||||||||||	tgaacaagggaAGCAGCT-AGCTATCCAGGt	>hsa_piR_019949|gb|DQ597397|Homo	NR_147948.2	174	-28.63	2	21	1919	1948	19	0.8421	0.8947	||||||||||	| ||:|| |
agactacgagaTGGTTGACTCGATAGGTCCg	| ||:|| |||||||||||	tgaacaagggaAGCAGCT-AGCTATCCAGGt	>hsa_piR_019949|gb|DQ597397|Homo	NR_147949.2	174	-28.63	2	21	1089	1118	19	0.8421	0.8947	||||||||||	| ||:|| |
agactacgagaTGGTTGACTCGATAGGTCCg	| ||:|| |||||||||||	tgaacaagggaAGCAGCT-AGCTATCCAGGt	>hsa_piR_019949|gb|DQ597397|Homo	NR_147950.2	174	-28.63	2	21	1089	1118	19	0.8421	0.8947	||||||||||	| ||:|| |
agACTACGAG-ATGGTTGA-CTCGATAGGTCCg	||: |||| ||:|||| |||||||||||	ggTGGCGCTCACACTAACTATAGCTATCCAGGg	>hsa_piR_019949|gb|DQ597397|Homo	NR_160687.1	195	-37.86	2	30	76	108	30	0.7667	0.8333	||||||||||	||:|||| |
agACTACGAG-ATGGTTGA-CTCGATAGGTCCg	||: |||| ||:|||| |||||||||||	ggTGGCGCTCACACTAACTATAGCTATCCAGGg	>hsa_piR_019949|gb|DQ597397|Homo	NR_160688.1	195	-37.86	2	30	76	108	30	0.7667	0.8333	||||||||||	||:|||| |
agacTACGAGATGGTTGACTCGATAGGTCCg	:||: |: ||||| ||||||||||	ccgtGTGTGATGACAACTTTGCTATCCAGGa	>hsa_piR_019949|gb|DQ597397|Homo	XM_005270216.2	183	-33.36	2	28	289	319	26	0.6923	0.8077	||||||||||	|: |||||
agacTACGAGATGGTTGACTCGATAGGTCCg	:||: |: ||||| ||||||||||	ccgtGTGTGATGACAACTTTGCTATCCAGGa	>hsa_piR_019949|gb|DQ597397|Homo	XM_006718020.1	183	-33.36	2	28	481	511	26	0.6923	0.8077	||||||||||	|: |||||
agactacGAGATGGTTGAC-TCGATAGGTCCg	:|:|| :| ||| |||||||||||	gaaaactTTTTA-TACCTGAAGCTATCCAGGa	>hsa_piR_019949|gb|DQ597397|Homo	XM_011509735.2	177	-30.46	2	25	1912	1942	24	0.75	0.875	||||||||||	| :| ||| |
agactacgagaTGGTTGACTCGATAGGTCCg	| ||:|| |||||||||||	tgaacaagggaAGCAGCT-AGCTATCCAGGt	>hsa_piR_019949|gb|DQ597397|Homo	XM_011520790.1	174	-28.63	2	21	1988	2017	19	0.8421	0.8947	||||||||||	| ||:|| |
agactacGAGATGGTTGAC-TCGATAGGTCCg	:|:|| :| ||| |||||||||||	gaaaactTTTTA-TACCTGAAGCTATCCAGGa	>hsa_piR_019949|gb|DQ597397|Homo	XM_017001722.2	177	-30.46	2	25	2302	2332	24	0.75	0.875	||||||||||	| :| ||| |
agactacGAGATGGTTGAC-TCGATAGGTCCg	:|:|| :| ||| |||||||||||	gaaaactTTTTA-TACCTGAAGCTATCCAGGa	>hsa_piR_019949|gb|DQ597397|Homo	XM_017001723.1	177	-30.46	2	25	2302	2332	24	0.75	0.875	||||||||||	| :| ||| |
agacTACGAGATGGTTGACTCGATAGGTCCg	| | :|||||| ||||||||||||	ttaaAAGAATTACCAA-GGAGCTATCCAGGa	>hsa_piR_019949|gb|DQ597397|Homo	XM_017010850.1	185	-35.31	2	28	1435	1464	26	0.7692	0.8077	||||||||||	|||||| ||
agactacgagaTGGTTGACTCGATAGGTCCg	| ||:|| |||||||||||	tgaacaagggaAGCAGCT-AGCTATCCAGGt	>hsa_piR_019949|gb|DQ597397|Homo	XM_017019683.1	174	-28.63	2	21	1988	2017	19	0.8421	0.8947	||||||||||	| ||:|| |
agactacgagaTGGTTGACTCGATAGGTCCg	| ||:|| |||||||||||	tgaacaagggaAGCAGCT-AGCTATCCAGGt	>hsa_piR_019949|gb|DQ597397|Homo	XM_017019684.1	174	-28.63	2	21	924	953	19	0.8421	0.8947	||||||||||	| ||:|| |
agactacgagaTGGTTGACTCGATAGGTCCg	| ||:|| |||||||||||	tgaacaagggaAGCAGCT-AGCTATCCAGGt	>hsa_piR_019949|gb|DQ597397|Homo	XM_017019685.2	174	-28.63	2	21	1984	2013	19	0.8421	0.8947	||||||||||	| ||:|| |
agactacgagaTGGTTGACTCGATAGGTCCg	| ||:|| |||||||||||	tgaacaagggaAGCAGCT-AGCTATCCAGGt	>hsa_piR_019949|gb|DQ597397|Homo	XM_017019686.1	174	-28.63	2	21	938	967	19	0.8421	0.8947	||||||||||	| ||:|| |
agactacgagaTGGTTGACTCGATAGGTCCg	| ||:|| |||||||||||	tgaacaagggaAGCAGCT-AGCTATCCAGGt	>hsa_piR_019949|gb|DQ597397|Homo	XM_017019687.1	174	-28.63	2	21	1302	1331	19	0.8421	0.8947	||||||||||	| ||:|| |
agacTACGAGATGGTTGACTCGATAGGTCCg	:||: |: ||||| ||||||||||	ccgtGTGTGATGACAACTTTGCTATCCAGGa	>hsa_piR_019949|gb|DQ597397|Homo	XM_024448232.1	183	-33.36	2	28	849	879	26	0.6923	0.8077	||||||||||	|: |||||
agactacgagaTGGTTGACTCGATAGGTCCg	| ||:|| |||||||||||	tgaacaagggaAGCAGCT-AGCTATCCAGGt	>hsa_piR_019949|gb|DQ597397|Homo	XM_024449085.1	174	-28.63	2	21	734	763	19	0.8421	0.8947	||||||||||	| ||:|| |
agactacgagaTGGTTGACTCGATAGGTCCg	| ||:|| |||||||||||	tgaacaagggaAGCAGCT-AGCTATCCAGGt	>hsa_piR_019949|gb|DQ597397|Homo	XM_024449086.1	174	-28.63	2	21	734	763	19	0.8421	0.8947	||||||||||	| ||:|| |
agactacgagaTGGTTGACTCGATAGGTCCg	| ||:|| |||||||||||	tgaacaagggaAGCAGCT-AGCTATCCAGGt	>hsa_piR_019949|gb|DQ597397|Homo	XM_024449087.1	174	-28.63	2	21	734	763	19	0.8421	0.8947	||||||||||	| ||:|| |
agactacgagaTGGTTGACTCGATAGGTCCg	| ||:|| |||||||||||	tgaacaagggaAGCAGCT-AGCTATCCAGGt	>hsa_piR_019949|gb|DQ597397|Homo	XM_024449088.1	174	-28.63	2	21	734	763	19	0.8421	0.8947	||||||||||	| ||:|| |
agactacgagaTGGTTGACTCGATAGGTCCg	| ||:|| |||||||||||	tgaacaagggaAGCAGCT-AGCTATCCAGGt	>hsa_piR_019949|gb|DQ597397|Homo	XM_024449089.1	174	-28.63	2	21	734	763	19	0.8421	0.8947	||||||||||	| ||:|| |
agactacgagaTGGTTGACTCGATAGGTCCg	| ||:|| |||||||||||	tgaacaagggaAGCAGCT-AGCTATCCAGGt	>hsa_piR_019949|gb|DQ597397|Homo	XM_024449090.1	174	-28.63	2	21	734	763	19	0.8421	0.8947	||||||||||	| ||:|| |
agactacgagaTGGTTGACTCGATAGGTCCg	| ||:|| |||||||||||	tgaacaagggaAGCAGCT-AGCTATCCAGGt	>hsa_piR_019949|gb|DQ597397|Homo	XM_024449091.1	174	-28.63	2	21	734	763	19	0.8421	0.8947	||||||||||	| ||:|| |
agactacgagaTGGTTGACTCGATAGGTCCg	| ||:|| |||||||||||	tgaacaagggaAGCAGCT-AGCTATCCAGGt	>hsa_piR_019949|gb|DQ597397|Homo	XM_024449092.1	174	-28.63	2	21	734	763	19	0.8421	0.8947	||||||||||	| ||:|| |
agactacgagaTGGTTGACTCGATAGGTCCg	| ||:|| |||||||||||	tgaacaagggaAGCAGCT-AGCTATCCAGGt	>hsa_piR_019949|gb|DQ597397|Homo	XM_024449093.1	174	-28.63	2	21	734	763	19	0.8421	0.8947	||||||||||	| ||:|| |
agactacgagaTGGTTGACTCGATAGGTCCg	| ||:|| |||||||||||	tgaacaagggaAGCAGCT-AGCTATCCAGGt	>hsa_piR_019949|gb|DQ597397|Homo	XM_024449094.1	174	-28.63	2	21	734	763	19	0.8421	0.8947	||||||||||	| ||:|| |
agactacgagaTGGTTGACTCGATAGGTCCg	| ||:|| |||||||||||	tgaacaagggaAGCAGCT-AGCTATCCAGGt	>hsa_piR_019949|gb|DQ597397|Homo	XM_024449095.1	174	-28.63	2	21	734	763	19	0.8421	0.8947	||||||||||	| ||:|| |
agacTACGAGATGGTTGACT-CGATAGGTCCg	| | || ||:|| || ||||||||||	gcacAGGATCAACTAA--GATGCTATCCAGGt	>hsa_piR_019949|gb|DQ597397|Homo	XR_001753342.1	175	-28.92	2	28	365	394	27	0.7407	0.7778	||||||||||	||:|| ||
agacTACGAGATGGTTGACT-CGATAGGTCCg	| | || ||:|| || ||||||||||	gcacAGGATCAACTAA--GATGCTATCCAGGt	>hsa_piR_019949|gb|DQ597397|Homo	XR_001753343.1	175	-28.92	2	28	451	480	27	0.7407	0.7778	||||||||||	||:|| ||
ccCGTATCAAGTGGTGGAACAAAAGAGACAg	|:||:| ||| |::|| ||||||||||	atGTATGG--CACAATTTTATTTTCTCTGTc	>hsa_piR_019122|gb|DQ596252|Homo	NM_001005516.1	190	-27.88	2	30	288	316	28	0.7143	0.8571	||||||||||	||| |::||
ccCGTATCAAGTGGTGGAACAAAAGAGACAg	|:||:| ||| |::|| ||||||||||	atGTATGG--CACAATTTTATTTTCTCTGTc	>hsa_piR_019122|gb|DQ596252|Homo	NM_001005517.1	190	-27.88	2	30	288	316	28	0.7143	0.8571	||||||||||	||| |::||
cccgTATCAA-GTGGTGGAACAAAAGAGACAg	:|| || | |||:|| ||||||||||	ttaaGTATTTGCTCCATCT--TTTTCTCTGTa	>hsa_piR_019122|gb|DQ596252|Homo	NM_001018037.2	179	-25.68	2	28	9873	9902	27	0.7407	0.8148	||||||||||	| |||:||
ccCGTATCAAGTGGTGGAAC--AAAAGAGACAg	|| |:| :| ||:||| ||||||||||	caGCTTGGGGGGCAACTTTGATTTTTCTCTGTg	>hsa_piR_019122|gb|DQ596252|Homo	NM_001178040.2	180	-25.09	2	30	1596	1628	30	0.6667	0.7667	||||||||||	| ||:|||
cccGTATCAAGTG-GTGGAACAAAAGAGACAg	|||| ||| | :||| ||||||||||	ataCATA-CACACTCTTCTT-TTTTCTCTGTa	>hsa_piR_019122|gb|DQ596252|Homo	NM_001193451.2	175	-23.9	2	29	4085	4114	28	0.75	0.7857	||||||||||	|| | :|||
cccgtatcaagTGGTGGAACAAAAGAGACAg	|:||:| ||||||||||||	gattgggagaaATCATCCTGTTTTCTCTGTg	>hsa_piR_019122|gb|DQ596252|Homo	NM_001251825.2	184	-29.8	2	21	3807	3837	19	0.8421	0.9474	||||||||||	|:||:| ||
cccgtatcAAGTGGTGGAACAAAAGAGACAg	|||| ||||| ||||||||||	tacgccccTTCA--ACCTT-TTTTCTCTGTc	>hsa_piR_019122|gb|DQ596252|Homo	NM_001256856.1	178	-27.38	2	24	2555	2582	22	0.8636	0.8636	||||||||||	|| |||||
cccgTATCAAGTGGTGGAACAAAAGAGACAg	||| | | :|||||||||||||||	ggagATACGT-AAAGCCTTGTTTTCTCTGTg	>hsa_piR_019122|gb|DQ596252|Homo	NM_001260494.1	185	-29.39	2	28	3276	3305	26	0.7692	0.8077	||||||||||	| :|||||
cccGTATCAAGTGGT-GGAACAAAAGAGACAg	||||| || || : |||||||||||||	tttCATAG--CAACAGTATTGTTTTCTCTGTt	>hsa_piR_019122|gb|DQ596252|Homo	NM_001293640.2	188	-28.32	2	29	5151	5180	28	0.7857	0.8214	||||||||||	| || : |||
cccgTATCAAGTGGTGGAACAAAAGAGACAg	:||| | ||||||||||||||||	tgagGTAGAGAAGAACCTTGTTTTCTCTGTt	>hsa_piR_019122|gb|DQ596252|Homo	NM_001305018.1	191	-33.6	2	28	1577	1607	26	0.7692	0.8077	||||||||||	| ||||||
cccgTATCAAGTGGTGGAACAAAAGAGACAg	:||| | ||||||||||||||||	tgagGTAGAGAAGAACCTTGTTTTCTCTGTt	>hsa_piR_019122|gb|DQ596252|Homo	NM_001305019.1	191	-33.6	2	28	1574	1604	26	0.7692	0.8077	||||||||||	| ||||||
cccgTATCAAGTGGTGGAACAAAAGAGACAg	:||| | ||||||||||||||||	tgagGTAGAGAAGAACCTTGTTTTCTCTGTt	>hsa_piR_019122|gb|DQ596252|Homo	NM_001305020.1	191	-33.6	2	28	1714	1744	26	0.7692	0.8077	||||||||||	| ||||||
ccCGTATCAAGTGGTGGAACAAAAGAGACAg	||| || || | :|| |||||||||||	agGCACAG-CCAAC-TCTGGTTTTCTCTGTg	>hsa_piR_019122|gb|DQ596252|Homo	NM_001309192.2	181	-27.41	2	30	5063	5091	28	0.75	0.7857	||||||||||	|| | :|| |
ccCGTATCAAGTGGTGGAACAAAAGAGACAg	||| || || | :|| |||||||||||	agGCACAG-CCAAC-TCTGGTTTTCTCTGTg	>hsa_piR_019122|gb|DQ596252|Homo	NM_001309193.2	181	-27.41	2	30	5144	5172	28	0.75	0.7857	||||||||||	|| | :|| |
cccgtatcaAGTGGTGGA--ACAAAAGAGACAg	||:|| ||| | ||||||||||	ccaccatccTCGCCCCCTCCTCTTTTCTCTGTc	>hsa_piR_019122|gb|DQ596252|Homo	NM_001318245.2	177	-28.82	2	23	279	311	23	0.7826	0.8261	||||||||||	|| ||| |
cccGTATCAAGTG-GTGGAACAAAAGAGACAg	|||| ||| | :||| ||||||||||	ataCATA-CACACTCTTCTT-TTTTCTCTGTa	>hsa_piR_019122|gb|DQ596252|Homo	NM_001367875.2	175	-23.9	2	29	4271	4300	28	0.75	0.7857	||||||||||	|| | :|||
cccgtATCAAGTGGTGGAAC-AAAAGAGACAg	| || : ||||| || ||||||||||	ttaatTTGTGTCCCACCATGCTTTTCTCTGTg	>hsa_piR_019122|gb|DQ596252|Homo	NM_001370427.1	185	-25.94	2	27	60	91	26	0.7692	0.8077	||||||||||	||||| ||
cccgtATCAAGTG-GTGGAACAAAAGAGACAg	|| ||: : |||||| ||||||||||	atttcTACTTTTTGCACCTTATTTTCTCTGTt	>hsa_piR_019122|gb|DQ596252|Homo	NM_002203.4	189	-25.04	2	27	5169	5200	26	0.7692	0.8462	||||||||||	: ||||||
cccgTATCAAGTGGTGGAACAAAAGAGACAg	||| | | :|||||||||||||||	ggagATACGT-AAAGCCTTGTTTTCTCTGTg	>hsa_piR_019122|gb|DQ596252|Homo	NM_002906.4	185	-29.39	2	28	3549	3578	26	0.7692	0.8077	||||||||||	| :|||||
cccgtatcaagTGGTGGAACAAAAGAGACAg	|:||:| ||||||||||||	gattgggagaaATCATCCTGTTTTCTCTGTg	>hsa_piR_019122|gb|DQ596252|Homo	NM_003109.1	184	-29.8	2	21	3869	3899	19	0.8421	0.9474	||||||||||	|:||:| ||
cccGTATCAAGTGGTGGA-ACAAAAGAGACAg	::|| | | :|||:| ||||||||||||	gctTGTAATGC-TCACTTATGTTTTCTCTGTa	>hsa_piR_019122|gb|DQ596252|Homo	NM_003178.5	185	-24.78	2	29	1814	1844	28	0.7143	0.8571	||||||||||	:|||:| ||
cccgtatcAAGTGGTGGAACAAAAGAGACAg	|||| ||||| ||||||||||	tacgccccTTCA--ACCTT-TTTTCTCTGTc	>hsa_piR_019122|gb|DQ596252|Homo	NM_003939.5	178	-27.38	2	24	2393	2420	22	0.8636	0.8636	||||||||||	|| |||||
ccCGTATCAAGTGGTGGAAC--AAAAGAGACAg	|| |:| :| ||:||| ||||||||||	caGCTTGGGGGGCAACTTTGATTTTTCTCTGTg	>hsa_piR_019122|gb|DQ596252|Homo	NM_004177.5	180	-25.09	2	30	1710	1742	30	0.6667	0.7667	||||||||||	| ||:|||
ccCGTATCAAGTGGTGGAACAAAAGAGACAg	||| || || | :|| |||||||||||	agGCACAG-CCAAC-TCTGGTTTTCTCTGTg	>hsa_piR_019122|gb|DQ596252|Homo	NM_004442.7	181	-27.41	2	30	5241	5269	28	0.75	0.7857	||||||||||	|| | :|| |
cccgTATCAAGTGGTGGAACAAAAGAGACAg	:| |||| ||||: |||||||||||	tctaGTCGTTC-CCACTCAGTTTTCTCTGTt	>hsa_piR_019122|gb|DQ596252|Homo	NM_004523.4	189	-29.37	2	28	940	969	26	0.7692	0.8462	||||||||||	| ||||: |
cccGTATCAAGTGGT-GGAACAAAAGAGACAg	||||| || || : |||||||||||||	tttCATAG--CAACAGTATTGTTTTCTCTGTt	>hsa_piR_019122|gb|DQ596252|Homo	NM_015275.3	188	-28.32	2	29	5148	5177	28	0.7857	0.8214	||||||||||	| || : |||
ccCGTATCAAGTGGTGGAACAAAAGAGACAg	||| || || | :|| |||||||||||	agGCACAG-CCAAC-TCTGGTTTTCTCTGTg	>hsa_piR_019122|gb|DQ596252|Homo	NM_017449.5	181	-27.41	2	30	5237	5265	28	0.75	0.7857	||||||||||	|| | :|| |
cccgTATCAAGTGGTGGAACAAAAGAGACAg	:||| | ||||||||||||||||	tgagGTAGAGAAGAACCTTGTTTTCTCTGTt	>hsa_piR_019122|gb|DQ596252|Homo	NM_023931.3	191	-33.6	2	28	1717	1747	26	0.7692	0.8077	||||||||||	| ||||||
cccgtatcaAGTGGTGGA--ACAAAAGAGACAg	||:|| ||| | ||||||||||	ccaccatccTCGCCCCCTCCTCTTTTCTCTGTc	>hsa_piR_019122|gb|DQ596252|Homo	NM_032608.7	177	-28.82	2	23	279	311	23	0.7826	0.8261	||||||||||	|| ||| |
cccgTATCAA-GTGGTGGAACAAAAGAGACAg	:|| || | |||:|| ||||||||||	ttaaGTATTTGCTCCATCT--TTTTCTCTGTa	>hsa_piR_019122|gb|DQ596252|Homo	NM_033305.3	179	-25.68	2	28	9990	10019	27	0.7407	0.8148	||||||||||	| |||:||
cccgtatcAAGTGGTGGAACAAAAGAGACAg	|||| ||||| ||||||||||	tacgccccTTCA--ACCTT-TTTTCTCTGTc	>hsa_piR_019122|gb|DQ596252|Homo	NM_033637.4	178	-27.38	2	24	2501	2528	22	0.8636	0.8636	||||||||||	|| |||||
cccgtatcaagTGGTGGAACAAAAGAGACAg	|:||:| ||||||||||||	gattgggagaaATCATCCTGTTTTCTCTGTg	>hsa_piR_019122|gb|DQ596252|Homo	NM_138473.3	184	-29.8	2	21	3951	3981	19	0.8421	0.9474	||||||||||	|:||:| ||
cccGTATCAAGTG-GTGGAACAAAAGAGACAg	|||| ||| | :||| ||||||||||	ataCATA-CACACTCTTCTT-TTTTCTCTGTa	>hsa_piR_019122|gb|DQ596252|Homo	NM_175861.3	175	-23.9	2	29	4044	4073	28	0.75	0.7857	||||||||||	|| | :|||
ccCGTATCAAGTGGTGGAAC---AAAAGAGACAg	| | | | | || |||| ||||||||||	gaGGAAACTGAAACAGCTTGTCATTTTCTCTGTt	>hsa_piR_019122|gb|DQ596252|Homo	NM_203462.3	172	-23.41	2	30	685	718	31	0.6774	0.6774	||||||||||	|| ||||
cccGTATCAAGTGGTGGAACAAAAGAGACAg	:|| || |||:| | ||||||||||	agaTATCCATCTCCATCCTTTTTTCTCTGTg	>hsa_piR_019122|gb|DQ596252|Homo	NR_033258.2	184	-23.78	2	29	1259	1289	27	0.7037	0.7778	||||||||||	| |||:| |
cccgtATCAAGTG-GTGGAACAAAAGAGACAg	|| ||: : |||||| ||||||||||	atttcTACTTTTTGCACCTTATTTTCTCTGTt	>hsa_piR_019122|gb|DQ596252|Homo	NR_073103.2	189	-25.04	2	27	5066	5097	26	0.7692	0.8462	||||||||||	: ||||||
cccgtATCAAGTG-GTGGAACAAAAGAGACAg	|| ||: : |||||| ||||||||||	atttcTACTTTTTGCACCTTATTTTCTCTGTt	>hsa_piR_019122|gb|DQ596252|Homo	NR_073104.2	189	-25.04	2	27	5027	5058	26	0.7692	0.8462	||||||||||	: ||||||
cccgtATCAAGTG-GTGGAACAAAAGAGACAg	|| ||: : |||||| ||||||||||	atttcTACTTTTTGCACCTTATTTTCTCTGTt	>hsa_piR_019122|gb|DQ596252|Homo	NR_073105.2	189	-25.04	2	27	5210	5241	26	0.7692	0.8462	||||||||||	: ||||||
cccgtATCAAGTG-GTGGAACAAAAGAGACAg	|| ||: : |||||| ||||||||||	atttcTACTTTTTGCACCTTATTTTCTCTGTt	>hsa_piR_019122|gb|DQ596252|Homo	NR_073106.2	189	-25.04	2	27	5161	5192	26	0.7692	0.8462	||||||||||	: ||||||
cccgtATCAAGTG-GTGGAACAAAAGAGACAg	|| ||: : |||||| ||||||||||	atttcTACTTTTTGCACCTTATTTTCTCTGTt	>hsa_piR_019122|gb|DQ596252|Homo	NR_073107.2	189	-25.04	2	27	5048	5079	26	0.7692	0.8462	||||||||||	: ||||||
cccgTATCAAGTGGTGG-AACAAAAGAGACAg	||| || ||::|| || ||||||||||	tgtaATA-TTAACTGCCATTCTTTTCTCTGTg	>hsa_piR_019122|gb|DQ596252|Homo	NR_110257.1	188	-20.01	2	28	3560	3590	27	0.7778	0.8519	||||||||||	||::|| ||
ccCGTATCAAGTGGTGGAAC---AAAAGAGACAg	| | | | | || |||| ||||||||||	gaGGAAACTGAAACAGCTTGTCATTTTCTCTGTt	>hsa_piR_019122|gb|DQ596252|Homo	XM_005247932.2	172	-23.41	2	30	683	716	31	0.6774	0.6774	||||||||||	|| ||||
cccGTATCAAGTGGTGGAACAAAAGAGACAg	|| || || ||| |||||||||||	agaCAGAGAGCA-AACC-AGTTTTCTCTGTt	>hsa_piR_019122|gb|DQ596252|Homo	XM_005249494.5	172	-25.28	2	29	50	78	27	0.7407	0.7407	||||||||||	|| ||| |
cccgTATCAAGTGGTGGAACAAAAGAGACAg	|| | : |||:| ||||||||||||	tttaATTTTGTCCCATC-TGTTTTCTCTGTt	>hsa_piR_019122|gb|DQ596252|Homo	XM_005264873.4	181	-28.51	2	28	2336	2365	26	0.7308	0.8077	||||||||||	: |||:| ||
ccCGTATCAAGTGGTGGAAC--AAAAGAGACAg	|| |:| :| ||:||| ||||||||||	caGCTTGGGGGGCAACTTTGATTTTTCTCTGTg	>hsa_piR_019122|gb|DQ596252|Homo	XM_005274195.4	180	-25.09	2	30	1785	1817	30	0.6667	0.7667	||||||||||	| ||:|||
ccCGTATCAAGTGGTGGAAC--AAAAGAGACAg	|| |:| :| ||:||| ||||||||||	caGCTTGGGGGGCAACTTTGATTTTTCTCTGTg	>hsa_piR_019122|gb|DQ596252|Homo	XM_005274200.4	180	-25.09	2	30	1597	1629	30	0.6667	0.7667	||||||||||	| ||:|||
cccgtatcAAGTGGTGGAACAAAAGAGACAg	||| | |:||| ||||||||||	cattttccTTC-CAATCTT-TTTTCTCTGTc	>hsa_piR_019122|gb|DQ596252|Homo	XM_006716364.3	175	-24.98	2	24	33	61	22	0.8182	0.8636	||||||||||	| | |:|||
cccgtatcAAGTGGTGGAACAAAAGAGACAg	|||| ||||| ||||||||||	tacgccccTTCA--ACCTT-TTTTCTCTGTc	>hsa_piR_019122|gb|DQ596252|Homo	XM_006718054.2	178	-27.38	2	24	2933	2960	22	0.8636	0.8636	||||||||||	|| |||||
cccGTATCAA----GTGGTGGAACAAAAGAGACAg	|||| || ||| |||| ||||||||||	tgaCATATTTTAGACACAACCTGTTTTTCTCTGTt	>hsa_piR_019122|gb|DQ596252|Homo	XM_011513603.2	187	-25.27	2	29	11746	11780	31	0.7419	0.7419	||||||||||	||| ||||
cccGTATCAA----GTGGTGGAACAAAAGAGACAg	|||| || ||| |||| ||||||||||	tgaCATATTTTAGACACAACCTGTTTTTCTCTGTt	>hsa_piR_019122|gb|DQ596252|Homo	XM_011513604.2	187	-25.27	2	29	12012	12046	31	0.7419	0.7419	||||||||||	||| ||||
cccgtatcaaGTGGTGGAACAAAAGAGACAg	|||||:|| ||||||||||	aaaatcctggCACCATCT--TTTTCTCTGTt	>hsa_piR_019122|gb|DQ596252|Homo	XM_011516266.3	178	-27.92	2	22	7646	7674	20	0.85	0.9	||||||||||	|||||:||
cccGTATCAAGTGGTGG--AACAAAAGAGACAg	| | | || ||| | ||||||||||||	gatCCTTGCTC-CCAGCAAATGTTTTCTCTGTa	>hsa_piR_019122|gb|DQ596252|Homo	XM_011520085.1	173	-22.89	2	29	2658	2689	29	0.7241	0.7241	||||||||||	||| | ||
cccgtatcaAGTGGTGGA--ACAAAAGAGACAg	||:|| ||| | ||||||||||	ccaccatccTCGCCCCCTCCTCTTTTCTCTGTc	>hsa_piR_019122|gb|DQ596252|Homo	XM_011530458.2	177	-28.82	2	23	333	365	23	0.7826	0.8261	||||||||||	|| ||| |
cccgtatcaAGTGGTGGA--ACAAAAGAGACAg	||:|| ||| | ||||||||||	ccaccatccTCGCCCCCTCCTCTTTTCTCTGTc	>hsa_piR_019122|gb|DQ596252|Homo	XM_011530459.2	177	-28.82	2	23	304	336	23	0.7826	0.8261	||||||||||	|| ||| |
cccgtatcaAGTGGTGGA--ACAAAAGAGACAg	||:|| ||| | ||||||||||	ccaccatccTCGCCCCCTCCTCTTTTCTCTGTc	>hsa_piR_019122|gb|DQ596252|Homo	XM_011530460.2	177	-28.82	2	23	177	209	23	0.7826	0.8261	||||||||||	|| ||| |
cccgtatcaAGTGGTGGA--ACAAAAGAGACAg	||:|| ||| | ||||||||||	ccaccatccTCGCCCCCTCCTCTTTTCTCTGTc	>hsa_piR_019122|gb|DQ596252|Homo	XM_011530461.2	177	-28.82	2	23	333	365	23	0.7826	0.8261	||||||||||	|| ||| |
cccgtatcaAGTGGTGGA--ACAAAAGAGACAg	||:|| ||| | ||||||||||	ccaccatccTCGCCCCCTCCTCTTTTCTCTGTc	>hsa_piR_019122|gb|DQ596252|Homo	XM_011530464.2	177	-28.82	2	23	333	365	23	0.7826	0.8261	||||||||||	|| ||| |
cccgtatcaAGTGGTGGA--ACAAAAGAGACAg	||:|| ||| | ||||||||||	ccaccatccTCGCCCCCTCCTCTTTTCTCTGTc	>hsa_piR_019122|gb|DQ596252|Homo	XM_011530465.2	177	-28.82	2	23	90	122	23	0.7826	0.8261	||||||||||	|| ||| |
cccgtatcaAGTGGTGGA--ACAAAAGAGACAg	||:|| ||| | ||||||||||	ccaccatccTCGCCCCCTCCTCTTTTCTCTGTc	>hsa_piR_019122|gb|DQ596252|Homo	XM_011530466.2	177	-28.82	2	23	334	366	23	0.7826	0.8261	||||||||||	|| ||| |
cccGTATCAAGTGGT-GGAACAAAAGAGACAg	||||| || || : |||||||||||||	tttCATAG--CAACAGTATTGTTTTCTCTGTt	>hsa_piR_019122|gb|DQ596252|Homo	XM_011538073.3	188	-28.32	2	29	5018	5047	28	0.7857	0.8214	||||||||||	| || : |||
cccGTATCAAGTGGT-GGAACAAAAGAGACAg	||||| || || : |||||||||||||	tttCATAG--CAACAGTATTGTTTTCTCTGTt	>hsa_piR_019122|gb|DQ596252|Homo	XM_011538074.2	188	-28.32	2	29	5131	5160	28	0.7857	0.8214	||||||||||	| || : |||
cccgtatcAAGTGGTGGAACAAAAGAGACAg	|||| ||||| ||||||||||	tacgccccTTCA--ACCTT-TTTTCTCTGTc	>hsa_piR_019122|gb|DQ596252|Homo	XM_011540320.2	178	-27.38	2	24	2369	2396	22	0.8636	0.8636	||||||||||	|| |||||
cccGTATCAAG-TGGTGGA--ACAAAAGAGACAg	|| | | | | |||:| ||||||||||||	gctCACACTCCTAACACTTGCTGTTTTCTCTGTg	>hsa_piR_019122|gb|DQ596252|Homo	XM_011541421.3	182	-23.83	2	29	513	546	30	0.7333	0.7667	||||||||||	|||:| ||
ccCGTATCAAGTGGTGGAAC--AAAAGAGACAg	|| |:| :| ||:||| ||||||||||	caGCTTGGGGGGCAACTTTGATTTTTCTCTGTg	>hsa_piR_019122|gb|DQ596252|Homo	XM_011545221.2	180	-25.09	2	30	1609	1641	30	0.6667	0.7667	||||||||||	| ||:|||
cccgtaTCAAGT--GGTGGAAC-AAAAGAGACAg	| |||| || || || ||||||||||	caggccATTTCACTCCTCCATGCTTTTCTCTGTg	>hsa_piR_019122|gb|DQ596252|Homo	XM_017005753.1	179	-27.39	2	26	1922	1955	27	0.7778	0.7778	||||||||||	|| || ||
cccGTATCAA----GTGGTGGAACAAAAGAGACAg	|||| || ||| |||| ||||||||||	tgaCATATTTTAGACACAACCTGTTTTTCTCTGTt	>hsa_piR_019122|gb|DQ596252|Homo	XM_017008891.1	187	-25.27	2	29	11678	11712	31	0.7419	0.7419	||||||||||	||| ||||
cccGTATCAA----GTGGTGGAACAAAAGAGACAg	|||| || ||| |||| ||||||||||	tgaCATATTTTAGACACAACCTGTTTTTCTCTGTt	>hsa_piR_019122|gb|DQ596252|Homo	XM_017008892.1	187	-25.27	2	29	12386	12420	31	0.7419	0.7419	||||||||||	||| ||||
cccGTATCAA----GTGGTGGAACAAAAGAGACAg	|||| || ||| |||| ||||||||||	tgaCATATTTTAGACACAACCTGTTTTTCTCTGTt	>hsa_piR_019122|gb|DQ596252|Homo	XM_017008893.1	187	-25.27	2	29	11511	11545	31	0.7419	0.7419	||||||||||	||| ||||
ccCGTATCAAGTGGTGGAACAAAAGAGACAg	| | || | :|| |||||||||||||	ccGAAATGTGCTTCA-GTTGTTTTCTCTGTg	>hsa_piR_019122|gb|DQ596252|Homo	XM_017011997.1	179	-21.47	2	30	749	778	28	0.7143	0.75	||||||||||	| :|| |||
cccgtatcAAGTGGTGGAACAAAAGAGACAg	|||| ||||| ||||||||||	tacgccccTTCA--ACCTT-TTTTCTCTGTc	>hsa_piR_019122|gb|DQ596252|Homo	XM_017016870.1	178	-27.38	2	24	2855	2882	22	0.8636	0.8636	||||||||||	|| |||||
cccgtatcAAGTGGTGGAACAAAAGAGACAg	|||| ||||| ||||||||||	tacgccccTTCA--ACCTT-TTTTCTCTGTc	>hsa_piR_019122|gb|DQ596252|Homo	XM_017016871.1	178	-27.38	2	24	2524	2551	22	0.8636	0.8636	||||||||||	|| |||||
cccgtatcAAGTGGTGGAACAAAAGAGACAg	|||| ||||| ||||||||||	tacgccccTTCA--ACCTT-TTTTCTCTGTc	>hsa_piR_019122|gb|DQ596252|Homo	XM_017016872.1	178	-27.38	2	24	2696	2723	22	0.8636	0.8636	||||||||||	|| |||||
cccgtatcAAGTGGTGGAACAAAAGAGACAg	|||| ||||| ||||||||||	tacgccccTTCA--ACCTT-TTTTCTCTGTc	>hsa_piR_019122|gb|DQ596252|Homo	XM_017016873.2	178	-27.38	2	24	2546	2573	22	0.8636	0.8636	||||||||||	|| |||||
cccgtatcAAGTGGTGGAACAAAAGAGACAg	|||| ||||| ||||||||||	tacgccccTTCA--ACCTT-TTTTCTCTGTc	>hsa_piR_019122|gb|DQ596252|Homo	XM_017016874.1	178	-27.38	2	24	2447	2474	22	0.8636	0.8636	||||||||||	|| |||||
ccCGTATCAAGTGGTGGAAC--AAAAGAGACAg	|| |:| :| ||:||| ||||||||||	caGCTTGGGGGGCAACTTTGATTTTTCTCTGTg	>hsa_piR_019122|gb|DQ596252|Homo	XM_017018188.1	180	-25.09	2	30	1471	1503	30	0.6667	0.7667	||||||||||	| ||:|||
ccCGTATCAAGTGGTGGAAC--AAAAGAGACAg	|| |:| :| ||:||| ||||||||||	caGCTTGGGGGGCAACTTTGATTTTTCTCTGTg	>hsa_piR_019122|gb|DQ596252|Homo	XM_017018189.1	180	-25.09	2	30	2651	2683	30	0.6667	0.7667	||||||||||	| ||:|||
ccCGTATCAAGTGGTGGAAC--AAAAGAGACAg	|| |:| :| ||:||| ||||||||||	caGCTTGGGGGGCAACTTTGATTTTTCTCTGTg	>hsa_piR_019122|gb|DQ596252|Homo	XM_017018194.1	180	-25.09	2	30	1357	1389	30	0.6667	0.7667	||||||||||	| ||:|||
ccCGTATCAAGTGGTGGAAC--AAAAGAGACAg	|| |:| :| ||:||| ||||||||||	caGCTTGGGGGGCAACTTTGATTTTTCTCTGTg	>hsa_piR_019122|gb|DQ596252|Homo	XM_017018195.1	180	-25.09	2	30	1360	1392	30	0.6667	0.7667	||||||||||	| ||:|||
ccCGTATCAAGTGGTGGAAC--AAAAGAGACAg	|| |:| :| ||:||| ||||||||||	caGCTTGGGGGGCAACTTTGATTTTTCTCTGTg	>hsa_piR_019122|gb|DQ596252|Homo	XM_017018196.1	180	-25.09	2	30	1501	1533	30	0.6667	0.7667	||||||||||	| ||:|||
cccGTATCAAGTG-GTGGAACAAAAGAGACAg	|||| ||| | :||| ||||||||||	ataCATA-CACACTCTTCTT-TTTTCTCTGTa	>hsa_piR_019122|gb|DQ596252|Homo	XM_017020003.1	175	-23.9	2	29	4038	4067	28	0.75	0.7857	||||||||||	|| | :|||
cccGTATCAAGTG-GTGGAACAAAAGAGACAg	|||| ||| | :||| ||||||||||	ataCATA-CACACTCTTCTT-TTTTCTCTGTa	>hsa_piR_019122|gb|DQ596252|Homo	XM_017020004.1	175	-23.9	2	29	3998	4027	28	0.75	0.7857	||||||||||	|| | :|||
cccGTATCAAGTG-GTGGAACAAAAGAGACAg	|||| ||| | :||| ||||||||||	ataCATA-CACACTCTTCTT-TTTTCTCTGTa	>hsa_piR_019122|gb|DQ596252|Homo	XM_017020005.1	175	-23.9	2	29	3811	3840	28	0.75	0.7857	||||||||||	|| | :|||
cccGTATCAAGTG-GTGGAACAAAAGAGACAg	|||| ||| | :||| ||||||||||	ataCATA-CACACTCTTCTT-TTTTCTCTGTa	>hsa_piR_019122|gb|DQ596252|Homo	XM_017020007.2	175	-23.9	2	29	3232	3261	28	0.75	0.7857	||||||||||	|| | :|||
cccGTA-TCAAGTG-GTGGA-ACAAAAGAGACAg	||| | ||:|| ||||| | ||||||||||	ttcCATCAATTTACTCACCTCTATTTTCTCTGTt	>hsa_piR_019122|gb|DQ596252|Homo	XM_017022674.2	193	-27.35	2	29	224	257	30	0.8	0.8333	||||||||||	| ||||| |
cccGTA-TCAAGTG-GTGGA-ACAAAAGAGACAg	||| | ||:|| ||||| | ||||||||||	ttcCATCAATTTACTCACCTCTATTTTCTCTGTt	>hsa_piR_019122|gb|DQ596252|Homo	XM_017022675.2	193	-27.35	2	29	224	257	30	0.8	0.8333	||||||||||	| ||||| |
cccgtATCAAGTGGTGGAAC-AAAAGAGACAg	| || : ||||| || ||||||||||	ttaatTTGTGTCCCACCATGCTTTTCTCTGTg	>hsa_piR_019122|gb|DQ596252|Homo	XM_017025190.2	185	-25.94	2	27	63	94	26	0.7692	0.8077	||||||||||	||||| ||
cccgtatcaAGTGGTGGA--ACAAAAGAGACAg	||:|| ||| | ||||||||||	ccaccatccTCGCCCCCTCCTCTTTTCTCTGTc	>hsa_piR_019122|gb|DQ596252|Homo	XM_017029012.1	177	-28.82	2	23	333	365	23	0.7826	0.8261	||||||||||	|| ||| |
cccgtatcaAGTGGTGGA--ACAAAAGAGACAg	||:|| ||| | ||||||||||	ccaccatccTCGCCCCCTCCTCTTTTCTCTGTc	>hsa_piR_019122|gb|DQ596252|Homo	XM_017029013.1	177	-28.82	2	23	381	413	23	0.7826	0.8261	||||||||||	|| ||| |
cccgtatcaAGTGGTGGA--ACAAAAGAGACAg	||:|| ||| | ||||||||||	ccaccatccTCGCCCCCTCCTCTTTTCTCTGTc	>hsa_piR_019122|gb|DQ596252|Homo	XM_017029014.1	177	-28.82	2	23	333	365	23	0.7826	0.8261	||||||||||	|| ||| |
cccgtatcaAGTGGTGGA--ACAAAAGAGACAg	||:|| ||| | ||||||||||	ccaccatccTCGCCCCCTCCTCTTTTCTCTGTc	>hsa_piR_019122|gb|DQ596252|Homo	XM_017029015.1	177	-28.82	2	23	333	365	23	0.7826	0.8261	||||||||||	|| ||| |
cccgtatcaAGTGGTGGA--ACAAAAGAGACAg	||:|| ||| | ||||||||||	ccaccatccTCGCCCCCTCCTCTTTTCTCTGTc	>hsa_piR_019122|gb|DQ596252|Homo	XM_017029017.1	177	-28.82	2	23	332	364	23	0.7826	0.8261	||||||||||	|| ||| |
cccgtatcAAGTGGTGGAACAAAAGAGACAg	|||| ||||| ||||||||||	tacgccccTTCA--ACCTT-TTTTCTCTGTc	>hsa_piR_019122|gb|DQ596252|Homo	XM_024448246.1	178	-27.38	2	24	2586	2613	22	0.8636	0.8636	||||||||||	|| |||||
cccgtatcAAGTGGTGGAACAAAAGAGACAg	|||| ||||| ||||||||||	tacgccccTTCA--ACCTT-TTTTCTCTGTc	>hsa_piR_019122|gb|DQ596252|Homo	XM_024448247.1	178	-27.38	2	24	2593	2620	22	0.8636	0.8636	||||||||||	|| |||||
cccGTATCAAGTG-GTGGAACAAAAGAGACAg	|||| ||| | :||| ||||||||||	ataCATA-CACACTCTTCTT-TTTTCTCTGTa	>hsa_piR_019122|gb|DQ596252|Homo	XM_024449218.1	175	-23.9	2	29	3508	3537	28	0.75	0.7857	||||||||||	|| | :|||
cccgTATCAA---GTGGT--GGAA-CAAAAGAGACAg	|||||| :|||| |||| |||||||||||	caaaATAGTTGCCTACCATGCCTTGGTTTTCTCTGTt	>hsa_piR_019122|gb|DQ596252|Homo	XM_024453367.1	192	-32.69	2	28	8600	8636	32	0.7812	0.8125	||||||||||	|| |||| |
cccgTATCAA---GTGGT--GGAA-CAAAAGAGACAg	|||||| :|||| |||| |||||||||||	caaaATAGTTGCCTACCATGCCTTGGTTTTCTCTGTt	>hsa_piR_019122|gb|DQ596252|Homo	XM_024453369.1	192	-32.69	2	28	8600	8636	32	0.7812	0.8125	||||||||||	|| |||| |
cccgtatCAAGTG-GTGGAAC-AAAAGAGACAg	|||| | | |:||| ||||||||||	ttgtcctGTTCCCTCTCTTTGTTTTTCTCTGTt	>hsa_piR_019122|gb|DQ596252|Homo	XM_024453388.1	182	-26.86	2	25	18550	18582	25	0.8	0.84	||||||||||	| | |:|||
cccGTATCAAG-TGGTGGAAC--AAAAGAGACAg	:||: | | ||| | || ||||||||||	aacTATGATCCTCCCAGCATGACTTTTCTCTGTc	>hsa_piR_019122|gb|DQ596252|Homo	XR_001738943.1	170	-23.06	2	29	8293	8326	30	0.6667	0.7333	||||||||||	||| | ||
cccGTATCAAGTGGTGGA-ACAAAAGAGACAg	::|| | | :|||:| ||||||||||||	gctTGTAATGC-TCACTTATGTTTTCTCTGTa	>hsa_piR_019122|gb|DQ596252|Homo	XR_001740240.1	185	-24.78	2	29	1976	2006	28	0.7143	0.8571	||||||||||	:|||:| ||
ccCGTATCAAGTGGTGG---AACAAAAGAGACAg	||| || : ||||| |||||||||||||	ggGCAAAGGATCCCACCTTGTTGTTTTCTCTGTa	>hsa_piR_019122|gb|DQ596252|Homo	XR_001740593.1	192	-40.42	2	30	5852	5885	31	0.7419	0.7742	||||||||||	|||| |||
cccGTATCAAGTGGTGG--AACAAAAGAGACAg	|| | | |||||| | ||||||||||	aacCAGAAAT-ACCACCCATATTTTTCTCTGTg	>hsa_piR_019122|gb|DQ596252|Homo	XR_001745827.1	173	-24.36	2	29	3137	3168	29	0.7241	0.7241	||||||||||	||||| |
cccgTATCAA-GTGGTGGAACAAAAGAGACAg	:|| || | |||:|| ||||||||||	ttaaGTATTTGCTCCATCT--TTTTCTCTGTa	>hsa_piR_019122|gb|DQ596252|Homo	XR_001746259.1	179	-25.68	2	28	10268	10297	27	0.7407	0.8148	||||||||||	| |||:||
cccgTATCAA-GTGGTGGAACAAAAGAGACAg	:|| || | |||:|| ||||||||||	ttaaGTATTTGCTCCATCT--TTTTCTCTGTa	>hsa_piR_019122|gb|DQ596252|Homo	XR_001746260.1	179	-25.68	2	28	10358	10387	27	0.7407	0.8148	||||||||||	| |||:||
cccGTATCAAGTGGTG-GAACAAAAGAGACAg	|| | | ||||: :|| ||||||||||	ctcCAAAATAAACCATGTTTTTTTTCTCTGTa	>hsa_piR_019122|gb|DQ596252|Homo	XR_001746641.1	183	-20.64	2	29	2952	2983	28	0.7143	0.7857	||||||||||	||||: :||
cccgtaTCAAGTGGTGGA-AC-AAAAGAGACAg	||| :|::||| || ||||||||||	agccccAGT--GCTGCCTGTGATTTTCTCTGTg	>hsa_piR_019122|gb|DQ596252|Homo	XR_001746880.1	172	-23.44	2	26	2517	2547	26	0.7308	0.8462	||||||||||	|::||| ||
cccgtatcAAGTGGTGGAACAAAAGAGACAg	|||| ||||| ||||||||||	tacgccccTTCA--ACCTT-TTTTCTCTGTc	>hsa_piR_019122|gb|DQ596252|Homo	XR_001747256.1	178	-27.38	2	24	2836	2863	22	0.8636	0.8636	||||||||||	|| |||||
cccGTATCAAGTGGT-GGAACAAAAGAGACAg	||||| || || : |||||||||||||	tttCATAG--CAACAGTATTGTTTTCTCTGTt	>hsa_piR_019122|gb|DQ596252|Homo	XR_001748640.2	188	-28.32	2	29	5221	5250	28	0.7857	0.8214	||||||||||	| || : |||
cccGTATCAAGTGGT-GGAACAAAAGAGACAg	||||| || || : |||||||||||||	tttCATAG--CAACAGTATTGTTTTCTCTGTt	>hsa_piR_019122|gb|DQ596252|Homo	XR_001748641.2	188	-28.32	2	29	5086	5115	28	0.7857	0.8214	||||||||||	| || : |||
cccgtatCAAGTG-GTGGAAC-AAAAGAGACAg	|||| | | |:||| ||||||||||	ttgtcctGTTCCCTCTCTTTGTTTTTCTCTGTt	>hsa_piR_019122|gb|DQ596252|Homo	XR_002959502.1	182	-26.86	2	25	17331	17363	25	0.8	0.84	||||||||||	| | |:|||
cccgtaTCAAGTGGTGGA-AC-AAAAGAGACAg	||| :|::||| || ||||||||||	agccccAGT--GCTGCCTGTGATTTTCTCTGTg	>hsa_piR_019122|gb|DQ596252|Homo	XR_930235.2	172	-23.44	2	26	3427	3457	26	0.7308	0.8462	||||||||||	|::||| ||
cccGTATCAAGTGGTGG--AACAAAAGAGACAg	| | | || ||| | ||||||||||||	gatCCTTGCTC-CCAGCAAATGTTTTCTCTGTa	>hsa_piR_019122|gb|DQ596252|Homo	XR_930868.1	173	-22.89	2	29	2658	2689	29	0.7241	0.7241	||||||||||	||| | ||
ccCGTATCAAGTGGTGGAACAAA-AGAGACag	||| | |||||||||||| ||||||	caGCAAACCCAACCACCTTGTTTGTCTCTGgt	>hsa_piR_019122|gb|DQ596252|Homo	NM_001351977.2	176	-32.79	3	30	2184	2215	28	0.7857	0.7857	|| ||||||	||||||||||
ccCGTATCAAGTGGTGGAACAAA-AGAGACag	||| | |||||||||||| ||||||	caGCAAACCCAACCACCTTGTTTGTCTCTGgt	>hsa_piR_019122|gb|DQ596252|Homo	NM_001351978.1	176	-32.79	3	30	2331	2362	28	0.7857	0.7857	|| ||||||	||||||||||
cccgtatcaaGTGGTGGAACAA-AAGAGACag	|||||||||||| |||||||	ccccaatcacCACCACCTTGTTCTTCTCTGac	>hsa_piR_019122|gb|DQ596252|Homo	NM_001363855.1	176	-32.65	3	22	99	130	20	0.95	0.95	| |||||||	||||||||||
ccCGTATCAAGTGGTGGAACAAA-AGAGACag	||| | |||||||||||| ||||||	caGCAAACCCAACCACCTTGTTTGTCTCTGgt	>hsa_piR_019122|gb|DQ596252|Homo	XM_017017518.1	176	-32.79	3	30	3549	3580	28	0.7857	0.7857	|| ||||||	||||||||||
ucgugCGCGAGAUGGUGACUCGAUGUGGGGGg	|| ||| |||: |:|||||||||||	gctggGCCCTC-ACCG-AGGGCTACACCCCCt	>hsa_piR_020497|gb|DQ598177|Homo	NM_000540.3	183	-43.22	2	28	2190	2219	26	0.7692	0.8462	||||||||||	|||: |:|
ucGUGCGCGAGA-UGGUGACUCGAUGUGGGGGg	:|| | || : ||| | |||||||||||	ccTACCGGGACTGGACACCGTGCTACACCCCCc	>hsa_piR_020497|gb|DQ598177|Homo	NM_000720.4	177	-41.14	2	31	6582	6614	30	0.6667	0.7333	||||||||||	: ||| | |
ucGUGCGCGAGAUGGUGACUCGAUGUGGGGGg	:::|:|: |:| || ||||||||||	tgTGTGTGTGATGCAACGCCACTACACCCCCt	>hsa_piR_020497|gb|DQ598177|Homo	NM_001002911.4	170	-36.12	2	31	3499	3530	29	0.5517	0.7586	||||||||||	|:| ||
ucGUGCGCGAGAUGGUGACU-C-GAUGUGGGGGg	||: :| || |: |||: | ||||||||||	tcCATCTG-GCTCCTCCTGGCGCCTACACCCCCt	>hsa_piR_020497|gb|DQ598177|Homo	NM_001007271.2	170	-34.85	2	31	754	786	31	0.6452	0.7742	||||||||||	|: |||: |
ucGUGCGCGAGAUGGUGACU-C-GAUGUGGGGGg	||: :| || |: |||: | ||||||||||	tcCATCTG-GCTCCTCCTGGCGCCTACACCCCCt	>hsa_piR_020497|gb|DQ598177|Homo	NM_001007273.2	170	-34.85	2	31	328	360	31	0.6452	0.7742	||||||||||	|: |||: |
ucGUGCGCGA--GAUGGUGACUCGAUGUGGGGGg	|| | ||| ||:| || | ||||||||||	gtCAAGGGCTACCTGCAAC--AACTACACCCCCc	>hsa_piR_020497|gb|DQ598177|Homo	NM_001025231.2	178	-35.38	2	31	651	682	31	0.7097	0.7419	||||||||||	|:| || |
ucGUGCGCGAGAUGGUGACUCGAUGUGGGGGg	:|| | | : |: | || |||||||||||	ctTAC-CTCCTGATAAATGTGCTACACCCCCt	>hsa_piR_020497|gb|DQ598177|Homo	NM_001031628.2	176	-35.05	2	31	965	995	29	0.6552	0.7586	||||||||||	|: | || |
ucGUGCGCGAGAUGGUGACUCGAUGUGGGGGg	:|| | | : |: | || |||||||||||	ctTAC-CTCCTGATAAATGTGCTACACCCCCt	>hsa_piR_020497|gb|DQ598177|Homo	NM_001033873.1	176	-35.05	2	31	957	987	29	0.6552	0.7586	||||||||||	|: | || |
ucgugCGCGAGAUGGUGACUCGAUGUGGGGGg	|| ||| |||: |:|||||||||||	gctggGCCCTC-ACCG-AGGGCTACACCCCCt	>hsa_piR_020497|gb|DQ598177|Homo	NM_001042723.2	183	-43.22	2	28	2190	2219	26	0.7692	0.8462	||||||||||	|||: |:|
ucGUGCGCGA---GAUGGUGACUCGAUGUGGGGGg	||| | || ||:|| ||| ||||||||||	taCACCCCCTCCCCTGCCCCTG-CCTACACCCCCt	>hsa_piR_020497|gb|DQ598177|Homo	NM_001080114.2	183	-38.27	2	31	1038	1071	32	0.7188	0.75	||||||||||	|:|| |||
ucgugcgcGA-GAUGGUGACUCGAUGUGGGGGg	|| ||:||||| ||||||||||	atcctaatCTCCTGCCACT---CTACACCCCCc	>hsa_piR_020497|gb|DQ598177|Homo	NM_001080849.3	175	-39.87	2	25	2075	2104	24	0.7917	0.8333	||||||||||	|:|||||
ucGUGCGCGAGAUGGUGACUCGAUGUGGGGGg	:|||: | | :|||| ||||||||||	gcTACGTCCAC-GCCAC-CTTCTACACCCCCg	>hsa_piR_020497|gb|DQ598177|Homo	NM_001091.4	170	-34.02	2	31	1506	1535	29	0.6552	0.7586	||||||||||	:||||
ucGUGCGCGAGA-UGGUGACUCGAUGUGGGGGg	:|| | || : ||| | |||||||||||	ccTACCGGGACTGGACACCGTGCTACACCCCCc	>hsa_piR_020497|gb|DQ598177|Homo	NM_001128839.3	177	-41.14	2	31	6450	6482	30	0.6667	0.7333	||||||||||	: ||| | |
ucGUGCGCGAGA-UGGUGACUCGAUGUGGGGGg	:|| | || : ||| | |||||||||||	ccTACCGGGACTGGACACCGTGCTACACCCCCc	>hsa_piR_020497|gb|DQ598177|Homo	NM_001128840.3	177	-41.14	2	31	6522	6554	30	0.6667	0.7333	||||||||||	: ||| | |
ucgUGCGCGAGAUGGUG-ACUCGAUGUGGGGGg	|:| | |||:|| | ||||||||||	aggATGGGACATACTACATTTCCTACACCCCCa	>hsa_piR_020497|gb|DQ598177|Homo	NM_001145635.2	172	-36.15	2	30	1876	1908	29	0.6552	0.7241	||||||||||	||:|| |
ucGUGCGCGA---GAUGGUGACUCGAUGUGGGGGg	||| | || ||:|| ||| ||||||||||	taCACCCCCTCCCCTGCCCCTG-CCTACACCCCCt	>hsa_piR_020497|gb|DQ598177|Homo	NM_001171610.2	183	-38.27	2	31	1383	1416	32	0.7188	0.75	||||||||||	|:|| |||
ucGUG-CGCGA--GAUGGUGACUCGAUGUGGGGGg	||| |: || || | :||| ||||||||||	caCACAGTACTTCCTCCAGCTG-CCTACACCCCCc	>hsa_piR_020497|gb|DQ598177|Homo	NM_001206491.1	174	-40.85	2	31	10345	10378	32	0.6875	0.75	||||||||||	| | :|||
ucGUGCGCGAGAUGGUGACUCGAUGUGGGGGg	:|||: | | :|||| ||||||||||	gcTACGTCCAC-GCCAC-CTTCTACACCCCCg	>hsa_piR_020497|gb|DQ598177|Homo	NM_001272072.2	170	-34.02	2	31	1506	1535	29	0.6552	0.7586	||||||||||	:||||
ucGUGCGCGAGAUGGUGACUCGAUGUGGGGGg	||| | | |||| | ||||||||||	ccCACTGACCCACCCACCCACCTACACCCCCc	>hsa_piR_020497|gb|DQ598177|Homo	NM_001303263.1	178	-36.71	2	31	1045	1076	29	0.6897	0.6897	||||||||||	|||| |
ucGUGCGCGAGAUGGUGACU-C-GAUGUGGGGGg	||: :| || |: |||: | ||||||||||	tcCATCTG-GCTCCTCCTGGCGCCTACACCCCCt	>hsa_piR_020497|gb|DQ598177|Homo	NM_001320842.2	170	-34.85	2	31	546	578	31	0.6452	0.7742	||||||||||	|: |||: |
ucgUGCGCGAGAUGGUGACUCGAUGUGGGGGg	| || | || :||| |||||||||||	gggAAGCAAGCCACGGCTG-GCTACACCCCCt	>hsa_piR_020497|gb|DQ598177|Homo	NM_001366110.1	179	-41.54	2	30	625	655	28	0.7143	0.75	||||||||||	|| :||| |
ucgUGCGCGAGAUGGUGACUCGAUGUGGGGGg	| || | || :||| |||||||||||	gggAAGCAAGCCACGGCTG-GCTACACCCCCt	>hsa_piR_020497|gb|DQ598177|Homo	NM_001366111.1	179	-41.54	2	30	318	348	28	0.7143	0.75	||||||||||	|| :||| |
ucGUGCGCGA---GAUGGUGACUCGAUGUGGGGGg	||| | || ||:|| ||| ||||||||||	taCACCCCCTCCCCTGCCCCTG-CCTACACCCCCt	>hsa_piR_020497|gb|DQ598177|Homo	NM_001368064.1	183	-38.27	2	31	1180	1213	32	0.7188	0.75	||||||||||	|:|| |||
ucGUGCGCGA---GAUGGUGACUCGAUGUGGGGGg	||| | || ||:|| ||| ||||||||||	taCACCCCCTCCCCTGCCCCTG-CCTACACCCCCt	>hsa_piR_020497|gb|DQ598177|Homo	NM_001368065.1	183	-38.27	2	31	1179	1212	32	0.7188	0.75	||||||||||	|:|| |||
ucGUGCGCGA---GAUGGUGACUCGAUGUGGGGGg	||| | || ||:|| ||| ||||||||||	taCACCCCCTCCCCTGCCCCTG-CCTACACCCCCt	>hsa_piR_020497|gb|DQ598177|Homo	NM_001368066.1	183	-38.27	2	31	1227	1260	32	0.7188	0.75	||||||||||	|:|| |||
ucgugcgcGAGAUGGUGACUCGAUGUGGGGGg	||| ||||| ||||||||||	agttcttcCTCCACCAC---CCTACACCCCCc	>hsa_piR_020497|gb|DQ598177|Homo	NM_001378132.1	172	-37.55	2	25	3042	3070	23	0.7826	0.7826	||||||||||	|||||
ucgugcgcGAGAUGGUGACUCGAUGUGGGGGg	||| ||||| ||||||||||	agttcttcCTCCACCAC---CCTACACCCCCc	>hsa_piR_020497|gb|DQ598177|Homo	NM_001378135.1	172	-37.55	2	25	3372	3400	23	0.7826	0.7826	||||||||||	|||||
ucGUGCGCGAGAUGGUGACUCGAUGUGGGGGg	||| | | |||| | ||||||||||	ccCACTGACCCACCCACCCACCTACACCCCCc	>hsa_piR_020497|gb|DQ598177|Homo	NM_001678.5	178	-36.71	2	31	1804	1835	29	0.6897	0.6897	||||||||||	|||| |
ucgugcgcGAGAUGGUGACUCGAUGUGGGGGg	| |||||| ||||||||||	agagtcttCCCTACCAGGTTTCTACACCCCCg	>hsa_piR_020497|gb|DQ598177|Homo	NM_001804.3	172	-32.25	2	25	1546	1577	23	0.7391	0.7391	||||||||||	|||||
ucgUGCGCGAGAUGGUGACU-C-GAUGUGGGGGg	:||:| || || || || | ||||||||||	acgGCGTGATC-ACGAC-GACGCCTACACCCCCg	>hsa_piR_020497|gb|DQ598177|Homo	NM_002229.3	175	-36.11	2	30	573	604	30	0.7333	0.8	||||||||||	| || || |
ucGUG-CGCGAGAUGGUGACUCGAUGUGGGGGg	||| | |||| ||| | ||||||||||	aaCACAACCATCTA-CACACATCTACACCCCCa	>hsa_piR_020497|gb|DQ598177|Homo	NM_002558.4	179	-36.24	2	31	2381	2412	30	0.7333	0.7333	||||||||||	|| ||| |
ucgUGCGCGA--GAUGGUGACUCGAUGUGGGGGg	|| :||| ||:|| :|| ||||||||||	tagACCTGCTGGCTGCC-TTG-CCTACACCCCCt	>hsa_piR_020497|gb|DQ598177|Homo	NM_003482.4	176	-37.99	2	30	15240	15271	30	0.7	0.8	||||||||||	|:|| :||
ucgugCGCG-AGAUGGUGACUCGAUGUGGGGGg	|:|| |:| :: || |||||||||||	acttgGTGCATTTTTTTCTACGCTACACCCCCc	>hsa_piR_020497|gb|DQ598177|Homo	NM_003728.4	178	-36.58	2	28	4622	4654	27	0.6667	0.8148	||||||||||	| :: || |
ucgugcgcGAGAUGGUGACUCGAUGUGGGGGg	||| ||||| ||||||||||	agttcttcCTCCACCAC---CCTACACCCCCc	>hsa_piR_020497|gb|DQ598177|Homo	NM_003799.3	172	-37.55	2	25	3501	3529	23	0.7826	0.7826	||||||||||	|||||
ucGUGC--GCGAGAUGGUGACUCGAUGUGGGGGg	||:| : ||:||||| |:|||||||||||	gcCATGACTTCTTTACCA-AGGGCTACACCCCCg	>hsa_piR_020497|gb|DQ598177|Homo	NM_004073.4	191	-45.41	2	31	1016	1048	31	0.7097	0.8387	||||||||||	||||| |:|
ucGUGCGCGAGAUGGUGACUCGAUGUGGGGGg	||| || || |: ||| ||||||||||	gaCAC-AGCCCTCCTCCTG-CCTACACCCCCa	>hsa_piR_020497|gb|DQ598177|Homo	NM_005235.3	178	-37.89	2	31	3418	3447	29	0.7241	0.7586	||||||||||	| |: |||
ucgugcgcGAGAUGGU-GACUC--GAUGUGGGGGg	| || ||| |||:| ||||||||||	aagcccacCACTTCCACCTGGGCCCTACACCCCCa	>hsa_piR_020497|gb|DQ598177|Homo	NM_005598.4	178	-38.41	2	25	52	86	26	0.7692	0.8077	||||||||||	|| |||:|
ucgugcgcGAGAUGGUGACUCGAUGUGGGGGg	:|:|| ::||| |||||||||||	ggcgattaTTTTAATGCTG-GCTACACCCCCa	>hsa_piR_020497|gb|DQ598177|Homo	NM_006778.4	182	-38.83	2	25	3653	3683	23	0.7391	0.913	||||||||||	|| ::||| |
ucGUGCGCGAGAUG--GUGACUCGAUGUGGGGGg	||| :| | || | | || ||||||||||	ccCACCTGGACCACATCCCCGA-CTACACCCCCc	>hsa_piR_020497|gb|DQ598177|Homo	NM_007056.3	171	-36.38	2	31	344	376	31	0.6774	0.7097	||||||||||	| | | ||
ucGUGCGCGA---GAUGGUGACUCGAUGUGGGGGg	||| | || ||:|| ||| ||||||||||	taCACCCCCTCCCCTGCCCCTG-CCTACACCCCCt	>hsa_piR_020497|gb|DQ598177|Homo	NM_007078.3	183	-38.27	2	31	1368	1401	32	0.7188	0.75	||||||||||	|:|| |||
ucgUGCGCGAGAUGGUG-ACUCGAUGUGGGGGg	|:| | || || | |||||||||||||	ccgATGGGGCCTTCCCCGAGAGCTACACCCCCa	>hsa_piR_020497|gb|DQ598177|Homo	NM_014578.4	184	-44.62	2	30	169	201	29	0.7241	0.7586	||||||||||	|| | |||
ucgUGCGCGAGAUGGU-GACUCGAUGUGGGGGg	|| || | ||| | |||||||||||	acgACCCGGACCCCCAGCCCCGCTACACCCCCa	>hsa_piR_020497|gb|DQ598177|Homo	NM_017573.4	172	-32.23	2	30	652	684	29	0.6897	0.6897	||||||||||	||| | |
ucGUGCGCGAGAUGGU-GACUCGAUGUGGGGGg	||: || | |||| | ||||||||||||	acCAT-CG-TGAACCAGATCAGCTACACCCCCc	>hsa_piR_020497|gb|DQ598177|Homo	NM_018161.5	177	-41.58	2	31	1271	1301	30	0.7333	0.7667	||||||||||	|||| | ||
ucgugcgcgagaUGGUGACUCGAUGUGGGGGg	|||| | |||||||||||	gactttctgaagACCA-TCTGCTACACCCCCa	>hsa_piR_020497|gb|DQ598177|Homo	NM_018984.4	170	-34.23	2	21	2827	2857	19	0.8421	0.8421	||||||||||	|||| | |
ucgugcgCGAGAUGGUGA--CUC-GAUGUGGGGGg	|||| |:| || |:| ||||||||||	gggcgagGCTCCATCTCTTGGGGACTACACCCCCc	>hsa_piR_020497|gb|DQ598177|Homo	NM_020171.2	179	-43.53	2	26	70	104	27	0.7407	0.8148	||||||||||	| || |:|
ucGUG-CGCGA--GAUGGUGACUCGAUGUGGGGGg	||| |: || || | :||| ||||||||||	caCACAGTACTTCCTCCAGCTG-CCTACACCCCCc	>hsa_piR_020497|gb|DQ598177|Homo	NM_020746.5	174	-40.85	2	31	10485	10518	32	0.6875	0.75	||||||||||	| | :|||
ucgUGCGCGAGAUGGUG-ACUCGAUGUGGGGGg	|:| | |||:|| | ||||||||||	aggATGGGACATACTACATTTCCTACACCCCCa	>hsa_piR_020497|gb|DQ598177|Homo	NM_025188.4	172	-36.15	2	30	1930	1962	29	0.6552	0.7241	||||||||||	||:|| |
ucgugcgcGAGAUGGUGACUCGAUGUGGGGGg	:|:|| ::||| |||||||||||	ggcgattaTTTTAATGCTG-GCTACACCCCCa	>hsa_piR_020497|gb|DQ598177|Homo	NM_052828.3	182	-38.83	2	25	3114	3144	23	0.7391	0.913	||||||||||	|| ::||| |
ucGUGCGCGAGAUGGUGACUCGAUGUGGGGGg	| ||| | |||| || |||||||||||	ccCCCGC-CAATACCCCT--GCTACACCCCCc	>hsa_piR_020497|gb|DQ598177|Homo	NM_145253.3	181	-39.33	2	31	282	310	29	0.7586	0.7586	||||||||||	|||| || |
ucGUGCGCGAGAUGG-UGAC--UCGAUGUGGGGGg	| | | ||:| || | || |||||||||||	ctCCCACTCTTTTCCAAATGTTCGCTACACCCCCt	>hsa_piR_020497|gb|DQ598177|Homo	NM_152404.4	176	-35.63	2	31	3640	3674	32	0.6875	0.7188	||||||||||	| | || |
ucguGCG-CGAGAUGGUGACUC----GAUGUGGGGGg	||| || ||||: | || ||||||||||	cctcCGCAGCCCTACTTCGCAGCCGCCTACACCCCCt	>hsa_piR_020497|gb|DQ598177|Homo	NM_153453.1	174	-36.26	2	29	243	279	32	0.6875	0.7188	||||||||||	| ||
ucguGCG-CGAGAUGGUGACUC----GAUGUGGGGGg	||| || ||||: | || ||||||||||	cctcCGCAGCCCTACTTCGCAGCCGCCTACACCCCCt	>hsa_piR_020497|gb|DQ598177|Homo	NM_182645.3	174	-36.26	2	29	243	279	32	0.6875	0.7188	||||||||||	| ||
ucgUGCGCGAGAUGGUGAC-UCGAUGUGGGGGg	|| |||||: |:|| |||||||||||	ctgACTGGCTCTG-AATTGCTGCTACACCCCCa	>hsa_piR_020497|gb|DQ598177|Homo	NR_026892.1	182	-40.21	2	30	3404	3435	29	0.7241	0.7931	||||||||||	: |:|| |
ucGUGCGCGAG-AUGGUGACUCGAUGUGGGGGg	||:| || | | :||| |||||||||||	tgCATG-GCCCATCGTACT-TGCTACACCCCCa	>hsa_piR_020497|gb|DQ598177|Homo	NR_037871.1	173	-38.2	2	31	652	682	30	0.7	0.7667	||||||||||	| :||| |
ucGUGCGCGAG-AUGGUGACUCGAUGUGGGGGg	||:| || | | :||| |||||||||||	tgCATG-GCCCATCGTACT-TGCTACACCCCCa	>hsa_piR_020497|gb|DQ598177|Homo	NR_037872.1	173	-38.2	2	31	1506	1536	30	0.7	0.7667	||||||||||	| :||| |
ucGUG-CGCGA--GAUGGUGACUCGAUGUGGGGGg	||| |: || || | :||| ||||||||||	caCACAGTACTTCCTCCAGCTG-CCTACACCCCCc	>hsa_piR_020497|gb|DQ598177|Homo	NR_037921.2	174	-40.85	2	31	10312	10345	32	0.6875	0.75	||||||||||	| | :|||
ucGUGCGCGAGAU-GGUGACUCGAUGUGGGGGg	|| |||| | |::|| ||||||||||	tgCAGAAGCTCCAGCTGCTTTCCTACACCCCCt	>hsa_piR_020497|gb|DQ598177|Homo	NR_038446.1	177	-35.32	2	31	4836	4868	30	0.6667	0.7333	||||||||||	| |::||
ucgUGCGCGAGAU-GGUGACUC--GAUGUGGGGGg	|:|| | | | |: :||:| ||||||||||	ataATGCTCCCCAGCTCTTGGGCCCTACACCCCCt	>hsa_piR_020497|gb|DQ598177|Homo	NR_039981.2	175	-36.86	2	30	8138	8172	31	0.6452	0.7742	||||||||||	|: :||:|
ucgugcgcGA-GAUGGUGACUCGAUGUGGGGGg	|| ||:||||| ||||||||||	atcctaatCTCCTGCCACT---CTACACCCCCc	>hsa_piR_020497|gb|DQ598177|Homo	NR_073565.2	175	-39.87	2	25	2079	2108	24	0.7917	0.8333	||||||||||	|:|||||
ucGUGCGCGAGAUG--GUGACUCGAUGUGGGGGg	||| :| | || | | || ||||||||||	ccCACCTGGACCACATCCCCGA-CTACACCCCCc	>hsa_piR_020497|gb|DQ598177|Homo	NR_103529.2	171	-36.38	2	31	344	376	31	0.6774	0.7097	||||||||||	| | | ||
ucgugcgCGAGAUGGUGAC-UCGAUGUGGGGGg	|| ||:| | | | ||||||||||	gggggaaGCAGTATCTCAGCAACTACACCCCCg	>hsa_piR_020497|gb|DQ598177|Homo	NR_120332.1	172	-31.33	2	26	630	662	25	0.72	0.76	||||||||||	|:| | | |
ucgugcgcGAGAUGGUGACUCGAUGUGGGGGg	:||| || || ||||||||||	tgatttgaTTCTTCC-CTCCACTACACCCCCc	>hsa_piR_020497|gb|DQ598177|Homo	NR_120628.1	170	-34.82	2	25	1324	1354	23	0.7391	0.7826	||||||||||	| || ||
ucgUGCGCGAGAUGGU-GAC--UCGAUGUGGGGGg	:| | | | |:|| | | :|||||||||||	atgGCTCCCCCCATCAGCGGGAGGCTACACCCCCc	>hsa_piR_020497|gb|DQ598177|Homo	NR_123723.1	171	-41.09	2	30	260	294	31	0.6452	0.7419	||||||||||	|| | | :|
ucGUGCG--CGAGAUG--GUGACUCGAUGUGGGGGg	:|||: | | ||| |||| ||||||||||	ttTACGTTAGATATACATCACTTCTCTACACCCCCa	>hsa_piR_020497|gb|DQ598177|Homo	NR_123725.1	176	-33.86	2	31	498	533	33	0.6667	0.7273	||||||||||	| ||||
ucGUGCGCGAGAUGGUGACUCGAUGUGGGGGg	||| || || |: ||| ||||||||||	gaCAC-AGCCCTCCTCCTG-CCTACACCCCCa	>hsa_piR_020497|gb|DQ598177|Homo	XM_005246376.3	178	-37.89	2	31	3168	3197	29	0.7241	0.7586	||||||||||	| |: |||
ucgUGCGCGAGAUGGU-GACUCGAUGUGGGGGg	|| || | ||| | |||||||||||	acgACCCGGACCCCCAGCCCCGCTACACCCCCa	>hsa_piR_020497|gb|DQ598177|Homo	XM_005259586.1	172	-32.23	2	30	494	526	29	0.6897	0.6897	||||||||||	||| | |
ucgugCGCG-AGAUGGUGACUCGAUGUGGGGGg	|:|| |:| :: || |||||||||||	acttgGTGCATTTTTTTCTACGCTACACCCCCc	>hsa_piR_020497|gb|DQ598177|Homo	XM_005263321.3	178	-36.58	2	28	4916	4948	27	0.6667	0.8148	||||||||||	| :: || |
ucGUGCGCGAGA-UGGUGACUCGAUGUGGGGGg	:|| | || : ||| | |||||||||||	ccTACCGGGACTGGACACCGTGCTACACCCCCc	>hsa_piR_020497|gb|DQ598177|Homo	XM_005265448.3	177	-41.14	2	31	5921	5953	30	0.6667	0.7333	||||||||||	: ||| | |
ucguGCG-CGAGAUGGUGACUC----GAUGUGGGGGg	||| || ||||: | || ||||||||||	cctcCGCAGCCCTACTTCGCAGCCGCCTACACCCCCt	>hsa_piR_020497|gb|DQ598177|Homo	XM_005266883.2	174	-36.26	2	29	60	96	32	0.6875	0.7188	||||||||||	| ||
ucgugcgcgagaUGGUGACUCGAUGUGGGGGg	|||| | |||||||||||	gactttctgaagACCA-TCTGCTACACCCCCa	>hsa_piR_020497|gb|DQ598177|Homo	XM_005268984.4	170	-34.23	2	21	3538	3568	19	0.8421	0.8421	||||||||||	|||| | |
ucgugcgcgagaUGGUGACUCGAUGUGGGGGg	|||| | |||||||||||	gactttctgaagACCA-TCTGCTACACCCCCa	>hsa_piR_020497|gb|DQ598177|Homo	XM_005268985.2	170	-34.23	2	21	2653	2683	19	0.8421	0.8421	||||||||||	|||| | |
ucGUGCGCGAGAUGGUGACU-C-GAUGUGGGGGg	||: :| || |: |||: | ||||||||||	tcCATCTG-GCTCCTCCTGGCGCCTACACCCCCt	>hsa_piR_020497|gb|DQ598177|Homo	XM_005269883.3	170	-34.85	2	31	545	577	31	0.6452	0.7742	||||||||||	|: |||: |
ucGUGCGCGAGAUGGUGACU-C-GAUGUGGGGGg	||: :| || |: |||: | ||||||||||	tcCATCTG-GCTCCTCCTGGCGCCTACACCCCCt	>hsa_piR_020497|gb|DQ598177|Homo	XM_005269887.1	170	-34.85	2	31	647	679	31	0.6452	0.7742	||||||||||	|: |||: |
ucGUGCGCGAGAUGGUGACUCGAUGUGGGGGg	||| || || |: ||| ||||||||||	gaCAC-AGCCCTCCTCCTG-CCTACACCCCCa	>hsa_piR_020497|gb|DQ598177|Homo	XM_006712364.3	178	-37.89	2	31	3243	3272	29	0.7241	0.7586	||||||||||	| |: |||
ucgUGCGCGA--GAUGGUGACUCGAUGUGGGGGg	|| :||| ||:|| :|| ||||||||||	tagACCTGCTGGCTGCC-TTG-CCTACACCCCCt	>hsa_piR_020497|gb|DQ598177|Homo	XM_006719614.4	176	-37.99	2	30	15310	15341	30	0.7	0.8	||||||||||	|:|| :||
ucgUGCGCGA--GAUGGUGACUCGAUGUGGGGGg	|| :||| ||:|| :|| ||||||||||	tagACCTGCTGGCTGCC-TTG-CCTACACCCCCt	>hsa_piR_020497|gb|DQ598177|Homo	XM_006719616.3	176	-37.99	2	30	15297	15328	30	0.7	0.8	||||||||||	|:|| :||
ucGUG-CGCGAGAUGGUGACUCGAUGUGGGGGg	||| | |||| ||| | ||||||||||	aaCACAACCATCTA-CACACATCTACACCCCCa	>hsa_piR_020497|gb|DQ598177|Homo	XM_006721529.2	179	-36.24	2	31	2371	2402	30	0.7333	0.7333	||||||||||	|| ||| |
ucgugCGCGAGAUGGUGACUCGAUGUGGGGGg	|| ||| |||: |:|||||||||||	gctggGCCCTC-ACCG-AGGGCTACACCCCCt	>hsa_piR_020497|gb|DQ598177|Homo	XM_006723317.2	183	-43.22	2	28	2131	2160	26	0.7692	0.8462	||||||||||	|||: |:|
ucgugCGCGAGAUGGUGACUCGAUGUGGGGGg	|| ||| |||: |:|||||||||||	gctggGCCCTC-ACCG-AGGGCTACACCCCCt	>hsa_piR_020497|gb|DQ598177|Homo	XM_006723319.2	183	-43.22	2	28	2131	2160	26	0.7692	0.8462	||||||||||	|||: |:|
ucGUGCGCGAGAUGGUGACUCGAUGUGGGGGg	| :| ||| |:| || ||||||||||	ccCCTGAGCTGCATCCATG-TCTACACCCCCg	>hsa_piR_020497|gb|DQ598177|Homo	XM_006724080.3	172	-33.53	2	31	2022	2052	29	0.6552	0.7241	||||||||||	|:| ||
ucGUGCGCGA--GAUGGUGACUCGAUGUGGGGGg	|| | ||| ||:| || | ||||||||||	gtCAAGGGCTACCTGCAAC--AACTACACCCCCc	>hsa_piR_020497|gb|DQ598177|Homo	XM_011509571.1	178	-35.38	2	31	687	718	31	0.7097	0.7419	||||||||||	|:| || |
ucgugcgcGAGAUGGUGACUCGAUGUGGGGGg	:|:|| ::||| |||||||||||	ggcgattaTTTTAATGCTG-GCTACACCCCCa	>hsa_piR_020497|gb|DQ598177|Homo	XM_011514221.1	182	-38.83	2	25	3624	3654	23	0.7391	0.913	||||||||||	|| ::||| |
ucgugcgcGAGAUGGUGACUCGAUGUGGGGGg	:|:|| ::||| |||||||||||	ggcgattaTTTTAATGCTG-GCTACACCCCCa	>hsa_piR_020497|gb|DQ598177|Homo	XM_011514222.2	182	-38.83	2	25	3858	3888	23	0.7391	0.913	||||||||||	|| ::||| |
ucgugcgcGAGAUGGUGACUCGAUGUGGGGGg	:|:|| ::||| |||||||||||	ggcgattaTTTTAATGCTG-GCTACACCCCCa	>hsa_piR_020497|gb|DQ598177|Homo	XM_011514223.2	182	-38.83	2	25	3739	3769	23	0.7391	0.913	||||||||||	|| ::||| |
ucgugcgcGAGAUGGUGACUCGAUGUGGGGGg	:|:|| ::||| |||||||||||	ggcgattaTTTTAATGCTG-GCTACACCCCCa	>hsa_piR_020497|gb|DQ598177|Homo	XM_011514225.1	182	-38.83	2	25	3085	3115	23	0.7391	0.913	||||||||||	|| ::||| |
ucGUG-CGCGAGAUGGUGACUCGAUGUGGGGGg	||| | |||| ||| | ||||||||||	aaCACAACCATCTA-CACACATCTACACCCCCa	>hsa_piR_020497|gb|DQ598177|Homo	XM_011523896.3	179	-36.24	2	31	3031	3062	30	0.7333	0.7333	||||||||||	|| ||| |
ucGUG-CGCGAGAUGGUGACUCGAUGUGGGGGg	||| | |||| ||| | ||||||||||	aaCACAACCATCTA-CACACATCTACACCCCCa	>hsa_piR_020497|gb|DQ598177|Homo	XM_011523897.2	179	-36.24	2	31	2482	2513	30	0.7333	0.7333	||||||||||	|| ||| |
ucGUG-CGCGAGAUGGUGACUCGAUGUGGGGGg	||| | |||| ||| | ||||||||||	aaCACAACCATCTA-CACACATCTACACCCCCa	>hsa_piR_020497|gb|DQ598177|Homo	XM_011523898.3	179	-36.24	2	31	3129	3160	30	0.7333	0.7333	||||||||||	|| ||| |
ucGUG-CGCGAGAUGGUGACUCGAUGUGGGGGg	||| | |||| ||| | ||||||||||	aaCACAACCATCTA-CACACATCTACACCCCCa	>hsa_piR_020497|gb|DQ598177|Homo	XM_011523899.3	179	-36.24	2	31	3120	3151	30	0.7333	0.7333	||||||||||	|| ||| |
ucGUGCGCGAGAUG--GUGACUCGAUGUGGGGGg	||| :| | || | | || ||||||||||	ccCACCTGGACCACATCCCCGA-CTACACCCCCc	>hsa_piR_020497|gb|DQ598177|Homo	XM_011526396.2	171	-36.38	2	31	344	376	31	0.6774	0.7097	||||||||||	| | | ||
ucGUGCGCGAGAUG--GUGACUCGAUGUGGGGGg	||| :| | || | | || ||||||||||	ccCACCTGGACCACATCCCCGA-CTACACCCCCc	>hsa_piR_020497|gb|DQ598177|Homo	XM_011526397.3	171	-36.38	2	31	317	349	31	0.6774	0.7097	||||||||||	| | | ||
ucgugCGCGAGAUGGUGACUCGAUGUGGGGGg	|| ||| |||: |:|||||||||||	gctggGCCCTC-ACCG-AGGGCTACACCCCCt	>hsa_piR_020497|gb|DQ598177|Homo	XM_011527205.2	183	-43.22	2	28	2131	2160	26	0.7692	0.8462	||||||||||	|||: |:|
ucgUGCGCGAGAUGGU-GACUCGAUGUGGGGGg	|| || | ||| | |||||||||||	acgACCCGGACCCCCAGCCCCGCTACACCCCCa	>hsa_piR_020497|gb|DQ598177|Homo	XM_011528085.2	172	-32.23	2	30	877	909	29	0.6897	0.6897	||||||||||	||| | |
ucgUGCGCGAGAUGGU-GACUCGAUGUGGGGGg	|| || | ||| | |||||||||||	acgACCCGGACCCCCAGCCCCGCTACACCCCCa	>hsa_piR_020497|gb|DQ598177|Homo	XM_011528086.2	172	-32.23	2	30	877	909	29	0.6897	0.6897	||||||||||	||| | |
ucgUGCGCGAGAUGGU-GACUCGAUGUGGGGGg	|| || | ||| | |||||||||||	acgACCCGGACCCCCAGCCCCGCTACACCCCCa	>hsa_piR_020497|gb|DQ598177|Homo	XM_011528087.2	172	-32.23	2	30	877	909	29	0.6897	0.6897	||||||||||	||| | |
ucgUGCGCGAGAUGGU-GACUCGAUGUGGGGGg	|| || | ||| | |||||||||||	acgACCCGGACCCCCAGCCCCGCTACACCCCCa	>hsa_piR_020497|gb|DQ598177|Homo	XM_011528088.2	172	-32.23	2	30	529	561	29	0.6897	0.6897	||||||||||	||| | |
ucgUGCGCGAGAUGGU-GACUCGAUGUGGGGGg	|| || | ||| | |||||||||||	acgACCCGGACCCCCAGCCCCGCTACACCCCCa	>hsa_piR_020497|gb|DQ598177|Homo	XM_011528089.2	172	-32.23	2	30	877	909	29	0.6897	0.6897	||||||||||	||| | |
ucgUGCGCGAGAUGGU-GACUCGAUGUGGGGGg	|| || | ||| | |||||||||||	acgACCCGGACCCCCAGCCCCGCTACACCCCCa	>hsa_piR_020497|gb|DQ598177|Homo	XM_011528090.2	172	-32.23	2	30	796	828	29	0.6897	0.6897	||||||||||	||| | |
ucgUGCGCGAGAUGGU-GACUCGAUGUGGGGGg	|| || | ||| | |||||||||||	acgACCCGGACCCCCAGCCCCGCTACACCCCCa	>hsa_piR_020497|gb|DQ598177|Homo	XM_011528091.2	172	-32.23	2	30	350	382	29	0.6897	0.6897	||||||||||	||| | |
ucgUGCGCGAGAUGGU-GACUCGAUGUGGGGGg	|| || | ||| | |||||||||||	acgACCCGGACCCCCAGCCCCGCTACACCCCCa	>hsa_piR_020497|gb|DQ598177|Homo	XM_011528092.2	172	-32.23	2	30	877	909	29	0.6897	0.6897	||||||||||	||| | |
ucgUGCGCGAGAUGGU-GACUCGAUGUGGGGGg	|| || | ||| | |||||||||||	acgACCCGGACCCCCAGCCCCGCTACACCCCCa	>hsa_piR_020497|gb|DQ598177|Homo	XM_011528093.2	172	-32.23	2	30	877	909	29	0.6897	0.6897	||||||||||	||| | |
ucgUGCGCGAGAUGGU-GACUCGAUGUGGGGGg	|| || | ||| | |||||||||||	acgACCCGGACCCCCAGCCCCGCTACACCCCCa	>hsa_piR_020497|gb|DQ598177|Homo	XM_011528094.1	172	-32.23	2	30	573	605	29	0.6897	0.6897	||||||||||	||| | |
ucgUGCGCGAGAUGGU-GACUCGAUGUGGGGGg	|| || | ||| | |||||||||||	acgACCCGGACCCCCAGCCCCGCTACACCCCCa	>hsa_piR_020497|gb|DQ598177|Homo	XM_011528095.2	172	-32.23	2	30	877	909	29	0.6897	0.6897	||||||||||	||| | |
ucgUGCGCGAGAUGGU-GACUCGAUGUGGGGGg	|| || | ||| | |||||||||||	acgACCCGGACCCCCAGCCCCGCTACACCCCCa	>hsa_piR_020497|gb|DQ598177|Homo	XM_011528096.1	172	-32.23	2	30	494	526	29	0.6897	0.6897	||||||||||	||| | |
ucGUGCGCGAGA-UGGUGACUCGAUGUGGGGGg	:|| | || : ||| | |||||||||||	ccTACCGGGACTGGACACCGTGCTACACCCCCc	>hsa_piR_020497|gb|DQ598177|Homo	XM_011534094.2	177	-41.14	2	31	6236	6268	30	0.6667	0.7333	||||||||||	: ||| | |
ucGUGCGCGAGA-UGGUGACUCGAUGUGGGGGg	:|| | || : ||| | |||||||||||	ccTACCGGGACTGGACACCGTGCTACACCCCCc	>hsa_piR_020497|gb|DQ598177|Homo	XM_011534096.2	177	-41.14	2	31	6047	6079	30	0.6667	0.7333	||||||||||	: ||| | |
ucGUGCGCGAGA-UGGUGACUCGAUGUGGGGGg	:|| | || : ||| | |||||||||||	ccTACCGGGACTGGACACCGTGCTACACCCCCc	>hsa_piR_020497|gb|DQ598177|Homo	XM_011534097.2	177	-41.14	2	31	6703	6735	30	0.6667	0.7333	||||||||||	: ||| | |
ucGUGCGCGAGA-UGGUGACUCGAUGUGGGGGg	:|| | || : ||| | |||||||||||	ccTACCGGGACTGGACACCGTGCTACACCCCCc	>hsa_piR_020497|gb|DQ598177|Homo	XM_011534099.2	177	-41.14	2	31	5686	5718	30	0.6667	0.7333	||||||||||	: ||| | |
ucGUGCGCGAGA-UGGUGACUCGAUGUGGGGGg	:|| | || : ||| | |||||||||||	ccTACCGGGACTGGACACCGTGCTACACCCCCc	>hsa_piR_020497|gb|DQ598177|Homo	XM_011534100.2	177	-41.14	2	31	6131	6163	30	0.6667	0.7333	||||||||||	: ||| | |
ucgugcgcgagaUGGUGACUCGAUGUGGGGGg	|||| | |||||||||||	gactttctgaagACCA-TCTGCTACACCCCCa	>hsa_piR_020497|gb|DQ598177|Homo	XM_011538497.1	170	-34.23	2	21	2919	2949	19	0.8421	0.8421	||||||||||	|||| | |
ucgugcgcgagaUGGUGACUCGAUGUGGGGGg	|||| | |||||||||||	gactttctgaagACCA-TCTGCTACACCCCCa	>hsa_piR_020497|gb|DQ598177|Homo	XM_011538499.1	170	-34.23	2	21	2718	2748	19	0.8421	0.8421	||||||||||	|||| | |
ucgugcgcgagaUGGUGACUCGAUGUGGGGGg	|||| | |||||||||||	gactttctgaagACCA-TCTGCTACACCCCCa	>hsa_piR_020497|gb|DQ598177|Homo	XM_011538500.3	170	-34.23	2	21	2741	2771	19	0.8421	0.8421	||||||||||	|||| | |
ucgugcgcgagaUGGUGACUCGAUGUGGGGGg	|||| | |||||||||||	gactttctgaagACCA-TCTGCTACACCCCCa	>hsa_piR_020497|gb|DQ598177|Homo	XM_011538501.3	170	-34.23	2	21	2737	2767	19	0.8421	0.8421	||||||||||	|||| | |
ucgUGCGCGA--GAUGGUGACUCGAUGUGGGGGg	|| :||| ||:|| :|| ||||||||||	tagACCTGCTGGCTGCC-TTG-CCTACACCCCCt	>hsa_piR_020497|gb|DQ598177|Homo	XM_011538770.2	176	-37.99	2	30	15312	15343	30	0.7	0.8	||||||||||	|:|| :||
ucgUGCGCGA--GAUGGUGACUCGAUGUGGGGGg	|| :||| ||:|| :|| ||||||||||	tagACCTGCTGGCTGCC-TTG-CCTACACCCCCt	>hsa_piR_020497|gb|DQ598177|Homo	XM_011538771.2	176	-37.99	2	30	15309	15340	30	0.7	0.8	||||||||||	|:|| :||
ucgUGCGCGA--GAUGGUGACUCGAUGUGGGGGg	|| :||| ||:|| :|| ||||||||||	tagACCTGCTGGCTGCC-TTG-CCTACACCCCCt	>hsa_piR_020497|gb|DQ598177|Homo	XM_011538772.2	176	-37.99	2	30	15303	15334	30	0.7	0.8	||||||||||	|:|| :||
ucgUGCGCGA--GAUGGUGACUCGAUGUGGGGGg	|| :||| ||:|| :|| ||||||||||	tagACCTGCTGGCTGCC-TTG-CCTACACCCCCt	>hsa_piR_020497|gb|DQ598177|Homo	XM_011538773.2	176	-37.99	2	30	15300	15331	30	0.7	0.8	||||||||||	|:|| :||
ucgUGCGCGA--GAUGGUGACUCGAUGUGGGGGg	|| :||| ||:|| :|| ||||||||||	tagACCTGCTGGCTGCC-TTG-CCTACACCCCCt	>hsa_piR_020497|gb|DQ598177|Homo	XM_011538774.2	176	-37.99	2	30	15292	15323	30	0.7	0.8	||||||||||	|:|| :||
ucgUGCGCGA--GAUGGUGACUCGAUGUGGGGGg	|| :||| ||:|| :|| ||||||||||	tagACCTGCTGGCTGCC-TTG-CCTACACCCCCt	>hsa_piR_020497|gb|DQ598177|Homo	XM_011538776.2	176	-37.99	2	30	15219	15250	30	0.7	0.8	||||||||||	|:|| :||
ucGUGCGCGAGAUGGUGACU-C-GAUGUGGGGGg	||: :| || |: |||: | ||||||||||	tcCATCTG-GCTCCTCCTGGCGCCTACACCCCCt	>hsa_piR_020497|gb|DQ598177|Homo	XM_011539853.1	170	-34.85	2	31	784	816	31	0.6452	0.7742	||||||||||	|: |||: |
ucgUGCGCGAGAUGGUG-ACUCGAUGUGGGGGg	|:| | |||:|| | ||||||||||	aggATGGGACATACTACATTTCCTACACCCCCa	>hsa_piR_020497|gb|DQ598177|Homo	XM_011542199.2	172	-36.15	2	30	1266	1298	29	0.6552	0.7241	||||||||||	||:|| |
ucguGCGCGAGAU-GGUGACUC-GAUGUGGGGGg	|| ||| |: ||:| | | ||||||||||	ggacCGGGCTGTGTCCGCAGTGTCTACACCCCCt	>hsa_piR_020497|gb|DQ598177|Homo	XM_017002722.2	182	-39.56	2	29	1172	1205	29	0.7241	0.7931	||||||||||	||:| | |
ucGUGCGCGAGAUGGUGACUCGAUGUGGGGGg	||| || || |: ||| ||||||||||	gaCAC-AGCCCTCCTCCTG-CCTACACCCCCa	>hsa_piR_020497|gb|DQ598177|Homo	XM_017003577.2	178	-37.89	2	31	3321	3350	29	0.7241	0.7586	||||||||||	| |: |||
ucGUGCGCGAGAUGGUGACUCGAUGUGGGGGg	||| || || |: ||| ||||||||||	gaCAC-AGCCCTCCTCCTG-CCTACACCCCCa	>hsa_piR_020497|gb|DQ598177|Homo	XM_017003578.2	178	-37.89	2	31	3276	3305	29	0.7241	0.7586	||||||||||	| |: |||
ucGUGCGCGAGAUGGUGACUCGAUGUGGGGGg	||| || || |: ||| ||||||||||	gaCAC-AGCCCTCCTCCTG-CCTACACCCCCa	>hsa_piR_020497|gb|DQ598177|Homo	XM_017003580.2	178	-37.89	2	31	3246	3275	29	0.7241	0.7586	||||||||||	| |: |||
ucGUGCGCGAGAUGGUGACUCGAUGUGGGGGg	||| || || |: ||| ||||||||||	gaCAC-AGCCCTCCTCCTG-CCTACACCCCCa	>hsa_piR_020497|gb|DQ598177|Homo	XM_017003582.1	178	-37.89	2	31	2921	2950	29	0.7241	0.7586	||||||||||	| |: |||
ucGUGCGCGAGA-UGGUGACUCGAUGUGGGGGg	:|| | || : ||| | |||||||||||	ccTACCGGGACTGGACACCGTGCTACACCCCCc	>hsa_piR_020497|gb|DQ598177|Homo	XM_017007137.1	177	-41.14	2	31	6236	6268	30	0.6667	0.7333	||||||||||	: ||| | |
ucGUGCGCGAGA-UGGUGACUCGAUGUGGGGGg	:|| | || : ||| | |||||||||||	ccTACCGGGACTGGACACCGTGCTACACCCCCc	>hsa_piR_020497|gb|DQ598177|Homo	XM_017007138.1	177	-41.14	2	31	6233	6265	30	0.6667	0.7333	||||||||||	: ||| | |
ucGUGCGCGAGA-UGGUGACUCGAUGUGGGGGg	:|| | || : ||| | |||||||||||	ccTACCGGGACTGGACACCGTGCTACACCCCCc	>hsa_piR_020497|gb|DQ598177|Homo	XM_017007139.1	177	-41.14	2	31	6209	6241	30	0.6667	0.7333	||||||||||	: ||| | |
ucGUGCGCGAGA-UGGUGACUCGAUGUGGGGGg	:|| | || : ||| | |||||||||||	ccTACCGGGACTGGACACCGTGCTACACCCCCc	>hsa_piR_020497|gb|DQ598177|Homo	XM_017007140.1	177	-41.14	2	31	6176	6208	30	0.6667	0.7333	||||||||||	: ||| | |
ucGUGCGCGAGA-UGGUGACUCGAUGUGGGGGg	:|| | || : ||| | |||||||||||	ccTACCGGGACTGGACACCGTGCTACACCCCCc	>hsa_piR_020497|gb|DQ598177|Homo	XM_017007141.1	177	-41.14	2	31	6176	6208	30	0.6667	0.7333	||||||||||	: ||| | |
ucGUGCGCGAGA-UGGUGACUCGAUGUGGGGGg	:|| | || : ||| | |||||||||||	ccTACCGGGACTGGACACCGTGCTACACCCCCc	>hsa_piR_020497|gb|DQ598177|Homo	XM_017007142.1	177	-41.14	2	31	6152	6184	30	0.6667	0.7333	||||||||||	: ||| | |
ucGUGCGCGAGA-UGGUGACUCGAUGUGGGGGg	:|| | || : ||| | |||||||||||	ccTACCGGGACTGGACACCGTGCTACACCCCCc	>hsa_piR_020497|gb|DQ598177|Homo	XM_017007143.1	177	-41.14	2	31	6152	6184	30	0.6667	0.7333	||||||||||	: ||| | |
ucGUGCGCGAGA-UGGUGACUCGAUGUGGGGGg	:|| | || : ||| | |||||||||||	ccTACCGGGACTGGACACCGTGCTACACCCCCc	>hsa_piR_020497|gb|DQ598177|Homo	XM_017007144.1	177	-41.14	2	31	6152	6184	30	0.6667	0.7333	||||||||||	: ||| | |
ucGUGCGCGAGA-UGGUGACUCGAUGUGGGGGg	:|| | || : ||| | |||||||||||	ccTACCGGGACTGGACACCGTGCTACACCCCCc	>hsa_piR_020497|gb|DQ598177|Homo	XM_017007145.1	177	-41.14	2	31	6107	6139	30	0.6667	0.7333	||||||||||	: ||| | |
ucgugCGCG-AGAUGGUGACUCGAUGUGGGGGg	|:|| |:| :: || |||||||||||	acttgGTGCATTTTTTTCTACGCTACACCCCCc	>hsa_piR_020497|gb|DQ598177|Homo	XM_017008789.1	178	-36.58	2	28	11276	11308	27	0.6667	0.8148	||||||||||	| :: || |
ucgugCGCG-AGAUGGUGACUCGAUGUGGGGGg	|:|| |:| :: || |||||||||||	acttgGTGCATTTTTTTCTACGCTACACCCCCc	>hsa_piR_020497|gb|DQ598177|Homo	XM_017008790.1	178	-36.58	2	28	4504	4536	27	0.6667	0.8148	||||||||||	| :: || |
ucGUGCGCGAGAUGGUGACUCGAUGUGGGGGg	:|||: | | :|||| ||||||||||	gcTACGTCCAC-GCCAC-CTTCTACACCCCCg	>hsa_piR_020497|gb|DQ598177|Homo	XM_017011944.1	170	-34.02	2	31	1754	1783	29	0.6552	0.7586	||||||||||	:||||
ucGUGCGCGAGAUGGUGACUCGAUGUGGGGGg	:|||: | | :|||| ||||||||||	gcTACGTCCAC-GCCAC-CTTCTACACCCCCg	>hsa_piR_020497|gb|DQ598177|Homo	XM_017011945.1	170	-34.02	2	31	1784	1813	29	0.6552	0.7586	||||||||||	:||||
ucGUGCGCGAGAUGGUGACUCGAUGUGGGGGg	:|||: | | :|||| ||||||||||	gcTACGTCCAC-GCCAC-CTTCTACACCCCCg	>hsa_piR_020497|gb|DQ598177|Homo	XM_017011946.2	170	-34.02	2	31	1524	1553	29	0.6552	0.7586	||||||||||	:||||
ucGUGCGCGAGAUGGUGACUCGAUGUGGGGGg	:|||: | | :|||| ||||||||||	gcTACGTCCAC-GCCAC-CTTCTACACCCCCg	>hsa_piR_020497|gb|DQ598177|Homo	XM_017011947.1	170	-34.02	2	31	1524	1553	29	0.6552	0.7586	||||||||||	:||||
ucgugcgCGAGAUGGUGACUCGAUGUGGGGGg	|| || ||| | ||||||||||	ctttataGCAAAACAACTAAACTACACCCCCa	>hsa_piR_020497|gb|DQ598177|Homo	XM_017015981.1	177	-29.67	2	26	715	746	24	0.75	0.75	||||||||||	|| ||| |
ucGUGCGCGAGAUGGUGACU-C-GAUGUGGGGGg	||: :| || |: |||: | ||||||||||	tcCATCTG-GCTCCTCCTGGCGCCTACACCCCCt	>hsa_piR_020497|gb|DQ598177|Homo	XM_017016314.1	170	-34.85	2	31	545	577	31	0.6452	0.7742	||||||||||	|: |||: |
ucgugcgcgagaUGGUGACUCGAUGUGGGGGg	|||| | |||||||||||	gactttctgaagACCA-TCTGCTACACCCCCa	>hsa_piR_020497|gb|DQ598177|Homo	XM_017019491.2	170	-34.23	2	21	3764	3794	19	0.8421	0.8421	||||||||||	|||| | |
ucgugcgcgagaUGGUGACUCGAUGUGGGGGg	|||| | |||||||||||	gactttctgaagACCA-TCTGCTACACCCCCa	>hsa_piR_020497|gb|DQ598177|Homo	XM_017019492.1	170	-34.23	2	21	2880	2910	19	0.8421	0.8421	||||||||||	|||| | |
ucgugcgcgagaUGGUGACUCGAUGUGGGGGg	|||| | |||||||||||	gactttctgaagACCA-TCTGCTACACCCCCa	>hsa_piR_020497|gb|DQ598177|Homo	XM_017019493.1	170	-34.23	2	21	2624	2654	19	0.8421	0.8421	||||||||||	|||| | |
ucgugcgcgagaUGGUGACUCGAUGUGGGGGg	|||| | |||||||||||	gactttctgaagACCA-TCTGCTACACCCCCa	>hsa_piR_020497|gb|DQ598177|Homo	XM_017019494.1	170	-34.23	2	21	2719	2749	19	0.8421	0.8421	||||||||||	|||| | |
ucgugcgcgagAUGGUGACUCGAUGUGGGGGg	|:|||:|| ||||||||||	gtaacattgaaTGCCATTG-CCTACACCCCCa	>hsa_piR_020497|gb|DQ598177|Homo	XM_017022172.2	175	-38.76	2	22	4828	4858	20	0.8	0.9	||||||||||	|:|||:||
ucgugcgCGAGAUGGUGA--CUC-GAUGUGGGGGg	|||| |:| || |:| ||||||||||	gggcgagGCTCCATCTCTTGGGGACTACACCCCCc	>hsa_piR_020497|gb|DQ598177|Homo	XM_017027015.1	179	-43.53	2	26	69	103	27	0.7407	0.8148	||||||||||	| || |:|
ucgUGCGCGAGAUGGU-GACUCGAUGUGGGGGg	|| || | ||| | |||||||||||	acgACCCGGACCCCCAGCCCCGCTACACCCCCa	>hsa_piR_020497|gb|DQ598177|Homo	XM_024451553.1	172	-32.23	2	30	796	828	29	0.6897	0.6897	||||||||||	||| | |
ucgUGCGCGAGAUGGU-GACUCGAUGUGGGGGg	|| || | ||| | |||||||||||	acgACCCGGACCCCCAGCCCCGCTACACCCCCa	>hsa_piR_020497|gb|DQ598177|Homo	XM_024451554.1	172	-32.23	2	30	488	520	29	0.6897	0.6897	||||||||||	||| | |
ucgUGCGCGAGAUGGU-GACUCGAUGUGGGGGg	|| || | ||| | |||||||||||	acgACCCGGACCCCCAGCCCCGCTACACCCCCa	>hsa_piR_020497|gb|DQ598177|Homo	XM_024451555.1	172	-32.23	2	30	524	556	29	0.6897	0.6897	||||||||||	||| | |
ucgUGCGCGAGAUGGU-GACUCGAUGUGGGGGg	|| || | ||| | |||||||||||	acgACCCGGACCCCCAGCCCCGCTACACCCCCa	>hsa_piR_020497|gb|DQ598177|Homo	XM_024451556.1	172	-32.23	2	30	796	828	29	0.6897	0.6897	||||||||||	||| | |
ucgugcgCGAGAUGGUGA--CUC-GAUGUGGGGGg	|||| |:| || |:| ||||||||||	gggcgagGCTCCATCTCTTGGGGACTACACCCCCc	>hsa_piR_020497|gb|DQ598177|Homo	XM_024451618.1	179	-43.53	2	26	65	99	27	0.7407	0.8148	||||||||||	| || |:|
ucGUGCGCGAGAUGGUGACUCGAUGUGGGGGg	||:|: || | | || ||||||||||	gaCATGTCCTATTCATCT---CTACACCCCCc	>hsa_piR_020497|gb|DQ598177|Homo	XR_001741617.2	170	-36.49	2	31	430	458	29	0.6552	0.7241	||||||||||	| | ||
ucGUGCGCGAGAUGGUGACUCGAUGUGGGGGg	||:|: || | | || ||||||||||	gaCATGTCCTATTCATCT---CTACACCCCCc	>hsa_piR_020497|gb|DQ598177|Homo	XR_001741618.2	170	-36.49	2	31	430	458	29	0.6552	0.7241	||||||||||	| | ||
ucGUGCGCGAGAUGGUGACUCGAUGUGGGGGg	||:|: || | | || ||||||||||	gaCATGTCCTATTCATCT---CTACACCCCCc	>hsa_piR_020497|gb|DQ598177|Homo	XR_001741619.2	170	-36.49	2	31	430	458	29	0.6552	0.7241	||||||||||	| | ||
ucGUGCGCGAGAUGGUGACUCGAUGUGGGGGg	||:|: || | | || ||||||||||	gaCATGTCCTATTCATCT---CTACACCCCCc	>hsa_piR_020497|gb|DQ598177|Homo	XR_001741622.1	170	-36.49	2	31	430	458	29	0.6552	0.7241	||||||||||	| | ||
ucGUGCGCGAGAUGGUGACUCGAUGUGGGGGg	||:|: || | | || ||||||||||	gaCATGTCCTATTCATCT---CTACACCCCCc	>hsa_piR_020497|gb|DQ598177|Homo	XR_001741624.1	170	-36.49	2	31	430	458	29	0.6552	0.7241	||||||||||	| | ||
ucgUGCGCGA--GAUGGUGACUCGAUGUGGGGGg	|| :||| ||:|| :|| ||||||||||	tagACCTGCTGGCTGCC-TTG-CCTACACCCCCt	>hsa_piR_020497|gb|DQ598177|Homo	XR_001748874.1	176	-37.99	2	30	15339	15370	30	0.7	0.8	||||||||||	|:|| :||
ucgugcGCGAGAUGG---UGACUCGAUGUGGGGGg	| :|||:|| | ||: ||||||||||	ttccttCATTCTGCCAAGAGTGGACTACACCCCCa	>hsa_piR_020497|gb|DQ598177|Homo	XR_001749865.1	177	-38.44	2	27	339	373	28	0.6786	0.7857	||||||||||	| | ||:
ucgUGCGCGA--GAUGGUGACUCGAUGUGGGGGg	|||: || ||:|||| ||||||||||	ccaACGTACTGCCTGCCAC-CTTCTACACCCCCt	>hsa_piR_020497|gb|DQ598177|Homo	XR_001752403.2	178	-41.81	2	30	2188	2220	30	0.7	0.7667	||||||||||	|:||||
ucgUGCGCGA--GAUGGUGACUCGAUGUGGGGGg	|||: || ||:|||| ||||||||||	ccaACGTACTGCCTGCCAC-CTTCTACACCCCCt	>hsa_piR_020497|gb|DQ598177|Homo	XR_001752406.2	178	-41.81	2	30	1989	2021	30	0.7	0.7667	||||||||||	|:||||
ucGUG-CGCGAGAUGGU--GACUCGAUGUGGGGGg	||| ||| |: ||| | | ||||||||||	tcCACAGCGGTTGCCCAGGCAGCACTACACCCCCc	>hsa_piR_020497|gb|DQ598177|Homo	XR_001752604.2	176	-42.51	2	31	2297	2331	32	0.6875	0.7188	||||||||||	||| | |
ucGUG-CGCGAGAUGGU--GACUCGAUGUGGGGGg	||| ||| |: ||| | | ||||||||||	tcCACAGCGGTTGCCCAGGCAGCACTACACCCCCc	>hsa_piR_020497|gb|DQ598177|Homo	XR_001752605.2	176	-42.51	2	31	2297	2331	32	0.6875	0.7188	||||||||||	||| | |
ucGUG-CGCGAGAUGGU--GACUCGAUGUGGGGGg	||| ||| |: ||| | | ||||||||||	tcCACAGCGGTTGCCCAGGCAGCACTACACCCCCc	>hsa_piR_020497|gb|DQ598177|Homo	XR_001752607.2	176	-42.51	2	31	2225	2259	32	0.6875	0.7188	||||||||||	||| | |
ucGUG-CGCGAGAUGGU--GACUCGAUGUGGGGGg	||| ||| |: ||| | | ||||||||||	tcCACAGCGGTTGCCCAGGCAGCACTACACCCCCc	>hsa_piR_020497|gb|DQ598177|Homo	XR_001752608.2	176	-42.51	2	31	2225	2259	32	0.6875	0.7188	||||||||||	||| | |
ucgugCGCGAGAUGGUGACUCGAUGUGGGGGg	|| ||| |||: |:|||||||||||	gctggGCCCTC-ACCG-AGGGCTACACCCCCt	>hsa_piR_020497|gb|DQ598177|Homo	XR_001753735.1	183	-43.22	2	28	2134	2163	26	0.7692	0.8462	||||||||||	|||: |:|
ucguGCGCGAGAUGGUG-ACUCGAUGUGGGGGg	|| || : ||| | | ||||||||||	atgcCGACATCAGGCACTTAAACTACACCCCCa	>hsa_piR_020497|gb|DQ598177|Homo	XR_001755595.2	171	-34.36	2	29	1389	1421	28	0.6786	0.7143	||||||||||	: ||| | |
ucGUGCGCGAGAUG--GUGACUCGAUGUGGGGGg	||| :| | || | | || ||||||||||	ccCACCTGGACCACATCCCCGA-CTACACCCCCc	>hsa_piR_020497|gb|DQ598177|Homo	XR_002958247.1	171	-36.38	2	31	344	376	31	0.6774	0.7097	||||||||||	| | | ||
ucGUGC--GCGAGAUGGUGACUCGAUGUGGGGGg	||:| : ||:||||| |:|||||||||||	gcCATGACTTCTTTACCA-AGGGCTACACCCCCg	>hsa_piR_020497|gb|DQ598177|Homo	XR_246234.4	191	-45.41	2	31	1441	1473	31	0.7097	0.8387	||||||||||	||||| |:|
ucgUGCGCGAGAUGGUG-ACUCGAUGUGGGGGg	|:| | |||:|| | ||||||||||	aggATGGGACATACTACATTTCCTACACCCCCa	>hsa_piR_020497|gb|DQ598177|Homo	XR_246297.1	172	-36.15	2	30	1396	1428	29	0.6552	0.7241	||||||||||	||:|| |
ucguGCGCGAGAUG-GUGACUCGAUGUGGGGGg	| | |||| | |||| ||||||||||	aaatCTCTCTCTCCTCACT--CCTACACCCCCc	>hsa_piR_020497|gb|DQ598177|Homo	XR_924028.2	176	-36.37	2	29	2231	2261	28	0.75	0.75	||||||||||	| ||||
ucguGCGCGAGAUG-GUGACUCGAUGUGGGGGg	| | |||| | |||| ||||||||||	aaatCTCTCTCTCCTCACT--CCTACACCCCCc	>hsa_piR_020497|gb|DQ598177|Homo	XR_924029.2	176	-36.37	2	29	2231	2261	28	0.75	0.75	||||||||||	| ||||
ucGUGCGCGA--GAUGGUGACU-CGAUGUGGGGGg	|:: :||| :|::||:| | |||||||||||	ttCGTCTGCTGCTTGTCATTCATGCTACACCCCCt	>hsa_piR_020497|gb|DQ598177|Homo	XR_927870.2	184	-39.04	2	31	479	513	32	0.625	0.8438	||||||||||	::||:| | |
ucgugcgcgagAUGGUGACUCGAUGUGGGGGg	|:|||:|| ||||||||||	gtaacattgaaTGCCATTG-CCTACACCCCCa	>hsa_piR_020497|gb|DQ598177|Homo	XR_931811.3	175	-38.76	2	22	4828	4858	20	0.8	0.9	||||||||||	|:|||:||
ucGUG-CGCGAGAUGGUGACUCGAUGUGGGGGg	||| | |||| ||| | ||||||||||	aaCACAACCATCTA-CACACATCTACACCCCCa	>hsa_piR_020497|gb|DQ598177|Homo	XR_934029.3	179	-36.24	2	31	3292	3323	30	0.7333	0.7333	||||||||||	|| ||| |
ucGUG-CGCGAGAUGGUGACUCGAUGUGGGGGg	||| | |||| ||| | ||||||||||	aaCACAACCATCTA-CACACATCTACACCCCCa	>hsa_piR_020497|gb|DQ598177|Homo	XR_934030.3	179	-36.24	2	31	2992	3023	30	0.7333	0.7333	||||||||||	|| ||| |
ucgUGCGCGAGAUGGU-GACUCGAUGUGGGGGg	|| || | ||| | |||||||||||	acgACCCGGACCCCCAGCCCCGCTACACCCCCa	>hsa_piR_020497|gb|DQ598177|Homo	XR_936187.2	172	-32.23	2	30	877	909	29	0.6897	0.6897	||||||||||	||| | |
ucgUGCGCGAGAUGGU-GACUCGAUGUGGGGGg	|| || | ||| | |||||||||||	acgACCCGGACCCCCAGCCCCGCTACACCCCCa	>hsa_piR_020497|gb|DQ598177|Homo	XR_936188.2	172	-32.23	2	30	877	909	29	0.6897	0.6897	||||||||||	||| | |
ucgUGCGCGAGAUGGU-GACUCGAUGUGGGGGg	|| || | ||| | |||||||||||	acgACCCGGACCCCCAGCCCCGCTACACCCCCa	>hsa_piR_020497|gb|DQ598177|Homo	XR_936189.2	172	-32.23	2	30	877	909	29	0.6897	0.6897	||||||||||	||| | |
ucgUGCGCGAGAUGGU-GACUCGAUGUGGGGGg	|| || | ||| | |||||||||||	acgACCCGGACCCCCAGCCCCGCTACACCCCCa	>hsa_piR_020497|gb|DQ598177|Homo	XR_936190.2	172	-32.23	2	30	877	909	29	0.6897	0.6897	||||||||||	||| | |
ucGUGCGCGA---GAUGGUGACUCGAUGUGGGGGg	||| | || ||:|| ||| ||||||||||	taCACCCCCTCCCCTGCCCCTG-CCTACACCCCCt	>hsa_piR_020497|gb|DQ598177|Homo	NM_001080114.2	183	-38.27	2	31	1038	1071	32	0.7188	0.75	||||||||||	|:|| |||
ucgugcgcGA-GAUGGUGACUCGAUGUGGGGGg	|| ||:||||| ||||||||||	atcctaatCTCCTGCCACT---CTACACCCCCc	>hsa_piR_020497|gb|DQ598177|Homo	NM_001080849.3	175	-39.87	2	25	2075	2104	24	0.7917	0.8333	||||||||||	|:|||||
ucGUGCGCGA---GAUGGUGACUCGAUGUGGGGGg	||| | || ||:|| ||| ||||||||||	taCACCCCCTCCCCTGCCCCTG-CCTACACCCCCt	>hsa_piR_020497|gb|DQ598177|Homo	NM_001171610.2	183	-38.27	2	31	1383	1416	32	0.7188	0.75	||||||||||	|:|| |||
ucgUGCGCGAGAUGGUGACUCGAUGUGGGGGg	| || | || :||| |||||||||||	gggAAGCAAGCCACGGCTG-GCTACACCCCCt	>hsa_piR_020497|gb|DQ598177|Homo	NM_001366110.1	179	-41.54	2	30	625	655	28	0.7143	0.75	||||||||||	|| :||| |
ucgUGCGCGAGAUGGUGACUCGAUGUGGGGGg	| || | || :||| |||||||||||	gggAAGCAAGCCACGGCTG-GCTACACCCCCt	>hsa_piR_020497|gb|DQ598177|Homo	NM_001366111.1	179	-41.54	2	30	318	348	28	0.7143	0.75	||||||||||	|| :||| |
ucGUGCGCGA---GAUGGUGACUCGAUGUGGGGGg	||| | || ||:|| ||| ||||||||||	taCACCCCCTCCCCTGCCCCTG-CCTACACCCCCt	>hsa_piR_020497|gb|DQ598177|Homo	NM_001368064.1	183	-38.27	2	31	1180	1213	32	0.7188	0.75	||||||||||	|:|| |||
ucGUGCGCGA---GAUGGUGACUCGAUGUGGGGGg	||| | || ||:|| ||| ||||||||||	taCACCCCCTCCCCTGCCCCTG-CCTACACCCCCt	>hsa_piR_020497|gb|DQ598177|Homo	NM_001368065.1	183	-38.27	2	31	1179	1212	32	0.7188	0.75	||||||||||	|:|| |||
ucGUGCGCGA---GAUGGUGACUCGAUGUGGGGGg	||| | || ||:|| ||| ||||||||||	taCACCCCCTCCCCTGCCCCTG-CCTACACCCCCt	>hsa_piR_020497|gb|DQ598177|Homo	NM_001368066.1	183	-38.27	2	31	1227	1260	32	0.7188	0.75	||||||||||	|:|| |||
ucgUGCGCGAGAUGGUGACU-C-GAUGUGGGGGg	:||:| || || || || | ||||||||||	acgGCGTGATC-ACGAC-GACGCCTACACCCCCg	>hsa_piR_020497|gb|DQ598177|Homo	NM_002229.3	175	-36.11	2	30	573	604	30	0.7333	0.8	||||||||||	| || || |
ucGUG-CGCGAGAUGGUGACUCGAUGUGGGGGg	||| | |||| ||| | ||||||||||	aaCACAACCATCTA-CACACATCTACACCCCCa	>hsa_piR_020497|gb|DQ598177|Homo	NM_002558.4	179	-36.24	2	31	2381	2412	30	0.7333	0.7333	||||||||||	|| ||| |
ucGUGC--GCGAGAUGGUGACUCGAUGUGGGGGg	||:| : ||:||||| |:|||||||||||	gcCATGACTTCTTTACCA-AGGGCTACACCCCCg	>hsa_piR_020497|gb|DQ598177|Homo	NM_004073.4	191	-45.41	2	31	1016	1048	31	0.7097	0.8387	||||||||||	||||| |:|
ucgugcgcGAGAUGGU-GACUC--GAUGUGGGGGg	| || ||| |||:| ||||||||||	aagcccacCACTTCCACCTGGGCCCTACACCCCCa	>hsa_piR_020497|gb|DQ598177|Homo	NM_005598.4	178	-38.41	2	25	52	86	26	0.7692	0.8077	||||||||||	|| |||:|
ucgugcgcGAGAUGGUGACUCGAUGUGGGGGg	:|:|| ::||| |||||||||||	ggcgattaTTTTAATGCTG-GCTACACCCCCa	>hsa_piR_020497|gb|DQ598177|Homo	NM_006778.4	182	-38.83	2	25	3653	3683	23	0.7391	0.913	||||||||||	|| ::||| |
ucGUGCGCGA---GAUGGUGACUCGAUGUGGGGGg	||| | || ||:|| ||| ||||||||||	taCACCCCCTCCCCTGCCCCTG-CCTACACCCCCt	>hsa_piR_020497|gb|DQ598177|Homo	NM_007078.3	183	-38.27	2	31	1368	1401	32	0.7188	0.75	||||||||||	|:|| |||
ucgUGCGCGAGAUGGUG-ACUCGAUGUGGGGGg	|:| | || || | |||||||||||||	ccgATGGGGCCTTCCCCGAGAGCTACACCCCCa	>hsa_piR_020497|gb|DQ598177|Homo	NM_014578.4	184	-44.62	2	30	169	201	29	0.7241	0.7586	||||||||||	|| | |||
ucGUGCGCGAGAUGGU-GACUCGAUGUGGGGGg	||: || | |||| | ||||||||||||	acCAT-CG-TGAACCAGATCAGCTACACCCCCc	>hsa_piR_020497|gb|DQ598177|Homo	NM_018161.5	177	-41.58	2	31	1271	1301	30	0.7333	0.7667	||||||||||	|||| | ||
ucgugcgcgagaUGGUGACUCGAUGUGGGGGg	|||| | |||||||||||	gactttctgaagACCA-TCTGCTACACCCCCa	>hsa_piR_020497|gb|DQ598177|Homo	NM_018984.4	170	-34.23	2	21	2827	2857	19	0.8421	0.8421	||||||||||	|||| | |
ucgugcgcGAGAUGGUGACUCGAUGUGGGGGg	:|:|| ::||| |||||||||||	ggcgattaTTTTAATGCTG-GCTACACCCCCa	>hsa_piR_020497|gb|DQ598177|Homo	NM_052828.3	182	-38.83	2	25	3114	3144	23	0.7391	0.913	||||||||||	|| ::||| |
ucGUGCGCGAGAUGGUGACUCGAUGUGGGGGg	| ||| | |||| || |||||||||||	ccCCCGC-CAATACCCCT--GCTACACCCCCc	>hsa_piR_020497|gb|DQ598177|Homo	NM_145253.3	181	-39.33	2	31	282	310	29	0.7586	0.7586	||||||||||	|||| || |
ucgugcgcGA-GAUGGUGACUCGAUGUGGGGGg	|| ||:||||| ||||||||||	atcctaatCTCCTGCCACT---CTACACCCCCc	>hsa_piR_020497|gb|DQ598177|Homo	NR_073565.2	175	-39.87	2	25	2079	2108	24	0.7917	0.8333	||||||||||	|:|||||
ucgugcgcgagaUGGUGACUCGAUGUGGGGGg	|||| | |||||||||||	gactttctgaagACCA-TCTGCTACACCCCCa	>hsa_piR_020497|gb|DQ598177|Homo	XM_005268984.4	170	-34.23	2	21	3538	3568	19	0.8421	0.8421	||||||||||	|||| | |
ucgugcgcgagaUGGUGACUCGAUGUGGGGGg	|||| | |||||||||||	gactttctgaagACCA-TCTGCTACACCCCCa	>hsa_piR_020497|gb|DQ598177|Homo	XM_005268985.2	170	-34.23	2	21	2653	2683	19	0.8421	0.8421	||||||||||	|||| | |
ucGUG-CGCGAGAUGGUGACUCGAUGUGGGGGg	||| | |||| ||| | ||||||||||	aaCACAACCATCTA-CACACATCTACACCCCCa	>hsa_piR_020497|gb|DQ598177|Homo	XM_006721529.2	179	-36.24	2	31	2371	2402	30	0.7333	0.7333	||||||||||	|| ||| |
ucgugcgcGAGAUGGUGACUCGAUGUGGGGGg	:|:|| ::||| |||||||||||	ggcgattaTTTTAATGCTG-GCTACACCCCCa	>hsa_piR_020497|gb|DQ598177|Homo	XM_011514221.1	182	-38.83	2	25	3624	3654	23	0.7391	0.913	||||||||||	|| ::||| |
ucgugcgcGAGAUGGUGACUCGAUGUGGGGGg	:|:|| ::||| |||||||||||	ggcgattaTTTTAATGCTG-GCTACACCCCCa	>hsa_piR_020497|gb|DQ598177|Homo	XM_011514222.2	182	-38.83	2	25	3858	3888	23	0.7391	0.913	||||||||||	|| ::||| |
ucgugcgcGAGAUGGUGACUCGAUGUGGGGGg	:|:|| ::||| |||||||||||	ggcgattaTTTTAATGCTG-GCTACACCCCCa	>hsa_piR_020497|gb|DQ598177|Homo	XM_011514223.2	182	-38.83	2	25	3739	3769	23	0.7391	0.913	||||||||||	|| ::||| |
ucgugcgcGAGAUGGUGACUCGAUGUGGGGGg	:|:|| ::||| |||||||||||	ggcgattaTTTTAATGCTG-GCTACACCCCCa	>hsa_piR_020497|gb|DQ598177|Homo	XM_011514225.1	182	-38.83	2	25	3085	3115	23	0.7391	0.913	||||||||||	|| ::||| |
ucGUG-CGCGAGAUGGUGACUCGAUGUGGGGGg	||| | |||| ||| | ||||||||||	aaCACAACCATCTA-CACACATCTACACCCCCa	>hsa_piR_020497|gb|DQ598177|Homo	XM_011523896.3	179	-36.24	2	31	3031	3062	30	0.7333	0.7333	||||||||||	|| ||| |
ucGUG-CGCGAGAUGGUGACUCGAUGUGGGGGg	||| | |||| ||| | ||||||||||	aaCACAACCATCTA-CACACATCTACACCCCCa	>hsa_piR_020497|gb|DQ598177|Homo	XM_011523897.2	179	-36.24	2	31	2482	2513	30	0.7333	0.7333	||||||||||	|| ||| |
ucGUG-CGCGAGAUGGUGACUCGAUGUGGGGGg	||| | |||| ||| | ||||||||||	aaCACAACCATCTA-CACACATCTACACCCCCa	>hsa_piR_020497|gb|DQ598177|Homo	XM_011523898.3	179	-36.24	2	31	3129	3160	30	0.7333	0.7333	||||||||||	|| ||| |
ucGUG-CGCGAGAUGGUGACUCGAUGUGGGGGg	||| | |||| ||| | ||||||||||	aaCACAACCATCTA-CACACATCTACACCCCCa	>hsa_piR_020497|gb|DQ598177|Homo	XM_011523899.3	179	-36.24	2	31	3120	3151	30	0.7333	0.7333	||||||||||	|| ||| |
ucgugcgcgagaUGGUGACUCGAUGUGGGGGg	|||| | |||||||||||	gactttctgaagACCA-TCTGCTACACCCCCa	>hsa_piR_020497|gb|DQ598177|Homo	XM_011538497.1	170	-34.23	2	21	2919	2949	19	0.8421	0.8421	||||||||||	|||| | |
ucgugcgcgagaUGGUGACUCGAUGUGGGGGg	|||| | |||||||||||	gactttctgaagACCA-TCTGCTACACCCCCa	>hsa_piR_020497|gb|DQ598177|Homo	XM_011538499.1	170	-34.23	2	21	2718	2748	19	0.8421	0.8421	||||||||||	|||| | |
ucgugcgcgagaUGGUGACUCGAUGUGGGGGg	|||| | |||||||||||	gactttctgaagACCA-TCTGCTACACCCCCa	>hsa_piR_020497|gb|DQ598177|Homo	XM_011538500.3	170	-34.23	2	21	2741	2771	19	0.8421	0.8421	||||||||||	|||| | |
ucgugcgcgagaUGGUGACUCGAUGUGGGGGg	|||| | |||||||||||	gactttctgaagACCA-TCTGCTACACCCCCa	>hsa_piR_020497|gb|DQ598177|Homo	XM_011538501.3	170	-34.23	2	21	2737	2767	19	0.8421	0.8421	||||||||||	|||| | |
ucgugcgCGAGAUGGUGACUCGAUGUGGGGGg	|| || ||| | ||||||||||	ctttataGCAAAACAACTAAACTACACCCCCa	>hsa_piR_020497|gb|DQ598177|Homo	XM_017015981.1	177	-29.67	2	26	715	746	24	0.75	0.75	||||||||||	|| ||| |
ucgugcgcgagaUGGUGACUCGAUGUGGGGGg	|||| | |||||||||||	gactttctgaagACCA-TCTGCTACACCCCCa	>hsa_piR_020497|gb|DQ598177|Homo	XM_017019491.2	170	-34.23	2	21	3764	3794	19	0.8421	0.8421	||||||||||	|||| | |
ucgugcgcgagaUGGUGACUCGAUGUGGGGGg	|||| | |||||||||||	gactttctgaagACCA-TCTGCTACACCCCCa	>hsa_piR_020497|gb|DQ598177|Homo	XM_017019492.1	170	-34.23	2	21	2880	2910	19	0.8421	0.8421	||||||||||	|||| | |
ucgugcgcgagaUGGUGACUCGAUGUGGGGGg	|||| | |||||||||||	gactttctgaagACCA-TCTGCTACACCCCCa	>hsa_piR_020497|gb|DQ598177|Homo	XM_017019493.1	170	-34.23	2	21	2624	2654	19	0.8421	0.8421	||||||||||	|||| | |
ucgugcgcgagaUGGUGACUCGAUGUGGGGGg	|||| | |||||||||||	gactttctgaagACCA-TCTGCTACACCCCCa	>hsa_piR_020497|gb|DQ598177|Homo	XM_017019494.1	170	-34.23	2	21	2719	2749	19	0.8421	0.8421	||||||||||	|||| | |
ucgugcgcgagAUGGUGACUCGAUGUGGGGGg	|:|||:|| ||||||||||	gtaacattgaaTGCCATTG-CCTACACCCCCa	>hsa_piR_020497|gb|DQ598177|Homo	XM_017022172.2	175	-38.76	2	22	4828	4858	20	0.8	0.9	||||||||||	|:|||:||
ucGUGC--GCGAGAUGGUGACUCGAUGUGGGGGg	||:| : ||:||||| |:|||||||||||	gcCATGACTTCTTTACCA-AGGGCTACACCCCCg	>hsa_piR_020497|gb|DQ598177|Homo	XR_246234.4	191	-45.41	2	31	1441	1473	31	0.7097	0.8387	||||||||||	||||| |:|
ucgugcgcgagAUGGUGACUCGAUGUGGGGGg	|:|||:|| ||||||||||	gtaacattgaaTGCCATTG-CCTACACCCCCa	>hsa_piR_020497|gb|DQ598177|Homo	XR_931811.3	175	-38.76	2	22	4828	4858	20	0.8	0.9	||||||||||	|:|||:||
ucGUG-CGCGAGAUGGUGACUCGAUGUGGGGGg	||| | |||| ||| | ||||||||||	aaCACAACCATCTA-CACACATCTACACCCCCa	>hsa_piR_020497|gb|DQ598177|Homo	XR_934029.3	179	-36.24	2	31	3292	3323	30	0.7333	0.7333	||||||||||	|| ||| |
ucGUG-CGCGAGAUGGUGACUCGAUGUGGGGGg	||| | |||| ||| | ||||||||||	aaCACAACCATCTA-CACACATCTACACCCCCa	>hsa_piR_020497|gb|DQ598177|Homo	XR_934030.3	179	-36.24	2	31	2992	3023	30	0.7333	0.7333	||||||||||	|| ||| |
ucGUGCGCGAGAUGGUGACUCGAUGUGGGGGg	|| ||| ||||||||||| |||:|||	atCAAGCG--ATACCACTGAGC--CACTCCCt	>hsa_piR_020497|gb|DQ598177|Homo	XM_006714526.4	172	-41.97	2	31	2302	2329	29	0.7586	0.7931	| |||:|||	||||||||||
ucGUGCGCGAGAUGGUGACUCGAUGUGGGGGg	|| ||| ||||||||||| |||:|||	atCAAGCG--ATACCACTGAGC--CACTCCCt	>hsa_piR_020497|gb|DQ598177|Homo	XM_017008995.2	172	-41.97	2	31	2230	2257	29	0.7586	0.7931	| |||:|||	||||||||||
ucGUGCGCGAGAUGGUGACUCGAUGUGGGGGg	|| ||| ||||||||||| |||:|||	atCAAGCG--ATACCACTGAGC--CACTCCCt	>hsa_piR_020497|gb|DQ598177|Homo	XM_017008996.2	172	-41.97	2	31	2221	2248	29	0.7586	0.7931	| |||:|||	||||||||||
ucGUGCGCGAGAUGGUGACUCGAUGUGGGGGg	||:|||||||||||||||||||||:||||	agCATGCGCTCTACCACTGAGCTACATCCCCa	>hsa_piR_020497|gb|DQ598177|Homo	XM_017009904.2	230	-70.38	2	31	1634	1665	29	0.931	1	|||||:||||	||||||||||
ucGUGCGCGAGAUGGUGACUCGAUGUGGGGGg	||:|||||||||||||||||||||:||||	agCATGCGCTCTACCACTGAGCTACATCCCCa	>hsa_piR_020497|gb|DQ598177|Homo	XM_024446224.1	230	-70.38	2	31	1634	1665	29	0.931	1	|||||:||||	||||||||||
ucGUGCGCGAG--AUGGUGACUCG-AUGUGGGGGg	:| |: :|| |||||||||| |:||||:||	acTAAGTTTTCCAAACCACTGAGCATGCACCTCCa	>hsa_piR_020497|gb|DQ598177|Homo	XR_001744248.2	172	-39.96	2	31	3565	3599	32	0.6562	0.8125	|:||||:||	||||||||||
ucGUGCGCGAG--AUGGUGACUCG-AUGUGGGGGg	:| |: :|| |||||||||| |:||||:||	acTAAGTTTTCCAAACCACTGAGCATGCACCTCCa	>hsa_piR_020497|gb|DQ598177|Homo	XR_001744250.1	172	-39.96	2	31	3552	3586	32	0.6562	0.8125	|:||||:||	||||||||||
ucGUGCGCGAG--AUGGUGACUCG-AUGUGGGGGg	:| |: :|| |||||||||| |:||||:||	acTAAGTTTTCCAAACCACTGAGCATGCACCTCCa	>hsa_piR_020497|gb|DQ598177|Homo	XR_001744251.1	172	-39.96	2	31	3406	3440	32	0.6562	0.8125	|:||||:||	||||||||||
ucGUGCGCGAG--AUGGUGACUCG-AUGUGGGGGg	:| |: :|| |||||||||| |:||||:||	acTAAGTTTTCCAAACCACTGAGCATGCACCTCCa	>hsa_piR_020497|gb|DQ598177|Homo	XR_001744253.1	172	-39.96	2	31	3629	3663	32	0.6562	0.8125	|:||||:||	||||||||||
ucGUGCGCGAG--AUGGUGACUCG-AUGUGGGGGg	:| |: :|| |||||||||| |:||||:||	acTAAGTTTTCCAAACCACTGAGCATGCACCTCCa	>hsa_piR_020497|gb|DQ598177|Homo	XR_942759.2	172	-39.96	2	31	901	935	32	0.6562	0.8125	|:||||:||	||||||||||
auUCGGAUGUCGUGGGCCAUAAGGGUCCGCc	|||| :|:| ||| :||||||||||	cgAGCCCGCGG---CCGCAGTTCCCAGGCGt	>hsa_piR_019675|gb|DQ589407|Homo	NM_000791.4	177	-38.74	2	30	303	330	28	0.6786	0.7857	||||||||||	| ||| :
auucgGAUGUCGUGGGCCAUAAGGGUCCGCc	|| ||| ||| |||||||||||	gcctgCTCCAGACCCCACCATTCCCAGGCGc	>hsa_piR_019675|gb|DQ589407|Homo	NM_001010887.3	182	-37.79	2	27	1470	1500	25	0.76	0.76	||||||||||	| ||| |
auUCGGAUGUCGUGGGCCAUAAGGGUCCGCc	:||| || | | ||| ||||||||||	cgGGCCGACTGGAAGCGGCCTTCCCAGGCGg	>hsa_piR_019675|gb|DQ589407|Homo	NM_001017916.1	185	-41.37	2	30	961	991	28	0.7143	0.75	||||||||||	| | |||
auUCGGAUGUCGUGGGCCAUAAGGGUCCGCc	:||| || | | ||| ||||||||||	cgGGCCGACTGGAAGCGGCCTTCCCAGGCGg	>hsa_piR_019675|gb|DQ589407|Homo	NM_001017917.2	185	-41.37	2	30	775	805	28	0.7143	0.75	||||||||||	| | |||
auucggaUGUCGUGGGC----C-AUAAGGGUCCGCc	:||||:|||| | | ||||||||||	actccggGCAGCGCCCGCCTCGATTTTCCCAGGCGa	>hsa_piR_019675|gb|DQ589407|Homo	NM_001097599.1	174	-43.3	2	25	108	143	28	0.7143	0.7857	||||||||||	|| | |
auucggaUGUCGUGGGC----C-AUAAGGGUCCGCc	:||||:|||| | | ||||||||||	actccggGCAGCGCCCGCCTCGATTTTCCCAGGCGa	>hsa_piR_019675|gb|DQ589407|Homo	NM_001097600.1	174	-43.3	2	25	108	143	28	0.7143	0.7857	||||||||||	|| | |
auucGGAUGUCGUGGGCCAUAAGGGUCCGCc	||||| | | | | :||||||||||	ttgaCCTACTG-AGGCAGAGTTCCCAGGCGt	>hsa_piR_019675|gb|DQ589407|Homo	NM_001111298.2	177	-32.05	2	28	2800	2829	26	0.7308	0.7692	||||||||||	| | | | :
auucggaugucguGGGCCAUAAGGGUCCGCc	||| | :||||||||||	atttggttctttcCCCAGGGTTCCCAGGCGt	>hsa_piR_019675|gb|DQ589407|Homo	NM_001111298.2	170	-32.56	2	19	2850	2880	17	0.8235	0.8824	||||||||||	||| | :
auucggAUGU-CGUGGGCCAUAAGGGUCCGCc	| || || :|||| :||||||||||	cccggaTCCAGGCCTCCGG-GTTCCCAGGCGc	>hsa_piR_019675|gb|DQ589407|Homo	NM_001165924.1	178	-39.5	2	26	121	151	25	0.76	0.84	||||||||||	|| :|||| :
auucggaUGUCGUGGG-CCAUAAGGGUCCGCc	|||| |||| ||| ||||||||||	ccggaaaACAGAACCCAGGTCTTCCCAGGCGa	>hsa_piR_019675|gb|DQ589407|Homo	NM_001168499.1	195	-40.28	2	25	2719	2750	24	0.875	0.875	||||||||||	|||| |||
auucggaUGUCGUGGGCCAUAAGGGUCCGCc	:|| ||:|: | ||||||||||	accaaggGCAACATCTTTTCTTCCCAGGCGt	>hsa_piR_019675|gb|DQ589407|Homo	NM_001173977.2	176	-29.64	2	25	4578	4608	23	0.6957	0.8261	||||||||||	||:|: |
auucGGAUGUCGUGGGCCAU---AAGGGUCCGCc	|| :||| :||| ||| ||||||||||	gaccCCCGCAGGGCCCCGTATCCTTCCCAGGCGg	>hsa_piR_019675|gb|DQ589407|Homo	NM_001174118.2	186	-43.79	2	28	1898	1931	29	0.7241	0.7931	||||||||||	||| |||
auucGGAUGUCGUGGGCCAUAAGGGUCCGCc	||||| | | | | :||||||||||	ttgaCCTACTG-AGGCAGAGTTCCCAGGCGt	>hsa_piR_019675|gb|DQ589407|Homo	NM_001286360.1	177	-32.05	2	28	2626	2655	26	0.7308	0.7692	||||||||||	| | | | :
auucggaugucguGGGCCAUAAGGGUCCGCc	||| | :||||||||||	atttggttctttcCCCAGGGTTCCCAGGCGt	>hsa_piR_019675|gb|DQ589407|Homo	NM_001286360.1	170	-32.56	2	19	2676	2706	17	0.8235	0.8824	||||||||||	||| | :
auucGGAUGUCGUGGGCCAUAAGGGUCCGCc	||||| | | | | :||||||||||	ttgaCCTACTG-AGGCAGAGTTCCCAGGCGt	>hsa_piR_019675|gb|DQ589407|Homo	NM_001286361.1	177	-32.05	2	28	2490	2519	26	0.7308	0.7692	||||||||||	| | | | :
auucggaugucguGGGCCAUAAGGGUCCGCc	||| | :||||||||||	atttggttctttcCCCAGGGTTCCCAGGCGt	>hsa_piR_019675|gb|DQ589407|Homo	NM_001286361.1	170	-32.56	2	19	2540	2570	17	0.8235	0.8824	||||||||||	||| | :
auUCGGAUGUCGUGGGCCAUAAGGGUCCGCc	|||| :|:| ||| :||||||||||	cgAGCCCGCGG---CCGCAGTTCCCAGGCGt	>hsa_piR_019675|gb|DQ589407|Homo	NM_001290354.2	177	-38.74	2	30	303	330	28	0.6786	0.7857	||||||||||	| ||| :
auUCGGAUGUCGUGGGCCAUAAGGGUCCGCc	|||| :|:| ||| :||||||||||	cgAGCCCGCGG---CCGCAGTTCCCAGGCGt	>hsa_piR_019675|gb|DQ589407|Homo	NM_001290357.2	177	-38.74	2	30	303	330	28	0.6786	0.7857	||||||||||	| ||| :
auucggaUGUCGUGGGCCAUAAGGGUCCGCc	|| |||||| ||||||||||	ccgggacACCCCACCCG--CTTCCCAGGCGt	>hsa_piR_019675|gb|DQ589407|Homo	NM_001291717.2	173	-36.44	2	25	50	78	23	0.7826	0.7826	||||||||||	||||||
auucGGA-UGUCG--UGGGC-CAUAAGGGUCCGCc	||| | ||| ::|:| || ||||||||||	ctgcCCTGAGAGCTGGTCTGCGT-TTCCCAGGCGc	>hsa_piR_019675|gb|DQ589407|Homo	NM_001319210.2	170	-35.74	2	28	126	159	30	0.7	0.8	||||||||||	::|:| ||
auucGGA-UGUCG--UGGGC-CAUAAGGGUCCGCc	||| | ||| ::|:| || ||||||||||	ctgcCCTGAGAGCTGGTCTGCGT-TTCCCAGGCGc	>hsa_piR_019675|gb|DQ589407|Homo	NM_001319212.1	170	-35.74	2	28	165	198	30	0.7	0.8	||||||||||	::|:| ||
auUCGGAUGUCGUGGGCCAUAAGGGUCCGCc	| :| | || |||| |||||||||||	ggAATCGAGAG-ACCC--AATTCCCAGGCGt	>hsa_piR_019675|gb|DQ589407|Homo	NM_001320870.2	172	-30.94	2	30	1841	1868	28	0.7143	0.75	||||||||||	| |||| |
auUCGGAUGUCGUGGGCCAUAAGGGUCCGCc	| :| | || |||| |||||||||||	ggAATCGAGAG-ACCC--AATTCCCAGGCGt	>hsa_piR_019675|gb|DQ589407|Homo	NM_001320877.1	172	-30.94	2	30	1718	1745	28	0.7143	0.75	||||||||||	| |||| |
auUCGGAUGUCGUGGGCCAUAAGGGUCCGCc	:||| || | | ||| ||||||||||	cgGGCCGACTGGAAGCGGCCTTCCCAGGCGg	>hsa_piR_019675|gb|DQ589407|Homo	NM_001330421.2	185	-41.37	2	30	750	780	28	0.7143	0.75	||||||||||	| | |||
auucggaugucGUGG-GCCAUAAGGGUCCGCc	|:|| |||| ||||||||||	agggaaaaggaCGCCGCGGTCTTCCCAGGCGt	>hsa_piR_019675|gb|DQ589407|Homo	NM_001331036.2	179	-37.78	2	21	209	240	20	0.85	0.9	||||||||||	|:|| ||||
auucGGAUGUCGUGGGCCAU--AAGGGUCCGCc	|||:|| | :| | : ||||||||||	gattCCTGCAACCTCAAGAGACTTCCCAGGCGc	>hsa_piR_019675|gb|DQ589407|Homo	NM_001366262.2	170	-31.65	2	28	2096	2128	28	0.6429	0.75	||||||||||	:| | :
auUCG-GAUGUCGUGGGCCAUAAGGGUCCGCc	:|| || ||| | || |:||||||||||	agGGCTCTCCAG-AGGCGCTGTTCCCAGGCGa	>hsa_piR_019675|gb|DQ589407|Homo	NM_001369741.1	182	-36.2	2	30	1763	1793	29	0.7241	0.7931	||||||||||	| | || |:
auucggaUGUCGUGGG-CCAUAAGGGUCCGCc	|||| |||| ||| ||||||||||	ccggaaaACAGAACCCAGGTCTTCCCAGGCGa	>hsa_piR_019675|gb|DQ589407|Homo	NM_001370248.1	195	-40.28	2	25	2691	2722	24	0.875	0.875	||||||||||	|||| |||
auucggaUGUCGUGGG-CCAUAAGGGUCCGCc	|||| |||| ||| ||||||||||	ccggaaaACAGAACCCAGGTCTTCCCAGGCGa	>hsa_piR_019675|gb|DQ589407|Homo	NM_001370249.1	195	-40.28	2	25	3013	3044	24	0.875	0.875	||||||||||	|||| |||
auucggaUGUCGUGGG-CCAUAAGGGUCCGCc	|||| |||| ||| ||||||||||	ccggaaaACAGAACCCAGGTCTTCCCAGGCGa	>hsa_piR_019675|gb|DQ589407|Homo	NM_001370250.1	195	-40.28	2	25	2759	2790	24	0.875	0.875	||||||||||	|||| |||
auucggaUGUCGUGGG-CCAUAAGGGUCCGCc	|||| |||| ||| ||||||||||	ccggaaaACAGAACCCAGGTCTTCCCAGGCGa	>hsa_piR_019675|gb|DQ589407|Homo	NM_001370254.1	195	-40.28	2	25	2966	2997	24	0.875	0.875	||||||||||	|||| |||
auucggaugucgUGGGCCAUAAGGGUCCGCc	|||| | :||||||||||	#NAME?	>hsa_piR_019675|gb|DQ589407|Homo	NM_001370334.1	175	-36.22	2	20	1	26	18	0.8333	0.8889	||||||||||	|||| | :
auucggaugucGUGG-GCCAUAAGGGUCCGCc	|:|| |||| ||||||||||	agggaaaaggaCGCCGCGGTCTTCCCAGGCGt	>hsa_piR_019675|gb|DQ589407|Homo	NM_001371324.1	179	-37.78	2	21	209	240	20	0.85	0.9	||||||||||	|:|| ||||
auucggaugucGUGG-GCCAUAAGGGUCCGCc	|:|| |||| ||||||||||	agggaaaaggaCGCCGCGGTCTTCCCAGGCGt	>hsa_piR_019675|gb|DQ589407|Homo	NM_001371336.1	179	-37.78	2	21	209	240	20	0.85	0.9	||||||||||	|:|| ||||
auucggaugucGUGG-GCCAUAAGGGUCCGCc	|:|| |||| ||||||||||	agggaaaaggaCGCCGCGGTCTTCCCAGGCGt	>hsa_piR_019675|gb|DQ589407|Homo	NM_001371337.1	179	-37.78	2	21	209	240	20	0.85	0.9	||||||||||	|:|| ||||
auucggaugucGUGG-GCCAUAAGGGUCCGCc	|:|| |||| ||||||||||	agggaaaaggaCGCCGCGGTCTTCCCAGGCGt	>hsa_piR_019675|gb|DQ589407|Homo	NM_001371338.1	179	-37.78	2	21	209	240	20	0.85	0.9	||||||||||	|:|| ||||
auucggaugucGUGG-GCCAUAAGGGUCCGCc	|:|| |||| ||||||||||	agggaaaaggaCGCCGCGGTCTTCCCAGGCGt	>hsa_piR_019675|gb|DQ589407|Homo	NM_001371339.1	179	-37.78	2	21	209	240	20	0.85	0.9	||||||||||	|:|| ||||
auUCGGAU--GUCGUGGGCCAU-AAGGGUCCGCc	|||| | ||||: :| |: ||||||||||	tgAGCCAAGGCAGCGGGTGCTGTTTCCCAGGCGg	>hsa_piR_019675|gb|DQ589407|Homo	NM_001377259.1	179	-45.98	2	30	4114	4147	31	0.6774	0.7742	||||||||||	|: :| |:
auUCGGAUGUCGUGGGCCAUAAGGGUCCGCc	:||| || | | ||| ||||||||||	cgGGCCGACTGGAAGCGGCCTTCCCAGGCGg	>hsa_piR_019675|gb|DQ589407|Homo	NM_001915.4	185	-41.37	2	30	736	766	28	0.7143	0.75	||||||||||	| | |||
auUCGGAUGUCGUGGGCCAUAAGGGUCCGCc	|| ||:|| :: ||| | ||||||||||	cgAG-CTGCAATG-CCGCT-TTCCCAGGCGc	>hsa_piR_019675|gb|DQ589407|Homo	NM_002083.4	175	-33.49	2	30	172	199	28	0.7143	0.8214	||||||||||	:: ||| |
auUCGGAU--GUCGUGGGCCAU-AAGGGUCCGCc	|||| | ||||: :| |: ||||||||||	tgAGCCAAGGCAGCGGGTGCTGTTTCCCAGGCGg	>hsa_piR_019675|gb|DQ589407|Homo	NM_003648.3	179	-45.98	2	30	4199	4232	31	0.6774	0.7742	||||||||||	|: :| |:
auucGGA-UGUCG--UGGGC-CAUAAGGGUCCGCc	||| | ||| ::|:| || ||||||||||	ctgcCCTGAGAGCTGGTCTGCGT-TTCCCAGGCGc	>hsa_piR_019675|gb|DQ589407|Homo	NM_003672.4	170	-35.74	2	28	126	159	30	0.7	0.8	||||||||||	::|:| ||
auuCGGAUGUCGUGGGCCAUAAGGGUCCGCc	||| |:: :: | | |||||||||||	aacGCCGATGATG-ACAGAATTCCCAGGCGt	>hsa_piR_019675|gb|DQ589407|Homo	NM_003750.4	170	-28.18	2	29	3505	3534	27	0.6296	0.7778	||||||||||	:: | | |
auucggaUGUCGUGGGCCAUAAGGGUCCGCc	:|:|::| | | ||||||||||	gcgcggcGCGGTGCGGGCTTTTCCCAGGCGc	>hsa_piR_019675|gb|DQ589407|Homo	NM_004143.4	172	-36.2	2	25	200	230	23	0.6522	0.8261	||||||||||	|::| | |
auuCGGAUGUCGUGG-GCCAUAAGGGUCCGCc	||| |: |:|| | | ||||||||||	gccGCCGCCGCCGCCGCCATCTTCCCAGGCGc	>hsa_piR_019675|gb|DQ589407|Homo	NM_004473.4	175	-32.59	2	29	1209	1240	28	0.6786	0.75	||||||||||	|:|| | |
auucggaUGUCGUGGGCCAUAAGGGUCCGCc	|| |||||| ||||||||||	ccgggacACCCCACCCG--CTTCCCAGGCGt	>hsa_piR_019675|gb|DQ589407|Homo	NM_006115.5	173	-36.44	2	25	50	78	23	0.7826	0.7826	||||||||||	||||||
auucGGAUGUCGUGGGCCAUAAGGGUCCGCc	|| ||| |: | | :||||||||||	ctgaCCCACAACG-CAGAGGTTCCCAGGCGc	>hsa_piR_019675|gb|DQ589407|Homo	NM_014716.4	173	-33.49	2	28	618	647	26	0.6923	0.7692	||||||||||	|: | | :
auuCGGAUGUCGUGGGCCAUAAGGGUCCGCc	||:|:: |||| |:||||||||||	aatGCTTGTTGCAC----TGTTCCCAGGCGa	>hsa_piR_019675|gb|DQ589407|Homo	NM_015044.4	175	-32.97	2	29	2504	2530	27	0.6667	0.8148	||||||||||	|||| |:
auucggaUGUCGUGGGCCAUAAGGGUCCGCc	:|| ||:|: | ||||||||||	accaaggGCAACATCTTTTCTTCCCAGGCGt	>hsa_piR_019675|gb|DQ589407|Homo	NM_017640.6	176	-29.64	2	25	4596	4626	23	0.6957	0.8261	||||||||||	||:|: |
auuCGGAUGUCG--UGGGCCAUAAGGGUCCGCc	|| :|:|| :|:||| ||||||||||	ggcGCGGGCGGCCAGCTCGG-CTTCCCAGGCGt	>hsa_piR_019675|gb|DQ589407|Homo	NM_018013.4	173	-37.92	2	29	2403	2434	29	0.6552	0.7931	||||||||||	:|:|||
auucggaUGUCGUGGG-CCAUAAGGGUCCGCc	|||| |||| ||| ||||||||||	ccggaaaACAGAACCCAGGTCTTCCCAGGCGa	>hsa_piR_019675|gb|DQ589407|Homo	NM_018235.3	195	-40.28	2	25	2746	2777	24	0.875	0.875	||||||||||	|||| |||
auucGGAUGUCGUGGGCCAU--AAGGGUCCGCc	|||:|| | :| | : ||||||||||	gattCCTGCAACCTCAAGAGACTTCCCAGGCGc	>hsa_piR_019675|gb|DQ589407|Homo	NM_018653.4	170	-31.65	2	28	1721	1753	28	0.6429	0.75	||||||||||	:| | :
auUCGGAUGUCGUGGGCCAUAAGGGUCCGCc	|| : ||| ::| | |:||||||||||	gaAGGTGACACTGCAC-TTGTTCCCAGGCGa	>hsa_piR_019675|gb|DQ589407|Homo	NM_020825.4	175	-34.32	2	30	1475	1504	28	0.6429	0.7857	||||||||||	::| | |:
auucGGAUGUCGUGGGCCAU--AAGGGUCCGCc	|||:|| | :| | : ||||||||||	gattCCTGCAACCTCAAGAGACTTCCCAGGCGc	>hsa_piR_019675|gb|DQ589407|Homo	NM_022036.4	170	-31.65	2	28	1714	1746	28	0.6429	0.75	||||||||||	:| | :
auUCG-GAUGUCGUGGGCCAUAAGGGUCCGCc	:|| || ||| | || |:||||||||||	agGGCTCTCCAG-AGGCGCTGTTCCCAGGCGa	>hsa_piR_019675|gb|DQ589407|Homo	NM_025224.4	182	-36.2	2	30	1763	1793	29	0.7241	0.7931	||||||||||	| | || |:
auucggaUGUCGUGGGC----C-AUAAGGGUCCGCc	:||||:|||| | | ||||||||||	actccggGCAGCGCCCGCCTCGATTTTCCCAGGCGa	>hsa_piR_019675|gb|DQ589407|Homo	NM_025246.3	174	-43.3	2	25	1	36	28	0.7143	0.7857	||||||||||	|| | |
auucGGA-UGUCG--UGGGC-CAUAAGGGUCCGCc	||| | ||| ::|:| || ||||||||||	ctgcCCTGAGAGCTGGTCTGCGT-TTCCCAGGCGc	>hsa_piR_019675|gb|DQ589407|Homo	NM_033312.2	170	-35.74	2	28	165	198	30	0.7	0.8	||||||||||	::|:| ||
auucGGA-UGUCG--UGGGC-CAUAAGGGUCCGCc	||| | ||| ::|:| || ||||||||||	ctgcCCTGAGAGCTGGTCTGCGT-TTCCCAGGCGc	>hsa_piR_019675|gb|DQ589407|Homo	NM_033313.2	170	-35.74	2	28	165	198	30	0.7	0.8	||||||||||	::|:| ||
auucGGAU--GUCGUGGGCCAUAAGGGUCCGCc	|||: ||| |: | | ||||||||||	acgtCCTGCTCAGGATGAGTTTTTCCCAGGCGg	>hsa_piR_019675|gb|DQ589407|Homo	NM_052906.5	174	-36.66	2	28	6329	6361	28	0.6786	0.75	||||||||||	| |: | |
auucGGAUGUCGUGGGCCAUAAGGGUCCGCc	|| |:| |||| | ||||||||||	caccCCCCCGGAACCC-CT-TTCCCAGGCGc	>hsa_piR_019675|gb|DQ589407|Homo	NM_138281.3	171	-33.59	2	28	80	108	26	0.7308	0.7692	||||||||||	| |||| |
auucggAUGUCGUGGGCCAUAAGGGUCCGCc	|::| :|: |||| ||||||||||	cccagaTGTACTATGCGGT-TTCCCAGGCGc	>hsa_piR_019675|gb|DQ589407|Homo	NM_138983.3	179	-33.72	2	26	102	131	24	0.7083	0.875	||||||||||	:|: ||||
auUCGGAU--GUCGUGGGCCAU-AAGGGUCCGCc	|||| | ||||: :| |: ||||||||||	tgAGCCAAGGCAGCGGGTGCTGTTTCCCAGGCGg	>hsa_piR_019675|gb|DQ589407|Homo	NM_152879.3	179	-45.98	2	30	4277	4310	31	0.6774	0.7742	||||||||||	|: :| |:
auucggaugucgUGGGCCAUAAGGGUCCGCc	|||| | :||||||||||	#NAME?	>hsa_piR_019675|gb|DQ589407|Homo	NM_172059.5	175	-36.22	2	20	1	26	18	0.8333	0.8889	||||||||||	|||| | :
auucGGAUGUCGUGGGCCAUAAGGGUCCGCc	||||| | | | | :||||||||||	ttgaCCTACTG-AGGCAGAGTTCCCAGGCGt	>hsa_piR_019675|gb|DQ589407|Homo	NM_173672.5	177	-32.05	2	28	2179	2208	26	0.7308	0.7692	||||||||||	| | | | :
auucggaugucguGGGCCAUAAGGGUCCGCc	||| | :||||||||||	atttggttctttcCCCAGGGTTCCCAGGCGt	>hsa_piR_019675|gb|DQ589407|Homo	NM_173672.5	170	-32.56	2	19	2229	2259	17	0.8235	0.8824	||||||||||	||| | :
auucggaugucGUGG-GCCAUAAGGGUCCGCc	|:|| |||| ||||||||||	agggaaaaggaCGCCGCGGTCTTCCCAGGCGt	>hsa_piR_019675|gb|DQ589407|Homo	NM_201999.3	179	-37.78	2	21	209	240	20	0.85	0.9	||||||||||	|:|| ||||
auucGGAUGUCGUGGGCCAU---AAGGGUCCGCc	|| :||| :||| ||| ||||||||||	gaccCCCGCAGGGCCCCGTATCCTTCCCAGGCGg	>hsa_piR_019675|gb|DQ589407|Homo	NM_203304.3	186	-43.79	2	28	1631	1664	29	0.7241	0.7931	||||||||||	||| |||
auucGGAUGUCGUGGGCC---AUAAGGGUCCGCc	| | :| ||::|| |:||||||||||	atcaCATCGGGAACTTGGGGCTGTTCCCAGGCGc	>hsa_piR_019675|gb|DQ589407|Homo	NM_203397.3	170	-35.04	2	28	479	512	29	0.6207	0.7586	||||||||||	|::|| |:
auucggaUGUCGUGGGCCAUAAGGGUCCGCc	|| |||||| ||||||||||	ccgggacACCCCACCCG--CTTCCCAGGCGt	>hsa_piR_019675|gb|DQ589407|Homo	NM_206953.2	173	-36.44	2	25	146	174	23	0.7826	0.7826	||||||||||	||||||
auucggaUGUCGUGGGCCAUAAGGGUCCGCc	|| |||||| ||||||||||	ccgggacACCCCACCCG--CTTCCCAGGCGt	>hsa_piR_019675|gb|DQ589407|Homo	NM_206954.3	173	-36.44	2	25	50	78	23	0.7826	0.7826	||||||||||	||||||
auucggaUGUCGUGGGCCAUAAGGGUCCGCc	|| |||||| ||||||||||	ccgggacACCCCACCCG--CTTCCCAGGCGt	>hsa_piR_019675|gb|DQ589407|Homo	NM_206955.2	173	-36.44	2	25	146	174	23	0.7826	0.7826	||||||||||	||||||
auucggaUGUCGUGGGCCAUAAGGGUCCGCc	|| |||||| ||||||||||	ccgggacACCCCACCCG--CTTCCCAGGCGt	>hsa_piR_019675|gb|DQ589407|Homo	NM_206956.3	173	-36.44	2	25	50	78	23	0.7826	0.7826	||||||||||	||||||
auucGGAUGUCGUGGGCCAUAAGGGUCCGCc	|| || | |||| :||||||||||	cgctCCCAC-GAACCC-CCGTTCCCAGGCGg	>hsa_piR_019675|gb|DQ589407|Homo	NR_028386.1	171	-38.59	2	28	645	673	26	0.7308	0.7692	||||||||||	| |||| :
auUCGGAUGUCGUGGGCCAUAAGGGUCCGCc	|| ||:|| :: ||| | ||||||||||	cgAG-CTGCAATG-CCGCT-TTCCCAGGCGc	>hsa_piR_019675|gb|DQ589407|Homo	NR_046320.2	175	-33.49	2	30	172	199	28	0.7143	0.8214	||||||||||	:: ||| |
auUCGGAUGUCGUGGGCCAUAAGGGUCCGCc	|| ||:|| :: ||| | ||||||||||	cgAG-CTGCAATG-CCGCT-TTCCCAGGCGc	>hsa_piR_019675|gb|DQ589407|Homo	NR_046321.2	175	-33.49	2	30	172	199	28	0.7143	0.8214	||||||||||	:: ||| |
auucGGAUGUCGUGGGCCAUAAGGGUCCGCc	||||| | | | | :||||||||||	ttgaCCTACTG-AGGCAGAGTTCCCAGGCGt	>hsa_piR_019675|gb|DQ589407|Homo	NR_104429.1	177	-32.05	2	28	2842	2871	26	0.7308	0.7692	||||||||||	| | | | :
auucggaugucguGGGCCAUAAGGGUCCGCc	||| | :||||||||||	atttggttctttcCCCAGGGTTCCCAGGCGt	>hsa_piR_019675|gb|DQ589407|Homo	NR_104429.1	170	-32.56	2	19	2892	2922	17	0.8235	0.8824	||||||||||	||| | :
auUCGGAUGUCGUGGGCCAUAAGGGUCCGCc	|||| :|:| ||| :||||||||||	cgAGCCCGCGG---CCGCAGTTCCCAGGCGt	>hsa_piR_019675|gb|DQ589407|Homo	NR_110936.2	177	-38.74	2	30	303	330	28	0.6786	0.7857	||||||||||	| ||| :
auUCGGAUGUCGUGGGCCAUAAGGGUCCGCc	|| ||:|| :: ||| | ||||||||||	cgAG-CTGCAATG-CCGCT-TTCCCAGGCGc	>hsa_piR_019675|gb|DQ589407|Homo	NR_138078.2	175	-33.49	2	30	172	199	28	0.7143	0.8214	||||||||||	:: ||| |
auUCGGAU--GUCGUGGGCCAU-AAGGGUCCGCc	|||| | ||||: :| |: ||||||||||	tgAGCCAAGGCAGCGGGTGCTGTTTCCCAGGCGg	>hsa_piR_019675|gb|DQ589407|Homo	XM_005246107.3	179	-45.98	2	30	3931	3964	31	0.6774	0.7742	||||||||||	|: :| |:
auucggaUGUCGUGGGCCAUAAGGGUCCGCc	:|| ||:|: | ||||||||||	accaaggGCAACATCTTTTCTTCCCAGGCGt	>hsa_piR_019675|gb|DQ589407|Homo	XM_005249218.1	176	-29.64	2	25	4692	4722	23	0.6957	0.8261	||||||||||	||:|: |
auucGGAUGUCGUGGGCC---AUAAGGGUCCGCc	| | :| ||::|| |:||||||||||	atcaCATCGGGAACTTGGGGCTGTTCCCAGGCGc	>hsa_piR_019675|gb|DQ589407|Homo	XM_005250250.3	170	-35.04	2	28	795	828	29	0.6207	0.7586	||||||||||	|::|| |:
auucgGAUGUCGUGGGCCAUAAGGGUCCGCc	|| ||| ||| |||||||||||	gcctgCTCCAGACCCCACCATTCCCAGGCGc	>hsa_piR_019675|gb|DQ589407|Homo	XM_005251448.3	182	-37.79	2	27	1603	1633	25	0.76	0.76	||||||||||	| ||| |
auUCGGAUGUCGUGGGCCAUAAGGGUCCGCc	| :| | || |||| |||||||||||	ggAATCGAGAG-ACCC--AATTCCCAGGCGt	>hsa_piR_019675|gb|DQ589407|Homo	XM_005256641.3	172	-30.94	2	30	1977	2004	28	0.7143	0.75	||||||||||	| |||| |
auUCG-GAUGUCGUGGGCCAUAAGGGUCCGCc	:|| || ||| | || |:||||||||||	agGGCTCTCCAG-AGGCGCTGTTCCCAGGCGa	>hsa_piR_019675|gb|DQ589407|Homo	XM_005260195.4	182	-36.2	2	30	1843	1873	29	0.7241	0.7931	||||||||||	| | || |:
auUCG-GAUGUCGUGGGCCAUAAGGGUCCGCc	:|| || ||| | || |:||||||||||	agGGCTCTCCAG-AGGCGCTGTTCCCAGGCGa	>hsa_piR_019675|gb|DQ589407|Homo	XM_005260197.4	182	-36.2	2	30	1979	2009	29	0.7241	0.7931	||||||||||	| | || |:
auUCG-GAUGUCGUGGGCCAUAAGGGUCCGCc	:|| || ||| | || |:||||||||||	agGGCTCTCCAG-AGGCGCTGTTCCCAGGCGa	>hsa_piR_019675|gb|DQ589407|Homo	XM_005260198.4	182	-36.2	2	30	1642	1672	29	0.7241	0.7931	||||||||||	| | || |:
auucggaugucGUGG-GCCAUAAGGGUCCGCc	|:|| |||| ||||||||||	agggaaaaggaCGCCGCGGTCTTCCCAGGCGt	>hsa_piR_019675|gb|DQ589407|Homo	XM_005262805.2	179	-37.78	2	21	209	240	20	0.85	0.9	||||||||||	|:|| ||||
auucGGAUGUCGUGGG-CCAUAAGGGUCCGCc	||| | |:|:| | ||||||||||	gtccCCTCCTTCGCTCATCTTTTCCCAGGCGc	>hsa_piR_019675|gb|DQ589407|Homo	XM_005266593.4	170	-31.52	2	28	305	336	27	0.6667	0.7407	||||||||||	|:|:| |
auuCGGAUGUCG--UGGGCCAUAAGGGUCCGCc	|| :|:|| :|:||| ||||||||||	ggcGCGGGCGGCCAGCTCGG-CTTCCCAGGCGt	>hsa_piR_019675|gb|DQ589407|Homo	XM_005267041.4	173	-37.92	2	29	2568	2599	29	0.6552	0.7931	||||||||||	:|:|||
auuCGGAUGUCG--UGGGCCAUAAGGGUCCGCc	|| :|:|| :|:||| ||||||||||	ggcGCGGGCGGCCAGCTCGG-CTTCCCAGGCGt	>hsa_piR_019675|gb|DQ589407|Homo	XM_005267042.4	173	-37.92	2	29	2473	2504	29	0.6552	0.7931	||||||||||	:|:|||
auucGGAUGUCGUGGG-CCAUAAGGGUCCGCc	||| | |:|:| | ||||||||||	gtccCCTCCTTCGCTCATCTTTTCCCAGGCGc	>hsa_piR_019675|gb|DQ589407|Homo	XM_006719894.3	170	-31.52	2	28	151	182	27	0.6667	0.7407	||||||||||	|:|:| |
auUCG-GAUGUCGUGGGCCAUAAGGGUCCGCc	:|| || ||| | || |:||||||||||	agGGCTCTCCAG-AGGCGCTGTTCCCAGGCGa	>hsa_piR_019675|gb|DQ589407|Homo	XM_006723700.3	182	-36.2	2	30	1675	1705	29	0.7241	0.7931	||||||||||	| | || |:
auUCGGAU--GUCGUGGGCCAU-AAGGGUCCGCc	|||| | ||||: :| |: ||||||||||	tgAGCCAAGGCAGCGGGTGCTGTTTCCCAGGCGg	>hsa_piR_019675|gb|DQ589407|Homo	XM_011512028.3	179	-45.98	2	30	5724	5757	31	0.6774	0.7742	||||||||||	|: :| |:
auUCGGAU--GUCGUGGGCCAU-AAGGGUCCGCc	|||| | ||||: :| |: ||||||||||	tgAGCCAAGGCAGCGGGTGCTGTTTCCCAGGCGg	>hsa_piR_019675|gb|DQ589407|Homo	XM_011512029.3	179	-45.98	2	30	5594	5627	31	0.6774	0.7742	||||||||||	|: :| |:
auUCGGAU--GUCGUGGGCCAU-AAGGGUCCGCc	|||| | ||||: :| |: ||||||||||	tgAGCCAAGGCAGCGGGTGCTGTTTCCCAGGCGg	>hsa_piR_019675|gb|DQ589407|Homo	XM_011512030.2	179	-45.98	2	30	4320	4353	31	0.6774	0.7742	||||||||||	|: :| |:
auUCGGAU--GUCGUGGGCCAU-AAGGGUCCGCc	|||| | ||||: :| |: ||||||||||	tgAGCCAAGGCAGCGGGTGCTGTTTCCCAGGCGg	>hsa_piR_019675|gb|DQ589407|Homo	XM_011512031.3	179	-45.98	2	30	4195	4228	31	0.6774	0.7742	||||||||||	|: :| |:
auUCGGAU--GUCGUGGGCCAU-AAGGGUCCGCc	|||| | ||||: :| |: ||||||||||	tgAGCCAAGGCAGCGGGTGCTGTTTCCCAGGCGg	>hsa_piR_019675|gb|DQ589407|Homo	XM_011512032.3	179	-45.98	2	30	4157	4190	31	0.6774	0.7742	||||||||||	|: :| |:
auUCGGAU--GUCGUGGGCCAU-AAGGGUCCGCc	|||| | ||||: :| |: ||||||||||	tgAGCCAAGGCAGCGGGTGCTGTTTCCCAGGCGg	>hsa_piR_019675|gb|DQ589407|Homo	XM_011512035.1	179	-45.98	2	30	4065	4098	31	0.6774	0.7742	||||||||||	|: :| |:
auUCGGAUG--UCGUGGGCCAUAAGGGUCCGCc	|| ||| :||||: || ||||||||||	gaAGAGTACCTGGCACTGGGGTTTCCCAGGCGc	>hsa_piR_019675|gb|DQ589407|Homo	XM_011517178.2	184	-38.16	2	30	1702	1734	30	0.7	0.7667	||||||||||	||||: ||
auucgGAUGUCGUGGGCCAUAAGGGUCCGCc	|| ||| ||| |||||||||||	gcctgCTCCAGACCCCACCATTCCCAGGCGc	>hsa_piR_019675|gb|DQ589407|Homo	XM_011517859.2	182	-37.79	2	27	1445	1475	25	0.76	0.76	||||||||||	| ||| |
auucggaUGUCGUGGGCCAU-AAGGGUCCGCc	:|:|| :|| |: ||||||||||	agcggacGCGGCCTCCCCTGTTTCCCAGGCGg	>hsa_piR_019675|gb|DQ589407|Homo	XM_011523691.2	171	-38.65	2	25	113	144	24	0.6667	0.8333	||||||||||	| :|| |:
auUCG-GAUGUCGUGGGCCAUAAGGGUCCGCc	:|| || ||| | || |:||||||||||	agGGCTCTCCAG-AGGCGCTGTTCCCAGGCGa	>hsa_piR_019675|gb|DQ589407|Homo	XM_011528548.2	182	-36.2	2	30	1943	1973	29	0.7241	0.7931	||||||||||	| | || |:
auucggaUGUCGUGGGCCAUAAGGGUCCGCc	|| |||||| ||||||||||	ccgggacACCCCACCCG--CTTCCCAGGCGt	>hsa_piR_019675|gb|DQ589407|Homo	XM_011530034.3	173	-36.44	2	25	79	107	23	0.7826	0.7826	||||||||||	||||||
auUCGGAUGUCGUGGGCCAUAAGGGUCCGCc	||: | :|| :||| ||||||||||	gtAGTGTTGGGC-TCCGCGCTTCCCAGGCGa	>hsa_piR_019675|gb|DQ589407|Homo	XM_011531215.2	171	-32.24	2	30	382	411	28	0.6429	0.75	||||||||||	|| :|||
auucGGAUGUCGUGGG-CCAUAAGGGUCCGCc	||| | |:|:| | ||||||||||	gtccCCTCCTTCGCTCATCTTTTCCCAGGCGc	>hsa_piR_019675|gb|DQ589407|Homo	XM_011535309.2	170	-31.52	2	28	305	336	27	0.6667	0.7407	||||||||||	|:|:| |
auucGGAUGUCGUGGG-CCAUAAGGGUCCGCc	||| | |:|:| | ||||||||||	gtccCCTCCTTCGCTCATCTTTTCCCAGGCGc	>hsa_piR_019675|gb|DQ589407|Homo	XM_011535310.2	170	-31.52	2	28	305	336	27	0.6667	0.7407	||||||||||	|:|:| |
auuCGGAUGUCG--UGGGCCAUAAGGGUCCGCc	|| :|:|| :|:||| ||||||||||	ggcGCGGGCGGCCAGCTCGG-CTTCCCAGGCGt	>hsa_piR_019675|gb|DQ589407|Homo	XM_011535920.2	173	-37.92	2	29	2568	2599	29	0.6552	0.7931	||||||||||	:|:|||
auuCGGAUGUCG--UGGGCCAUAAGGGUCCGCc	|| :|:|| :|:||| ||||||||||	ggcGCGGGCGGCCAGCTCGG-CTTCCCAGGCGt	>hsa_piR_019675|gb|DQ589407|Homo	XM_011535921.2	173	-37.92	2	29	2092	2123	29	0.6552	0.7931	||||||||||	:|:|||
auuCGGAUGUCG--UGGGCCAUAAGGGUCCGCc	|| :|:|| :|:||| ||||||||||	ggcGCGGGCGGCCAGCTCGG-CTTCCCAGGCGt	>hsa_piR_019675|gb|DQ589407|Homo	XM_011535923.2	173	-37.92	2	29	1306	1337	29	0.6552	0.7931	||||||||||	:|:|||
auuCGGAUGU-CGUGGGCCAUAAGGGUCCGCc	|| | || ||||| | ||||||||||	gacGCGTCCACGCACC--ATTTTCCCAGGCGt	>hsa_piR_019675|gb|DQ589407|Homo	XM_011540838.3	176	-34.68	2	29	851	880	28	0.75	0.75	||||||||||	||||| |
auucGGAUGUCGUGG-GCCAUAAGGGUCCGCc	|| ||| |:|: || ||||||||||	attaCCCACA-CGCTGGGGCTTTCCCAGGCGc	>hsa_piR_019675|gb|DQ589407|Homo	XM_011542113.3	172	-37.13	2	28	698	728	27	0.7037	0.7778	||||||||||	|:|: ||
auucGGAUGUCGUGG-GCCAUAAGGGUCCGCc	|| ||| |:|: || ||||||||||	attaCCCACA-CGCTGGGGCTTTCCCAGGCGc	>hsa_piR_019675|gb|DQ589407|Homo	XM_017002307.1	172	-37.13	2	28	692	722	27	0.7037	0.7778	||||||||||	|:|: ||
auucGGAUGUCGUGG-GCCAUAAGGGUCCGCc	|| ||| |:|: || ||||||||||	attaCCCACA-CGCTGGGGCTTTCCCAGGCGc	>hsa_piR_019675|gb|DQ589407|Homo	XM_017002309.2	172	-37.13	2	28	696	726	27	0.7037	0.7778	||||||||||	|:|: ||
auucGGA-UGUCG--UGGGC-CAUAAGGGUCCGCc	||| | ||| ::|:| || ||||||||||	ctgcCCTGAGAGCTGGTCTGCGT-TTCCCAGGCGc	>hsa_piR_019675|gb|DQ589407|Homo	XM_017002647.1	170	-35.74	2	28	246	279	30	0.7	0.8	||||||||||	::|:| ||
auUCGGAU--GUCGUGGGCCAU-AAGGGUCCGCc	|||| | ||||: :| |: ||||||||||	tgAGCCAAGGCAGCGGGTGCTGTTTCCCAGGCGg	>hsa_piR_019675|gb|DQ589407|Homo	XM_017005138.2	179	-45.98	2	30	4603	4636	31	0.6774	0.7742	||||||||||	|: :| |:
auUCGGAU--GUCGUGGGCCAU-AAGGGUCCGCc	|||| | ||||: :| |: ||||||||||	tgAGCCAAGGCAGCGGGTGCTGTTTCCCAGGCGg	>hsa_piR_019675|gb|DQ589407|Homo	XM_017005139.1	179	-45.98	2	30	4094	4127	31	0.6774	0.7742	||||||||||	|: :| |:
auUCGGAU--GUCGUGGGCCAU-AAGGGUCCGCc	|||| | ||||: :| |: ||||||||||	tgAGCCAAGGCAGCGGGTGCTGTTTCCCAGGCGg	>hsa_piR_019675|gb|DQ589407|Homo	XM_017005140.1	179	-45.98	2	30	4196	4229	31	0.6774	0.7742	||||||||||	|: :| |:
auucggaUGUCGUGGGCCAUAAGGGUCCGCc	|| |: :|| ||||||||||||	ggctggaACCGTTTCC-CTATTCCCAGGCGt	>hsa_piR_019675|gb|DQ589407|Homo	XM_017010113.2	174	-31.11	2	25	249	278	23	0.7391	0.8261	||||||||||	|: :|| ||
auucggaUGUCGUGGGCCAUAAGGGUCCGCc	|| |: :|| ||||||||||||	ggctggaACCGTTTCC-CTATTCCCAGGCGt	>hsa_piR_019675|gb|DQ589407|Homo	XM_017010115.2	174	-31.11	2	25	249	278	23	0.7391	0.8261	||||||||||	|: :|| ||
auuCGGAUGUCG--UGGGCCAUAAGGGUCCGCc	|| :|:|| :|:||| ||||||||||	ggcGCGGGCGGCCAGCTCGG-CTTCCCAGGCGt	>hsa_piR_019675|gb|DQ589407|Homo	XM_017010991.1	173	-37.92	2	29	2930	2961	29	0.6552	0.7931	||||||||||	:|:|||
auuCGGAUGUCG--UGGGCCAUAAGGGUCCGCc	|| :|:|| :|:||| ||||||||||	ggcGCGGGCGGCCAGCTCGG-CTTCCCAGGCGt	>hsa_piR_019675|gb|DQ589407|Homo	XM_017010992.1	173	-37.92	2	29	1699	1730	29	0.6552	0.7931	||||||||||	:|:|||
auuCGGAUGUCG--UGGGCCAUAAGGGUCCGCc	|| :|:|| :|:||| ||||||||||	ggcGCGGGCGGCCAGCTCGG-CTTCCCAGGCGt	>hsa_piR_019675|gb|DQ589407|Homo	XM_017010993.1	173	-37.92	2	29	1729	1760	29	0.6552	0.7931	||||||||||	:|:|||
auuCGGAUGUCG--UGGGCCAUAAGGGUCCGCc	|| :|:|| :|:||| ||||||||||	ggcGCGGGCGGCCAGCTCGG-CTTCCCAGGCGt	>hsa_piR_019675|gb|DQ589407|Homo	XM_017010994.1	173	-37.92	2	29	1688	1719	29	0.6552	0.7931	||||||||||	:|:|||
auucggaUGUCGUGGGCCAUAAGGGUCCGCc	:|| ||:|: | ||||||||||	accaaggGCAACATCTTTTCTTCCCAGGCGt	>hsa_piR_019675|gb|DQ589407|Homo	XM_017011008.1	176	-29.64	2	25	4722	4752	23	0.6957	0.8261	||||||||||	||:|: |
auucggaUGUCGUGGGCCAUAAGGGUCCGCc	:|| ||:|: | ||||||||||	accaaggGCAACATCTTTTCTTCCCAGGCGt	>hsa_piR_019675|gb|DQ589407|Homo	XM_017011009.1	176	-29.64	2	25	4719	4749	23	0.6957	0.8261	||||||||||	||:|: |
auucggaUGUCGUGGGCCAUAAGGGUCCGCc	:|| ||:|: | ||||||||||	accaaggGCAACATCTTTTCTTCCCAGGCGt	>hsa_piR_019675|gb|DQ589407|Homo	XM_017011010.1	176	-29.64	2	25	4710	4740	23	0.6957	0.8261	||||||||||	||:|: |
auucggaUGUCGUGGGCCAUAAGGGUCCGCc	:|| ||:|: | ||||||||||	accaaggGCAACATCTTTTCTTCCCAGGCGt	>hsa_piR_019675|gb|DQ589407|Homo	XM_017011011.1	176	-29.64	2	25	4704	4734	23	0.6957	0.8261	||||||||||	||:|: |
auucggaUGUCGUGGGCCAUAAGGGUCCGCc	:|| ||:|: | ||||||||||	accaaggGCAACATCTTTTCTTCCCAGGCGt	>hsa_piR_019675|gb|DQ589407|Homo	XM_017011012.1	176	-29.64	2	25	4704	4734	23	0.6957	0.8261	||||||||||	||:|: |
auucggaUGUCGUGGGCCAUAAGGGUCCGCc	:|| ||:|: | ||||||||||	accaaggGCAACATCTTTTCTTCCCAGGCGt	>hsa_piR_019675|gb|DQ589407|Homo	XM_017011013.1	176	-29.64	2	25	4686	4716	23	0.6957	0.8261	||||||||||	||:|: |
auucggaUGUCGUGGGCCAUAAGGGUCCGCc	:|| ||:|: | ||||||||||	accaaggGCAACATCTTTTCTTCCCAGGCGt	>hsa_piR_019675|gb|DQ589407|Homo	XM_017011014.1	176	-29.64	2	25	4662	4692	23	0.6957	0.8261	||||||||||	||:|: |
auucggaUGUCGUGGGCCAUAAGGGUCCGCc	:|| ||:|: | ||||||||||	accaaggGCAACATCTTTTCTTCCCAGGCGt	>hsa_piR_019675|gb|DQ589407|Homo	XM_017011015.1	176	-29.64	2	25	4572	4602	23	0.6957	0.8261	||||||||||	||:|: |
auucggaUGUCGUGGGCCAUAAGGGUCCGCc	:|| ||:|: | ||||||||||	accaaggGCAACATCTTTTCTTCCCAGGCGt	>hsa_piR_019675|gb|DQ589407|Homo	XM_017011016.1	176	-29.64	2	25	4554	4584	23	0.6957	0.8261	||||||||||	||:|: |
auucgGAUGUCGUGGGCCAUAAGGGUCCGCc	|| ||| ||| |||||||||||	gcctgCTCCAGACCCCACCATTCCCAGGCGc	>hsa_piR_019675|gb|DQ589407|Homo	XM_017014694.1	182	-37.79	2	27	1308	1338	25	0.76	0.76	||||||||||	| ||| |
auucGGAUGUCGUGGG-CCAUAAGGGUCCGCc	||| | |:|:| | ||||||||||	gtccCCTCCTTCGCTCATCTTTTCCCAGGCGc	>hsa_piR_019675|gb|DQ589407|Homo	XM_017020851.2	170	-31.52	2	28	305	336	27	0.6667	0.7407	||||||||||	|:|:| |
auuCGGAUGUCGUGGGCCAUAAGGGUCCGCc	||:|:: |||| |:||||||||||	aatGCTTGTTGCAC----TGTTCCCAGGCGa	>hsa_piR_019675|gb|DQ589407|Homo	XM_017023075.1	175	-32.97	2	29	2507	2533	27	0.6667	0.8148	||||||||||	|||| |:
auUC-GGAUGUCGUGGGCCAUAAGGGUCCGCc	|| ||||| | :|: ||:||||||||||	tgAGACCTACTGGGCT--GTGTTCCCAGGCGg	>hsa_piR_019675|gb|DQ589407|Homo	XM_017023206.1	185	-44.08	2	30	1900	1929	29	0.7241	0.8276	||||||||||	| :|: ||:
auUC-GGAUGUCGUGGGCCAUAAGGGUCCGCc	|| ||||| | :|: ||:||||||||||	tgAGACCTACTGGGCT--GTGTTCCCAGGCGg	>hsa_piR_019675|gb|DQ589407|Homo	XM_017023207.1	185	-44.08	2	30	1730	1759	29	0.7241	0.8276	||||||||||	| :|: ||:
auUC-GGAUGUCGUGGGCCAUAAGGGUCCGCc	|| ||||| | :|: ||:||||||||||	tgAGACCTACTGGGCT--GTGTTCCCAGGCGg	>hsa_piR_019675|gb|DQ589407|Homo	XM_017023208.2	185	-44.08	2	30	2084	2113	29	0.7241	0.8276	||||||||||	| :|: ||:
auUCGGAUGUCGUGGGCCAUAAGGGUCCGCc	| :| | || |||| |||||||||||	ggAATCGAGAG-ACCC--AATTCCCAGGCGt	>hsa_piR_019675|gb|DQ589407|Homo	XM_017024634.2	172	-30.94	2	30	3000	3027	28	0.7143	0.75	||||||||||	| |||| |
auucGGAUGUCGUGGGCCAU---AAGGGUCCGCc	|| :||| :||| ||| ||||||||||	gaccCCCGCAGGGCCCCGTATCCTTCCCAGGCGg	>hsa_piR_019675|gb|DQ589407|Homo	XM_017026811.1	186	-43.79	2	28	1431	1464	29	0.7241	0.7931	||||||||||	||| |||
auucggaUGUCGUGGGCCAUAAGGGUCCGCc	:|| ||:|: | ||||||||||	accaaggGCAACATCTTTTCTTCCCAGGCGt	>hsa_piR_019675|gb|DQ589407|Homo	XM_024446484.1	176	-29.64	2	25	4701	4731	23	0.6957	0.8261	||||||||||	||:|: |
auucggaUGUCGUGGGCCAUAAGGGUCCGCc	:|| ||:|: | ||||||||||	accaaggGCAACATCTTTTCTTCCCAGGCGt	>hsa_piR_019675|gb|DQ589407|Homo	XM_024446485.1	176	-29.64	2	25	4554	4584	23	0.6957	0.8261	||||||||||	||:|: |
auuCGGAUGUCGUGGGCCAUAAGGGUCCGCc	||:|:: |||| |:||||||||||	aatGCTTGTTGCAC----TGTTCCCAGGCGa	>hsa_piR_019675|gb|DQ589407|Homo	XM_024450200.1	175	-32.97	2	29	2731	2757	27	0.6667	0.8148	||||||||||	|||| |:
auUCGGAUGUCGUGGGCCAUAAGGGUCCGCc	| :| | || |||| |||||||||||	ggAATCGAGAG-ACCC--AATTCCCAGGCGt	>hsa_piR_019675|gb|DQ589407|Homo	XM_024450748.1	172	-30.94	2	30	3000	3027	28	0.7143	0.75	||||||||||	| |||| |
auucGGAUGUCGUGGGCCAUAAGGGUCCGCc	|| ||| |: | | :||||||||||	ctgaCCCACAACG-CAGAGGTTCCCAGGCGc	>hsa_piR_019675|gb|DQ589407|Homo	XM_024451047.1	173	-33.49	2	28	582	611	26	0.6923	0.7692	||||||||||	|: | | :
auUCGGAUGUCGUGGGCCAUAAGGGUCCGCc	|| : |||| | ||| ||||||||||	caAGATGACAGGAACCG---TTCCCAGGCGg	>hsa_piR_019675|gb|DQ589407|Homo	XM_024452767.1	177	-39.14	2	30	231	258	28	0.7143	0.75	||||||||||	| | |||
auUCGGAU--GUCGUGGGCCAU-AAGGGUCCGCc	|||| | ||||: :| |: ||||||||||	tgAGCCAAGGCAGCGGGTGCTGTTTCCCAGGCGg	>hsa_piR_019675|gb|DQ589407|Homo	XM_024453189.1	179	-45.98	2	30	3459	3492	31	0.6774	0.7742	||||||||||	|: :| |:
auucggaugucGUGG-GCCAUAAGGGUCCGCc	|:|| |||| ||||||||||	agggaaaaggaCGCCGCGGTCTTCCCAGGCGt	>hsa_piR_019675|gb|DQ589407|Homo	XM_024453918.1	179	-37.78	2	21	209	240	20	0.85	0.9	||||||||||	|:|| ||||
auucggaugucGUGG-GCCAUAAGGGUCCGCc	|:|| |||| ||||||||||	agggaaaaggaCGCCGCGGTCTTCCCAGGCGt	>hsa_piR_019675|gb|DQ589407|Homo	XM_024453919.1	179	-37.78	2	21	209	240	20	0.85	0.9	||||||||||	|:|| ||||
auucggaugucGUGG-GCCAUAAGGGUCCGCc	|:|| |||| ||||||||||	agggaaaaggaCGCCGCGGTCTTCCCAGGCGt	>hsa_piR_019675|gb|DQ589407|Homo	XM_024453920.1	179	-37.78	2	21	209	240	20	0.85	0.9	||||||||||	|:|| ||||
auucggaugucGUGG-GCCAUAAGGGUCCGCc	|:|| |||| ||||||||||	agggaaaaggaCGCCGCGGTCTTCCCAGGCGt	>hsa_piR_019675|gb|DQ589407|Homo	XM_024453922.1	179	-37.78	2	21	209	240	20	0.85	0.9	||||||||||	|:|| ||||
auucggaugucGUGG-GCCAUAAGGGUCCGCc	|:|| |||| ||||||||||	agggaaaaggaCGCCGCGGTCTTCCCAGGCGt	>hsa_piR_019675|gb|DQ589407|Homo	XM_024453924.1	179	-37.78	2	21	209	240	20	0.85	0.9	||||||||||	|:|| ||||
auucggaugucGUGG-GCCAUAAGGGUCCGCc	|:|| |||| ||||||||||	agggaaaaggaCGCCGCGGTCTTCCCAGGCGt	>hsa_piR_019675|gb|DQ589407|Homo	XM_024453925.1	179	-37.78	2	21	209	240	20	0.85	0.9	||||||||||	|:|| ||||
auucggaugucGUGG-GCCAUAAGGGUCCGCc	|:|| |||| ||||||||||	agggaaaaggaCGCCGCGGTCTTCCCAGGCGt	>hsa_piR_019675|gb|DQ589407|Homo	XM_024453926.1	179	-37.78	2	21	209	240	20	0.85	0.9	||||||||||	|:|| ||||
auUCGGAUGUCGUGGGCCAUAAGGGUCCGCc	||||||||||||| ||||||||||||||	aaAGCCTACAGCACCAGGTATTCCCAGGCGg	>hsa_piR_019675|gb|DQ589407|Homo	XR_001738394.2	237	-65.2	2	30	2826	2856	28	0.9643	0.9643	||||||||||	||||| ||||
auucGGAUGUCGUGGGCCA--UAAGGGUCCGCc	:||: ||||||| | ||||||||||	ctgcTCTG-AGCACCCCATCGCTTCCCAGGCGg	>hsa_piR_019675|gb|DQ589407|Homo	XR_001746960.2	176	-41.88	2	28	3581	3612	28	0.7143	0.7857	||||||||||	|||| |
auucgGAUGUCGUGGGCC----AUAAGGGUCCGCc	|| ||||:|| | | ||||||||||	tcacgCTCAAGCATCCAGATTTTTTTCCCAGGCGt	>hsa_piR_019675|gb|DQ589407|Homo	XR_001750831.1	173	-33.3	2	27	217	251	29	0.6897	0.7241	||||||||||	|| | |
auucgGAUGUCGUGGGCC----AUAAGGGUCCGCc	|| ||||:|| | | ||||||||||	tcacgCTCAAGCATCCAGATTTTTTTCCCAGGCGt	>hsa_piR_019675|gb|DQ589407|Homo	XR_001750832.1	173	-33.3	2	27	217	251	29	0.6897	0.7241	||||||||||	|| | |
auucgGAUGUCGUGGGCCAUAAGGGUCCGCc	|| ||| ||| |||||||||||	gcctgCTCCAGACCCCACCATTCCCAGGCGc	>hsa_piR_019675|gb|DQ589407|Homo	XR_242507.3	182	-37.79	2	27	1688	1718	25	0.76	0.76	||||||||||	| ||| |
auucGGAUGUCGUGGGCCAUAAGGGUCCGCc	|| ||| |: | | :||||||||||	ctgaCCCACAACG-CAGAGGTTCCCAGGCGc	>hsa_piR_019675|gb|DQ589407|Homo	XR_429827.3	173	-33.49	2	28	641	670	26	0.6923	0.7692	||||||||||	|: | | :
auUCG-GAUGUCGUGGGCCAUAAGGGUCCGCc	:|| || ||| | || |:||||||||||	agGGCTCTCCAG-AGGCGCTGTTCCCAGGCGa	>hsa_piR_019675|gb|DQ589407|Homo	XR_936500.2	182	-36.2	2	30	1659	1689	29	0.7241	0.7931	||||||||||	| | || |:
auuCGGA-UGUCGUGGGCCAUAAGGGUCCGCc	|||| |||:::|: ||||||||||	cccGCCTCCCAGTGTCTCCGCTTCCCAGGCGc	>hsa_piR_019675|gb|DQ589407|Homo	XR_940177.2	175	-35.49	2	29	864	895	28	0.6429	0.7857	||||||||||	|:::|:
auucGGAUGUCGUGGGCCAUAAGGGUCCGCc	|| : ||||:|| | ||||||||||	gactCCGGGAGCATCCTGCCTTCCCAGGCGg	>hsa_piR_019675|gb|DQ589407|Homo	XR_946055.2	187	-41.49	2	28	561	591	26	0.7308	0.8077	||||||||||	|||:|| |
auucggaugUCGUGGGCCAUAAGGGUCCGCc	:||| :| | ||||||||||	gctggtgggGGCAGATGTTTTTCCCAGGCGg	>hsa_piR_019675|gb|DQ589407|Homo	XR_946370.2	170	-34.11	2	23	550	580	21	0.7143	0.8095	||||||||||	||| :| |
auucggaugUCGUGGGCCAUAAGGGUCCGCc	:||| :| | ||||||||||	gctggtgggGGCAGATGTTTTTCCCAGGCGg	>hsa_piR_019675|gb|DQ589407|Homo	XR_946371.2	170	-34.11	2	23	550	580	21	0.7143	0.8095	||||||||||	||| :| |
auucggAUGU-CGUGGGCCAUAAGGGUCCGCc	| || || :|||| :||||||||||	cccggaTCCAGGCCTCCGG-GTTCCCAGGCGc	>hsa_piR_019675|gb|DQ589407|Homo	NM_001165924.1	178	-39.5	2	26	121	151	25	0.76	0.84	||||||||||	|| :|||| :
auucggaUGUCGUGGG-CCAUAAGGGUCCGCc	|||| |||| ||| ||||||||||	ccggaaaACAGAACCCAGGTCTTCCCAGGCGa	>hsa_piR_019675|gb|DQ589407|Homo	NM_001168499.1	195	-40.28	2	25	2719	2750	24	0.875	0.875	||||||||||	|||| |||
auucGGAUGUCGUGGGCCAU---AAGGGUCCGCc	|| :||| :||| ||| ||||||||||	gaccCCCGCAGGGCCCCGTATCCTTCCCAGGCGg	>hsa_piR_019675|gb|DQ589407|Homo	NM_001174118.2	186	-43.79	2	28	1898	1931	29	0.7241	0.7931	||||||||||	||| |||
auucggaUGUCGUGGGCCAUAAGGGUCCGCc	|| |||||| ||||||||||	ccgggacACCCCACCCG--CTTCCCAGGCGt	>hsa_piR_019675|gb|DQ589407|Homo	NM_001291717.2	173	-36.44	2	25	50	78	23	0.7826	0.7826	||||||||||	||||||
auUCGGAUGUCGUGGGCCAUAAGGGUCCGCc	| :| | || |||| |||||||||||	ggAATCGAGAG-ACCC--AATTCCCAGGCGt	>hsa_piR_019675|gb|DQ589407|Homo	NM_001320870.2	172	-30.94	2	30	1841	1868	28	0.7143	0.75	||||||||||	| |||| |
auUCGGAUGUCGUGGGCCAUAAGGGUCCGCc	| :| | || |||| |||||||||||	ggAATCGAGAG-ACCC--AATTCCCAGGCGt	>hsa_piR_019675|gb|DQ589407|Homo	NM_001320877.1	172	-30.94	2	30	1718	1745	28	0.7143	0.75	||||||||||	| |||| |
auucggaugucGUGG-GCCAUAAGGGUCCGCc	|:|| |||| ||||||||||	agggaaaaggaCGCCGCGGTCTTCCCAGGCGt	>hsa_piR_019675|gb|DQ589407|Homo	NM_001331036.2	179	-37.78	2	21	209	240	20	0.85	0.9	||||||||||	|:|| ||||
auucggaUGUCGUGGG-CCAUAAGGGUCCGCc	|||| |||| ||| ||||||||||	ccggaaaACAGAACCCAGGTCTTCCCAGGCGa	>hsa_piR_019675|gb|DQ589407|Homo	NM_001370248.1	195	-40.28	2	25	2691	2722	24	0.875	0.875	||||||||||	|||| |||
auucggaUGUCGUGGG-CCAUAAGGGUCCGCc	|||| |||| ||| ||||||||||	ccggaaaACAGAACCCAGGTCTTCCCAGGCGa	>hsa_piR_019675|gb|DQ589407|Homo	NM_001370249.1	195	-40.28	2	25	3013	3044	24	0.875	0.875	||||||||||	|||| |||
auucggaUGUCGUGGG-CCAUAAGGGUCCGCc	|||| |||| ||| ||||||||||	ccggaaaACAGAACCCAGGTCTTCCCAGGCGa	>hsa_piR_019675|gb|DQ589407|Homo	NM_001370250.1	195	-40.28	2	25	2759	2790	24	0.875	0.875	||||||||||	|||| |||
auucggaUGUCGUGGG-CCAUAAGGGUCCGCc	|||| |||| ||| ||||||||||	ccggaaaACAGAACCCAGGTCTTCCCAGGCGa	>hsa_piR_019675|gb|DQ589407|Homo	NM_001370254.1	195	-40.28	2	25	2966	2997	24	0.875	0.875	||||||||||	|||| |||
auucggaugucGUGG-GCCAUAAGGGUCCGCc	|:|| |||| ||||||||||	agggaaaaggaCGCCGCGGTCTTCCCAGGCGt	>hsa_piR_019675|gb|DQ589407|Homo	NM_001371324.1	179	-37.78	2	21	209	240	20	0.85	0.9	||||||||||	|:|| ||||
auucggaugucGUGG-GCCAUAAGGGUCCGCc	|:|| |||| ||||||||||	agggaaaaggaCGCCGCGGTCTTCCCAGGCGt	>hsa_piR_019675|gb|DQ589407|Homo	NM_001371336.1	179	-37.78	2	21	209	240	20	0.85	0.9	||||||||||	|:|| ||||
auucggaugucGUGG-GCCAUAAGGGUCCGCc	|:|| |||| ||||||||||	agggaaaaggaCGCCGCGGTCTTCCCAGGCGt	>hsa_piR_019675|gb|DQ589407|Homo	NM_001371337.1	179	-37.78	2	21	209	240	20	0.85	0.9	||||||||||	|:|| ||||
auucggaugucGUGG-GCCAUAAGGGUCCGCc	|:|| |||| ||||||||||	agggaaaaggaCGCCGCGGTCTTCCCAGGCGt	>hsa_piR_019675|gb|DQ589407|Homo	NM_001371338.1	179	-37.78	2	21	209	240	20	0.85	0.9	||||||||||	|:|| ||||
auucggaugucGUGG-GCCAUAAGGGUCCGCc	|:|| |||| ||||||||||	agggaaaaggaCGCCGCGGTCTTCCCAGGCGt	>hsa_piR_019675|gb|DQ589407|Homo	NM_001371339.1	179	-37.78	2	21	209	240	20	0.85	0.9	||||||||||	|:|| ||||
auucggaUGUCGUGGGCCAUAAGGGUCCGCc	|| |||||| ||||||||||	ccgggacACCCCACCCG--CTTCCCAGGCGt	>hsa_piR_019675|gb|DQ589407|Homo	NM_006115.5	173	-36.44	2	25	50	78	23	0.7826	0.7826	||||||||||	||||||
auucggaUGUCGUGGG-CCAUAAGGGUCCGCc	|||| |||| ||| ||||||||||	ccggaaaACAGAACCCAGGTCTTCCCAGGCGa	>hsa_piR_019675|gb|DQ589407|Homo	NM_018235.3	195	-40.28	2	25	2746	2777	24	0.875	0.875	||||||||||	|||| |||
auucGGAUGUCGUGGGCCAUAAGGGUCCGCc	|| |:| |||| | ||||||||||	caccCCCCCGGAACCC-CT-TTCCCAGGCGc	>hsa_piR_019675|gb|DQ589407|Homo	NM_138281.3	171	-33.59	2	28	80	108	26	0.7308	0.7692	||||||||||	| |||| |
auucggaugucGUGG-GCCAUAAGGGUCCGCc	|:|| |||| ||||||||||	agggaaaaggaCGCCGCGGTCTTCCCAGGCGt	>hsa_piR_019675|gb|DQ589407|Homo	NM_201999.3	179	-37.78	2	21	209	240	20	0.85	0.9	||||||||||	|:|| ||||
auucGGAUGUCGUGGGCCAU---AAGGGUCCGCc	|| :||| :||| ||| ||||||||||	gaccCCCGCAGGGCCCCGTATCCTTCCCAGGCGg	>hsa_piR_019675|gb|DQ589407|Homo	NM_203304.3	186	-43.79	2	28	1631	1664	29	0.7241	0.7931	||||||||||	||| |||
auucggaUGUCGUGGGCCAUAAGGGUCCGCc	|| |||||| ||||||||||	ccgggacACCCCACCCG--CTTCCCAGGCGt	>hsa_piR_019675|gb|DQ589407|Homo	NM_206953.2	173	-36.44	2	25	146	174	23	0.7826	0.7826	||||||||||	||||||
auucggaUGUCGUGGGCCAUAAGGGUCCGCc	|| |||||| ||||||||||	ccgggacACCCCACCCG--CTTCCCAGGCGt	>hsa_piR_019675|gb|DQ589407|Homo	NM_206954.3	173	-36.44	2	25	50	78	23	0.7826	0.7826	||||||||||	||||||
auucggaUGUCGUGGGCCAUAAGGGUCCGCc	|| |||||| ||||||||||	ccgggacACCCCACCCG--CTTCCCAGGCGt	>hsa_piR_019675|gb|DQ589407|Homo	NM_206955.2	173	-36.44	2	25	146	174	23	0.7826	0.7826	||||||||||	||||||
auucggaUGUCGUGGGCCAUAAGGGUCCGCc	|| |||||| ||||||||||	ccgggacACCCCACCCG--CTTCCCAGGCGt	>hsa_piR_019675|gb|DQ589407|Homo	NM_206956.3	173	-36.44	2	25	50	78	23	0.7826	0.7826	||||||||||	||||||
auUCGGAUGUCGUGGGCCAUAAGGGUCCGCc	| :| | || |||| |||||||||||	ggAATCGAGAG-ACCC--AATTCCCAGGCGt	>hsa_piR_019675|gb|DQ589407|Homo	XM_005256641.3	172	-30.94	2	30	1977	2004	28	0.7143	0.75	||||||||||	| |||| |
auucggaugucGUGG-GCCAUAAGGGUCCGCc	|:|| |||| ||||||||||	agggaaaaggaCGCCGCGGTCTTCCCAGGCGt	>hsa_piR_019675|gb|DQ589407|Homo	XM_005262805.2	179	-37.78	2	21	209	240	20	0.85	0.9	||||||||||	|:|| ||||
auUCGGAUG--UCGUGGGCCAUAAGGGUCCGCc	|| ||| :||||: || ||||||||||	gaAGAGTACCTGGCACTGGGGTTTCCCAGGCGc	>hsa_piR_019675|gb|DQ589407|Homo	XM_011517178.2	184	-38.16	2	30	1702	1734	30	0.7	0.7667	||||||||||	||||: ||
auucggaUGUCGUGGGCCAUAAGGGUCCGCc	|| |||||| ||||||||||	ccgggacACCCCACCCG--CTTCCCAGGCGt	>hsa_piR_019675|gb|DQ589407|Homo	XM_011530034.3	173	-36.44	2	25	79	107	23	0.7826	0.7826	||||||||||	||||||
auuCGGAUGU-CGUGGGCCAUAAGGGUCCGCc	|| | || ||||| | ||||||||||	gacGCGTCCACGCACC--ATTTTCCCAGGCGt	>hsa_piR_019675|gb|DQ589407|Homo	XM_011540838.3	176	-34.68	2	29	851	880	28	0.75	0.75	||||||||||	||||| |
auUCGGAUGUCGUGGGCCAUAAGGGUCCGCc	| :| | || |||| |||||||||||	ggAATCGAGAG-ACCC--AATTCCCAGGCGt	>hsa_piR_019675|gb|DQ589407|Homo	XM_017024634.2	172	-30.94	2	30	3000	3027	28	0.7143	0.75	||||||||||	| |||| |
auucGGAUGUCGUGGGCCAU---AAGGGUCCGCc	|| :||| :||| ||| ||||||||||	gaccCCCGCAGGGCCCCGTATCCTTCCCAGGCGg	>hsa_piR_019675|gb|DQ589407|Homo	XM_017026811.1	186	-43.79	2	28	1431	1464	29	0.7241	0.7931	||||||||||	||| |||
auUCGGAUGUCGUGGGCCAUAAGGGUCCGCc	| :| | || |||| |||||||||||	ggAATCGAGAG-ACCC--AATTCCCAGGCGt	>hsa_piR_019675|gb|DQ589407|Homo	XM_024450748.1	172	-30.94	2	30	3000	3027	28	0.7143	0.75	||||||||||	| |||| |
auucggaugucGUGG-GCCAUAAGGGUCCGCc	|:|| |||| ||||||||||	agggaaaaggaCGCCGCGGTCTTCCCAGGCGt	>hsa_piR_019675|gb|DQ589407|Homo	XM_024453918.1	179	-37.78	2	21	209	240	20	0.85	0.9	||||||||||	|:|| ||||
auucggaugucGUGG-GCCAUAAGGGUCCGCc	|:|| |||| ||||||||||	agggaaaaggaCGCCGCGGTCTTCCCAGGCGt	>hsa_piR_019675|gb|DQ589407|Homo	XM_024453919.1	179	-37.78	2	21	209	240	20	0.85	0.9	||||||||||	|:|| ||||
auucggaugucGUGG-GCCAUAAGGGUCCGCc	|:|| |||| ||||||||||	agggaaaaggaCGCCGCGGTCTTCCCAGGCGt	>hsa_piR_019675|gb|DQ589407|Homo	XM_024453920.1	179	-37.78	2	21	209	240	20	0.85	0.9	||||||||||	|:|| ||||
auucggaugucGUGG-GCCAUAAGGGUCCGCc	|:|| |||| ||||||||||	agggaaaaggaCGCCGCGGTCTTCCCAGGCGt	>hsa_piR_019675|gb|DQ589407|Homo	XM_024453922.1	179	-37.78	2	21	209	240	20	0.85	0.9	||||||||||	|:|| ||||
auucggaugucGUGG-GCCAUAAGGGUCCGCc	|:|| |||| ||||||||||	agggaaaaggaCGCCGCGGTCTTCCCAGGCGt	>hsa_piR_019675|gb|DQ589407|Homo	XM_024453924.1	179	-37.78	2	21	209	240	20	0.85	0.9	||||||||||	|:|| ||||
auucggaugucGUGG-GCCAUAAGGGUCCGCc	|:|| |||| ||||||||||	agggaaaaggaCGCCGCGGTCTTCCCAGGCGt	>hsa_piR_019675|gb|DQ589407|Homo	XM_024453925.1	179	-37.78	2	21	209	240	20	0.85	0.9	||||||||||	|:|| ||||
auucggaugucGUGG-GCCAUAAGGGUCCGCc	|:|| |||| ||||||||||	agggaaaaggaCGCCGCGGTCTTCCCAGGCGt	>hsa_piR_019675|gb|DQ589407|Homo	XM_024453926.1	179	-37.78	2	21	209	240	20	0.85	0.9	||||||||||	|:|| ||||
[truncated: 2 more rows]

## Sheet: convert piRNA Targets
RefSeq mRNA Accession	Gene Symbol
NM_018197	ZFP64
NM_199426	ZFP64
NM_199427	ZFP64
XM_005260449	ZFP64
XM_017027945	ZFP64
[truncated: 1,876 more rows]

## Sheet: Gene Cards
Общий список	ENDOGLIN	sCD-40L	sFASL	IL18	VEGF-A	Angiopoietin-2	HB-EGF	VEGF-C	TGFa	Clusterin
[truncated: 18,821 more rows]
